# Supplementary material for: Transcriptome analysis of Brucella abortus S19∆per immunized mouse spleen revealed activation of MHC-I and MHC-II pathways
Source: Access Microbiol. 2019 Dec 2;2(1):acmi000082. doi: 10.1099/acmi.0.000082 (PMC7525051; doi:10.1099/acmi.0.000082)
Supplement: Supplementary material 1 [file acmi-2-082-s001.xls]

## Sheet: Sheet_1
Origin of RNA sample	Paired reads (R1&R2)	Raw read number	Total (R1+R2)	Processed read number	Total (R1+R2)	% of processed reads
B.abortus S19Δper immunized (A)	BP163_R1.fastq.gz	19121427	38242854	18433396	36865261	96.3978
	BP163_R2.fastq.gz	19121427		18431865
B.abortus S19Δper immunized (B)	BPS298_R1.fastq.gz	15957426	31914852	15256679	30511804	95.6038
	BPS298_R2.fastq.gz	15957426		15255125
PBS (Un-immunized) (A)	PBS7_R1.fastq.gz	27770650	55541300	25314894	51798198	93.2607
	PBS7_R2.fastq.gz	27770650		26483304
PBS (Un-immunized) (B)	PBS11_R1.fastq.gz	17260502	34521004	15590865	31180968	90.3246
	PBS11_R2.fastq.gz	17260502		15590103
Table S1 : Read statistics of RNA-seq data
RNA-seq read output summary for B. abortus S19∆per immunized and un-immunized mice spleen samples for all biological replicates. Table depicts the number of raw, processed and the percentage of processed reads.
