# Supplementary material for: Transcriptome analysis of Brucella abortus S19∆per immunized mouse spleen revealed activation of MHC-I and MHC-II pathways
Source: Access Microbiol. 2019 Dec 2;2(1):acmi000082. doi: 10.1099/acmi.0.000082 (PMC7525051; doi:10.1099/acmi.0.000082)
Supplement: Supplementary material 2 [file acmi-2-082-s002.xls]

## Sheet: Top15_Biological processes
GO term name	GO term ID	GO cluster	P-Value	Significance(-log10 P)	number of genes	genes
immune system process	GO:0002376	BP	2.02e-29	28.6946	320	RAB5B,IL12RB1,LGALS9,ITGB7,FBXO9,AP2A2,KLF4,PHYHIP,GAB2,CTSE,STXBP2,CCL24,MAP2K1,UBQLN1,SH2D1A,CD247,SHPK,CRKL,CYBA,CTNNB1,SPIB,GABPA,CCL8,TAZ,PABPC4,RNF168,BLK,GATA2,LRRK1,NFE2L2,FCGR1,NCF1,H2-M3,CD274,DYRK3,MAPKAPK2,IL10,PLCG1,SLPI,PNPO,IRF1,CXCL16,CCL4,PDK4,FYN,TNFAIP3,SIRT1,SGPL1,DDIT4,PLEK,ADORA2A,MADCAM1,RAB10,ACE,NOS2,VAMP2,PRKCH,CD180,ERBB2IP,FAM213A,RGCC,TRIM35,DMTN,RB1,IRG1,FYB,GOLPH3,P…
metabolic process	GO:0008152	BP	4.67e-23	22.3307	1135	GNAI3,DGKE,CDH1,ALOX12,HAAO,IL12RB1,NSUN5,LGALS9,ARAF,TIMP1,UHRF1,DPP9,RAMP2,HPN,PFDN5,FBXO9,NPEPPS,COL1A1,ELL2,JUP,EEF1E1,TSPAN33,CHORDC1,ZDHHC4,SMG9,MOV10,IRF9,MDP1,SNX9,RGS19,NUDT14,ATG4D,CHAF1A,MCM2,PRKAR2B,CDKN1B,KLF4,PIH1D1,PHYHIP,FOSB,SEC14L2,MAN1A,RAD23A,DNMT1,PSAP,LPCAT3,CUL3,CTSE,METTL17,PKN2,SLBP,AQP1,ABCA13,CCL24,LBR,MAP2K1,RASA4,CSTB,UBQLN1,PAFAH1B3,PRKACA,ASF1B,DNAJB1,MTHFD2,CTCF,SH…
response to stress	GO:0006950	BP	1.31e-19	18.8827	407	CLEC10A,ALOX12,IL12RB1,LGALS9,TIMP1,UHRF1,RAMP2,FBXO9,NPEPPS,COL1A1,EEF1E1,CHORDC1,VWF,CHAF1A,CDKN1B,KLF4,PHYHIP,RAD23A,DNMT1,PSAP,AQP1,CCL24,MAP2K1,UBQLN1,SH2D1A,SHPK,CYBA,POLA1,RAD51C,DERL3,CCL8,TRPM2,UBE2G2,PSEN2,RNF168,BLK,DNAJB9,SASH1,ENDOG,NFE2L2,FCGR1,NCF1,H2-M3,PLGRKT,MAPKAPK2,IL10,SLPI,NBR1,BRCA1,TRAF4,ATAD5,ATOX1,PNPO,CDK5RAP3,NDEL1,IRF1,CXCL16,CCL4,H13,PDK4,FYN,TNFAIP3,PTPRK,SIRT1,DDIT…
cellular metabolic process	GO:0044237	BP	7.87e-19	18.104	957	DGKE,CDH1,ALOX12,HAAO,IL12RB1,NSUN5,LGALS9,ARAF,TIMP1,UHRF1,RAMP2,HPN,PFDN5,FBXO9,NPEPPS,COL1A1,ELL2,JUP,EEF1E1,CHORDC1,SMG9,MOV10,IRF9,MDP1,SNX9,RGS19,ATG4D,CHAF1A,MCM2,PRKAR2B,CDKN1B,KLF4,PIH1D1,FOSB,SEC14L2,MAN1A,RAD23A,DNMT1,PSAP,LPCAT3,CUL3,METTL17,PKN2,SLBP,AQP1,CCL24,MAP2K1,CSTB,UBQLN1,PRKACA,ASF1B,MTHFD2,CTCF,SHPK,SNF8,RPS9,RBM14,CYBA,ITIH3,POLA1,CTNNB1,RAD51C,FHL2,SPIB,CARHSP1,GABPA,DYNL…
organic substance metabolic process	GO:0071704	BP	1.72e-18	17.7645	1004	CDH1,ALOX12,HAAO,IL12RB1,NSUN5,LGALS9,ARAF,TIMP1,UHRF1,DPP9,RAMP2,HPN,PFDN5,FBXO9,NPEPPS,COL1A1,ELL2,JUP,EEF1E1,TSPAN33,CHORDC1,SMG9,MOV10,IRF9,MDP1,SNX9,RGS19,ATG4D,CHAF1A,MCM2,PRKAR2B,CDKN1B,KLF4,PIH1D1,FOSB,SEC14L2,MAN1A,RAD23A,DNMT1,PSAP,LPCAT3,CUL3,CTSE,METTL17,PKN2,SLBP,AQP1,CCL24,LBR,MAP2K1,CSTB,UBQLN1,PAFAH1B3,PRKACA,ASF1B,MTHFD2,CTCF,SHPK,SNF8,RPS9,RBM14,ITIH3,POLA1,CTNNB1,RAD51C,FHL2,SP…
protein metabolic process	GO:0019538	BP	7.26e-17	16.1391	581	ALOX12,IL12RB1,LGALS9,ARAF,TIMP1,UHRF1,DPP9,HPN,FBXO9,NPEPPS,EEF1E1,TSPAN33,CHORDC1,MOV10,IRF9,MDP1,SNX9,ATG4D,PRKAR2B,CDKN1B,KLF4,PIH1D1,MAN1A,RAD23A,DNMT1,PSAP,CUL3,CTSE,METTL17,PKN2,AQP1,CCL24,MAP2K1,CSTB,UBQLN1,PRKACA,CTCF,SNF8,RPS9,RBM14,ITIH3,CTNNB1,SCRN3,DERL3,CCL8,UBE2G2,TAZ,MRPL52,PSEN2,ODC1,UBXN11,MLKL,ATRAID,RNF168,PIGL,BLK,DNAJB9,PPP1CB,GATA2,LRRK1,SASH1,ZDHHC12,GOLGA7,NFE2L2,PLGRKT,D…
immune response	GO:0006955	BP	1.17e-16	15.9318	180	IL12RB1,LGALS9,FBXO9,STXBP2,CCL24,UBQLN1,SH2D1A,CD247,CYBA,CCL8,RNF168,BLK,GATA2,FCGR1,H2-M3,CD274,MAPKAPK2,IL10,PLCG1,SLPI,IRF1,CXCL16,CCL4,FYN,TNFAIP3,SIRT1,NOS2,VAMP2,PRKCH,CD180,ERBB2IP,RGCC,TRIM35,IRG1,FYB,ANGPT1,POLR3H,GCSAM,IFNAR1,NPFF,CXCL13,CLEC4N,WASH1,TAP2,AIF1,TNF,CD74,CD6,OTUB1,FAS,TNFRSF25,CTSW,CD7,NFKB2,RABGEF1,IFITM3,HRAS,MARCH8,SNCA,COL3A1,IL1RL1,IL18R1,STAT1,ZAP70,MARCO,DAB2IP,N…
primary metabolic process	GO:0044238	BP	7.17e-16	15.1445	961	CDH1,ALOX12,HAAO,IL12RB1,NSUN5,LGALS9,ARAF,TIMP1,UHRF1,DPP9,RAMP2,HPN,PFDN5,FBXO9,NPEPPS,COL1A1,ELL2,JUP,EEF1E1,TSPAN33,CHORDC1,SMG9,MOV10,IRF9,MDP1,SNX9,RGS19,ATG4D,CHAF1A,MCM2,PRKAR2B,CDKN1B,KLF4,PIH1D1,FOSB,SEC14L2,MAN1A,RAD23A,DNMT1,PSAP,LPCAT3,CUL3,CTSE,METTL17,PKN2,SLBP,AQP1,CCL24,LBR,MAP2K1,CSTB,UBQLN1,PAFAH1B3,PRKACA,ASF1B,MTHFD2,CTCF,SHPK,SNF8,RPS9,RBM14,ITIH3,POLA1,CTNNB1,RAD51C,FHL2,SP…
macromolecule metabolic process	GO:0043170	BP	1.33e-15	14.8761	865	CDH1,ALOX12,IL12RB1,NSUN5,LGALS9,ARAF,TIMP1,UHRF1,DPP9,RAMP2,HPN,PFDN5,FBXO9,NPEPPS,COL1A1,ELL2,JUP,EEF1E1,TSPAN33,CHORDC1,SMG9,MOV10,IRF9,MDP1,SNX9,RGS19,ATG4D,CHAF1A,MCM2,PRKAR2B,CDKN1B,KLF4,PIH1D1,FOSB,SEC14L2,MAN1A,RAD23A,DNMT1,PSAP,CUL3,CTSE,METTL17,PKN2,SLBP,AQP1,CCL24,MAP2K1,CSTB,UBQLN1,PRKACA,ASF1B,CTCF,SNF8,RPS9,RBM14,ITIH3,POLA1,CTNNB1,RAD51C,FHL2,SPIB,SCRN3,CARHSP1,GABPA,DYNLL1,DERL3,C…
cellular component organization	GO:0016043	BP	1.38e-15	14.8601	574	GNAI3,CDH1,ALOX12,SEPT1,SEMA4F,RAB5B,UHRF1,RAMP2,HPN,ITGB7,NPEPPS,COL1A1,JUP,TSPAN33,CHORDC1,VWF,LTBP2,IFT46,TRAPPC6A,METRN,SNX9,USE1,ATG4D,CHAF1A,MCM2,LAMB1,CDKN1B,KLF4,PIH1D1,PHYHIP,DNMT1,CUL3,TBCCD1,PKN2,AQP1,CCL24,MAP2K1,UBQLN1,PRKACA,ASF1B,DNAJB1,CTCF,SNF8,RBM14,CYBA,KIF5B,CTNNB1,RAD51C,DYNLL1,CCL8,TAZ,KIF11,MLKL,RNF168,PAM16,BLK,E2F4,GATA2,ENDOG,GOLGA7,FCGR1,NCF1,TUBB1,SULF1,KCTD2,NBR1,BRCA…
positive regulation of cellular process	GO:0048522	BP	4.1e-15	14.3872	503	CDH1,ALOX12,SEMA4F,IL12RB1,LGALS9,ARAF,TIMP1,UHRF1,RAMP2,HPN,FNDC5,NPEPPS,COL1A1,ELL2,JUP,EEF1E1,TSPAN33,METRN,SNX9,LAMB1,CDKN1B,KLF4,PIH1D1,FOSB,RAD23A,DNMT1,PSAP,CUL3,GAB2,PKN2,AQP1,CCL24,MAP2K1,UBQLN1,PRKACA,SH2D1A,CTCF,SNF8,CRKL,RPS9,RBM14,CYBA,KIF5B,CTNNB1,RAD51C,GABPA,CCL8,TRPM2,ODC1,ATRAID,RNF168,BLK,E2F4,GATA2,LRRK1,SASH1,ENDOG,NFE2L2,FCGR1,H2-M3,PLGRKT,CD274,MAPKAPK2,IL10,SULF1,PLCG1,BRC…
cellular component organization or biogenesis	GO:0071840	BP	4.3e-15	14.3665	585	GNAI3,CDH1,ALOX12,SEPT1,SEMA4F,RAB5B,NSUN5,UHRF1,RAMP2,HPN,ITGB7,NPEPPS,COL1A1,JUP,TSPAN33,CHORDC1,VWF,LTBP2,IFT46,TRAPPC6A,METRN,SNX9,USE1,ATG4D,CHAF1A,MCM2,LAMB1,CDKN1B,KLF4,PIH1D1,PHYHIP,DNMT1,CUL3,TBCCD1,PKN2,AQP1,CCL24,MAP2K1,UBQLN1,PRKACA,ASF1B,DNAJB1,CTCF,SNF8,RBM14,CYBA,KIF5B,CTNNB1,RAD51C,DYNLL1,CCL8,TAZ,KIF11,MLKL,RNF168,PAM16,BLK,E2F4,GATA2,ENDOG,GOLGA7,FCGR1,NCF1,TUBB1,SULF1,KCTD2,NBR…
positive regulation of biological process	GO:0048518	BP	5.05e-15	14.2967	564	CDH1,ALOX12,SEMA4F,IL12RB1,LGALS9,ARAF,TIMP1,UHRF1,RAMP2,HPN,FNDC5,NPEPPS,COL1A1,ELL2,JUP,EEF1E1,TSPAN33,METRN,SNX9,RGS19,LAMB1,CDKN1B,KLF4,PIH1D1,FOSB,SEC14L2,RAD23A,DNMT1,PSAP,CUL3,GAB2,PKN2,AQP1,CCL24,MAP2K1,RASA4,UBQLN1,PRKACA,DNAJB1,SH2D1A,CTCF,CD247,SNF8,CRKL,RPS9,RBM14,CYBA,KIF5B,CTNNB1,RAD51C,GABPA,CCL8,TRPM2,PSEN2,ODC1,ATRAID,RNF168,BLK,E2F4,GATA2,LRRK1,SASH1,ENDOG,DENND6B,NFE2L2,FCGR1,H…
cellular protein metabolic process	GO:0044267	BP	5.69e-15	14.2449	510	ALOX12,IL12RB1,LGALS9,ARAF,TIMP1,UHRF1,HPN,FBXO9,EEF1E1,CHORDC1,MOV10,MDP1,SNX9,ATG4D,PRKAR2B,CDKN1B,KLF4,PIH1D1,MAN1A,RAD23A,DNMT1,PSAP,CUL3,METTL17,PKN2,AQP1,CCL24,MAP2K1,CSTB,UBQLN1,PRKACA,CTCF,SNF8,RPS9,RBM14,ITIH3,CTNNB1,DERL3,CCL8,UBE2G2,TAZ,MRPL52,UBXN11,MLKL,ATRAID,RNF168,PIGL,BLK,DNAJB9,PPP1CB,GATA2,LRRK1,SASH1,ZDHHC12,GOLGA7,NFE2L2,PLGRKT,DYRK3,MAPKAPK2,IL10,TTLL12,SLPI,NBR1,BRCA1,TRAF4…
cell cycle	GO:0007049	BP	7.62e-15	14.118	211	GNAI3,SEPT1,UHRF1,CHORDC1,SNX9,CHAF1A,MCM2,CDKN1B,CUL3,PKN2,SLBP,MAP2K1,PRKACA,RBM14,CTNNB1,RAD51C,KIF11,ATRAID,E2F4,PPP1CB,TUBB1,MAPKAPK2,BRCA1,TOP2B,CDC6,RAB11FIP4,CDK5RAP3,NDEL1,IRF1,YWHAH,UBB,FBXO5,TNFAIP3,PTPRK,PPP1R12A,SIRT1,CCAR1,CCNG1,PRR11,TOM1L1,SLC6A4,MNAT1,SRSF5,GPR132,NUP153,GADD45G,CAST,SLF1,RGCC,TRIM35,BIN3,RB1,SPRY2,PSME1,RAD21,STK3,MAPK12,MCM4,NR4A1,FHL1,PKMYT1,SGOL1,SIK1,WASH1,D…
Table S2: Gene ontology (GO) and KEGG pathway enrichment analysis of DEGs

## Sheet: Top15_Molecular function
GO term name	GO term ID	GO cluster	P-Value	Significance(-log10 P)	number of genes	genes
protein binding	GO:0005515	MF	6.37e-45	44.1959	1284	GNAI3,NARF,HDDC2,CDH1,ALOX12,SEMA4F,HAAO,RAB5B,IL12RB1,ZFP512B,FMR1,HIP1R,LGALS9,ARAF,TIMP1,UHRF1,DPP9,RAMP2,HPN,ITGB7,PFDN5,FNDC5,FBXO9,COL1A1,JUP,GRAMD3,EEF1E1,TSPAN33,CHORDC1,VWF,LTBP2,IFT46,CD3G,TRAPPC6A,SMG9,MOV10,IRF9,SNX9,USE1,RGS19,CSE1L,NUDT14,CHAF1A,MCM2,LAMB1,AP2A2,PRKAR2B,CDKN1B,KLF4,RABAC1,PIH1D1,PHYHIP,RAD23A,DNMT1,PSAP,CUL3,TBCCD1,GAB2,CTSE,METTL17,PKN2,NKG7,STXBP2,SLBP,AQP1,CCL24,…
binding	GO:0005488	MF	2.62e-32	31.5817	1503	GNAI3,NARF,DGKE,HDDC2,CDH1,CLEC10A,ALOX12,SEPT1,SEMA4F,HAAO,RAB5B,IL12RB1,ZFP512B,FMR1,HIP1R,NSUN5,LGALS9,ARAF,TIMP1,UHRF1,DPP9,RAMP2,HPN,ITGB7,PFDN5,FNDC5,FBXO9,NPEPPS,COL1A1,JUP,GRAMD3,EEF1E1,TSPAN33,CHORDC1,SEPT7,ZDHHC4,VWF,LTBP2,IFT46,CD3G,TRAPPC6A,SMG9,MOV10,IRF9,MDP1,SNX9,USE1,RGS19,CSE1L,NUDT14,CHAF1A,MCM2,LAMB1,AP2A2,PRKAR2B,CDKN1B,KLF4,RABAC1,PIH1D1,PHYHIP,FOSB,SEC14L2,MAN1A,RAD23A,DNMT1…
enzyme binding	GO:0019899	MF	1.57e-16	15.8041	243	LGALS9,TIMP1,JUP,TSPAN33,VWF,SNX9,RGS19,CSE1L,MCM2,LAMB1,AP2A2,PRKAR2B,CDKN1B,KLF4,PIH1D1,RAD23A,DNMT1,CUL3,GAB2,PKN2,CSTB,UBQLN1,PRKACA,DNAJB1,SLC4A1,POLA1,CTNNB1,UBC,UBE2G2,KIF11,MLKL,PPP1CB,SASH1,PLCG1,SLPI,NBR1,BRCA1,TRAF4,TOP2B,CDC6,RAB11FIP4,MYO1C,YWHAB,CDK5RAP3,YWHAH,H13,FBXO5,TNFAIP3,PTPRK,PPP1R12A,SIRT1,PLEK,ADORA2A,FLT4,TOM1L1,SH3YL1,ACE,RFFL,UBE2G1,UBE2O,SLC6A4,PER1,GFAP,PRKCH,NPC2,YY1…
kinase binding	GO:0019900	MF	8.99e-08	7.04624	95	JUP,RGS19,AP2A2,PRKAR2B,PIH1D1,GAB2,UBQLN1,PRKACA,POLA1,CTNNB1,KIF11,MLKL,PPP1CB,SASH1,PLCG1,NBR1,TRAF4,TOP2B,CDC6,CDK5RAP3,FBXO5,TNFAIP3,PTPRK,PPP1R12A,SIRT1,PLEK,TOM1L1,ACE,RFFL,PER1,GFAP,RGCC,RB1,SPRY2,ANGPT1,GCSAM,SGOL1,SIK1,PJA2,FAS,TCF7L2,PRDX3,RB1CC1,HDAC4,ADIPOR1,PARP1,USF1,DAB2IP,CDC25B,RBCK1,TPX2,AURKA,PKIA,CCNA2,PTPN22,RAB13,JTB,CCNE2,B4GALT1,SIT1,ERRFI1,TBC1D14,CHEK2,MVP,PPME1,LAT,PLK…
catalytic activity	GO:0003824	MF	9.98e-08	7.00087	581	GNAI3,DGKE,ALOX12,HAAO,RAB5B,NSUN5,ARAF,UHRF1,DPP9,HPN,NPEPPS,EEF1E1,ZDHHC4,MOV10,MDP1,NUDT14,ATG4D,MCM2,SEC14L2,MAN1A,DNMT1,LPCAT3,CUL3,CTSE,METTL17,PKN2,ABCA13,LBR,MAP2K1,PAFAH1B3,PRKACA,MTHFD2,SHPK,HYI,CYBA,POLA1,KIF5B,RAD51C,SCRN3,DYNLL1,TRPM2,UBE2G2,COX4I2,TAZ,PSEN2,ODC1,KIF11,MLKL,RNF168,PIGL,NDUFA2,BLK,KIF1A,PPP1CB,LRRK1,ZDHHC12,ENDOG,PPT2,NCF1,TUBB1,DYRK3,MAPKAPK2,SULF1,PLCG1,SLPI,BRCA1,T…
carbohydrate derivative binding	GO:0097367	MF	2.94e-07	6.53165	261	GNAI3,DGKE,CDH1,SEPT1,RAB5B,LGALS9,ARAF,CHORDC1,SEPT7,VWF,MOV10,MCM2,LAMB1,PRKAR2B,PKN2,ABCA13,MAP2K1,PRKACA,SHPK,POLA1,KIF5B,RAD51C,CCL8,UBE2G2,GLTP,KIF11,MLKL,BLK,KIF1A,LRRK1,TUBB1,DYRK3,MAPKAPK2,TTLL12,TOP2B,CDC6,ATAD5,MYO1C,RAB5A,SEPT8,PNPO,PANK3,RPS6KL1,PDK4,FYN,RHOBTB1,RAB21,OSBPL8,HMMR,FLT4,SDC1,RAB10,RAB37,UBE2G1,UBE2O,NOS2,NME2,ABCC3,GFAP,PRKCH,PAPOLA,PFKP,WARS,EIF5,PRPF4B,TRIM23,VCL,NAD…
purine nucleotide binding	GO:0017076	MF	1.39e-06	5.85699	225	GNAI3,DGKE,SEPT1,RAB5B,ARAF,CHORDC1,SEPT7,MOV10,MCM2,PRKAR2B,PKN2,ABCA13,MAP2K1,PRKACA,SHPK,KIF5B,RAD51C,UBE2G2,KIF11,MLKL,BLK,KIF1A,LRRK1,TUBB1,DYRK3,MAPKAPK2,TTLL12,TOP2B,CDC6,ATAD5,MYO1C,RAB5A,SEPT8,PANK3,RPS6KL1,PDK4,FYN,RHOBTB1,RAB21,FLT4,RAB10,RAB37,UBE2G1,UBE2O,NME2,ABCC3,PRKCH,PAPOLA,PFKP,WARS,EIF5,PRPF4B,TRIM23,NADK2,STK3,ATAD2,TRMU,ST13,RAPGEF3,MAPK12,CHKB,MCM4,TNK2,RHEBL1,PKMYT1,SIK1,T…
nucleoside phosphate binding	GO:1901265	MF	1.63e-06	5.78781	273	GNAI3,DGKE,SEPT1,RAB5B,ARAF,UHRF1,CHORDC1,SEPT7,MOV10,MCM2,PRKAR2B,DNMT1,PKN2,ABCA13,MAP2K1,PRKACA,SHPK,RBM14,POLA1,KIF5B,RAD51C,UBE2G2,PABPC4,KIF11,MLKL,BLK,KIF1A,LRRK1,TUBB1,DYRK3,MAPKAPK2,TTLL12,TOP2B,CDC6,ATAD5,MYO1C,RAB5A,SEPT8,PNPO,PANK3,FDXR,RPS6KL1,PDK4,HINT3,FYN,RHOBTB1,SIRT1,RAB21,TXNRD1,HINT1,FLT4,RAB10,RAB37,UBE2G1,UBE2O,NOS2,NME2,ABCC3,SLIRP,PRKCH,PAPOLA,SRSF5,PFKP,WARS,EIF5,PRPF4B,T…
nucleotide binding	GO:0000166	MF	1.63e-06	5.78781	273	GNAI3,DGKE,SEPT1,RAB5B,ARAF,UHRF1,CHORDC1,SEPT7,MOV10,MCM2,PRKAR2B,DNMT1,PKN2,ABCA13,MAP2K1,PRKACA,SHPK,RBM14,POLA1,KIF5B,RAD51C,UBE2G2,PABPC4,KIF11,MLKL,BLK,KIF1A,LRRK1,TUBB1,DYRK3,MAPKAPK2,TTLL12,TOP2B,CDC6,ATAD5,MYO1C,RAB5A,SEPT8,PNPO,PANK3,FDXR,RPS6KL1,PDK4,HINT3,FYN,RHOBTB1,SIRT1,RAB21,TXNRD1,HINT1,FLT4,RAB10,RAB37,UBE2G1,UBE2O,NOS2,NME2,ABCC3,SLIRP,PRKCH,PAPOLA,SRSF5,PFKP,WARS,EIF5,PRPF4B,T…
protein kinase binding	GO:0019901	MF	2.3e-06	5.63827	84	JUP,RGS19,AP2A2,PRKAR2B,PIH1D1,GAB2,PRKACA,POLA1,CTNNB1,KIF11,MLKL,PPP1CB,SASH1,PLCG1,NBR1,TRAF4,TOP2B,CDK5RAP3,FBXO5,PTPRK,PPP1R12A,SIRT1,PLEK,TOM1L1,ACE,RFFL,RGCC,SPRY2,ANGPT1,GCSAM,SIK1,PJA2,TCF7L2,PRDX3,RB1CC1,HDAC4,ADIPOR1,PARP1,USF1,DAB2IP,CDC25B,RBCK1,TPX2,AURKA,PKIA,CCNA2,RAB13,JTB,CCNE2,B4GALT1,ERRFI1,TBC1D14,CHEK2,MVP,PPME1,LAT,PLK1,TRIB1,CCND3,TNNI3,IBTK,MAVS,SOCS1,PRC1,AKAP7,ELAVL1,PP…
ribonucleotide binding	GO:0032553	MF	3.18e-06	5.49757	224	GNAI3,DGKE,SEPT1,RAB5B,ARAF,CHORDC1,SEPT7,MOV10,MCM2,PRKAR2B,PKN2,ABCA13,MAP2K1,PRKACA,SHPK,KIF5B,RAD51C,UBE2G2,KIF11,MLKL,BLK,KIF1A,LRRK1,TUBB1,DYRK3,MAPKAPK2,TTLL12,TOP2B,CDC6,ATAD5,MYO1C,RAB5A,SEPT8,PNPO,PANK3,RPS6KL1,PDK4,FYN,RHOBTB1,RAB21,FLT4,RAB10,RAB37,UBE2G1,UBE2O,NOS2,NME2,ABCC3,PRKCH,PAPOLA,PFKP,WARS,EIF5,PRPF4B,TRIM23,NADK2,STK3,ATAD2,TRMU,RAPGEF3,MAPK12,CHKB,MCM4,TNK2,RHEBL1,PKMYT1,S…
nucleoside binding	GO:0001882	MF	4.06e-06	5.39147	220	GNAI3,DGKE,SEPT1,RAB5B,ARAF,CHORDC1,SEPT7,MOV10,MCM2,PKN2,ABCA13,MAP2K1,PRKACA,SHPK,POLA1,KIF5B,RAD51C,UBE2G2,KIF11,MLKL,BLK,KIF1A,LRRK1,TUBB1,DYRK3,MAPKAPK2,TTLL12,TOP2B,CDC6,ATAD5,MYO1C,RAB5A,SEPT8,PANK3,RPS6KL1,PDK4,FYN,RHOBTB1,RAB21,FLT4,RAB10,RAB37,UBE2G1,UBE2O,NME2,ABCC3,PRKCH,PAPOLA,PFKP,WARS,EIF5,PRPF4B,TRIM23,NADK2,STK3,ATAD2,TRMU,MAPK12,CHKB,MCM4,TNK2,RHEBL1,PKMYT1,SIK1,TAP2,RAB27B,GNAL…
purine ribonucleotide binding	GO:0032555	MF	4.14e-06	5.383	222	GNAI3,DGKE,SEPT1,RAB5B,ARAF,CHORDC1,SEPT7,MOV10,MCM2,PRKAR2B,PKN2,ABCA13,MAP2K1,PRKACA,SHPK,KIF5B,RAD51C,UBE2G2,KIF11,MLKL,BLK,KIF1A,LRRK1,TUBB1,DYRK3,MAPKAPK2,TTLL12,TOP2B,CDC6,ATAD5,MYO1C,RAB5A,SEPT8,PANK3,RPS6KL1,PDK4,FYN,RHOBTB1,RAB21,FLT4,RAB10,RAB37,UBE2G1,UBE2O,NME2,ABCC3,PRKCH,PAPOLA,PFKP,WARS,EIF5,PRPF4B,TRIM23,NADK2,STK3,ATAD2,TRMU,RAPGEF3,MAPK12,CHKB,MCM4,TNK2,RHEBL1,PKMYT1,SIK1,TAP2,R…
purine ribonucleoside binding	GO:0032550	MF	6.69e-06	5.17457	218	GNAI3,DGKE,SEPT1,RAB5B,ARAF,CHORDC1,SEPT7,MOV10,MCM2,PKN2,ABCA13,MAP2K1,PRKACA,SHPK,KIF5B,RAD51C,UBE2G2,KIF11,MLKL,BLK,KIF1A,LRRK1,TUBB1,DYRK3,MAPKAPK2,TTLL12,TOP2B,CDC6,ATAD5,MYO1C,RAB5A,SEPT8,PANK3,RPS6KL1,PDK4,FYN,RHOBTB1,RAB21,FLT4,RAB10,RAB37,UBE2G1,UBE2O,NME2,ABCC3,PRKCH,PAPOLA,PFKP,WARS,EIF5,PRPF4B,TRIM23,NADK2,STK3,ATAD2,TRMU,MAPK12,CHKB,MCM4,TNK2,RHEBL1,PKMYT1,SIK1,TAP2,RAB27B,GNAL,KIF20…
purine ribonucleoside triphosphate binding	GO:0035639	MF	7.45e-06	5.12784	217	GNAI3,DGKE,SEPT1,RAB5B,ARAF,CHORDC1,SEPT7,MOV10,MCM2,PKN2,ABCA13,MAP2K1,PRKACA,SHPK,KIF5B,RAD51C,UBE2G2,KIF11,MLKL,BLK,KIF1A,LRRK1,TUBB1,DYRK3,MAPKAPK2,TTLL12,TOP2B,CDC6,ATAD5,MYO1C,RAB5A,SEPT8,PANK3,RPS6KL1,PDK4,FYN,RHOBTB1,RAB21,FLT4,RAB10,RAB37,UBE2G1,UBE2O,NME2,ABCC3,PRKCH,PAPOLA,PFKP,WARS,EIF5,PRPF4B,TRIM23,NADK2,STK3,ATAD2,TRMU,MAPK12,CHKB,MCM4,TNK2,RHEBL1,PKMYT1,SIK1,TAP2,RAB27B,GNAL,KIF20…

## Sheet: KEGG Pathways
KEGG Pathway names	KEGG ID	P-Value	Significance(-log10 P)	number of genes	gene
Cell cycle	KEGG:04110	1.32e-05	4.87943	32	MCM2,CDKN1B,E2F4,CDC6,YWHAB,YWHAH,GADD45G,RB1,RAD21,MCM4,PKMYT1,CDK2,STAG2,ORC2,CDC25B,RBL1,CCNA2,CCNE2,ORC1,CHEK2,MAD1L1,CUL1,PLK1,WEE1,CHEK1,TFDP2,CCND3,ANAPC13,STAG1,TFDP1,SKP2,CCND1
Antigen processing and presentation	KEGG:04612	3.79e-05	4.42136	24	H2-M3,PSME1,NFYA,TAPBP,TAP2,TNF,CD74,KLRD1,KLRC1,H2-AA,TAP1,H2-DMB2,H2-DMA,CD8B1,H2-T24,CD8A,IFNG,H2-Q7,H2-K1,H2-BL,H2-AB1,PSME3,PSME2,H2-DMB1
Systemic lupus erythematosus	KEGG:05322	0.000351	3.45469	32	FCGR1,IL10,TNF,H2-AA,C1QA,C1QC,C1QB,H2-DMB2,H2-DMA,C1S1,IFNG,FCGR4,H2AFJ,HIST1H4I,H3F3A,HIST2H2AA1,HIST1H4K,HIST1H3B,HIST1H2AC,HIST1H2AE,HIST1H2BJ,HIST1H2AG,HIST1H2BR,HIST1H4N,C4B,H2-AB1,HIST2H3B,H2-DMB1,HIST2H3C2,HIST1H2AL,HIST1H3F,HIST1H3H
Osteoclast differentiation	KEGG:04380	0.000885	3.05306	29	IRF9,FOSB,GAB2,MAP2K1,CYBA,FHL2,FCGR1,NCF1,FYN,MAPK12,IFNAR1,TNF,NFKB2,IL1R1,STAT1,IL1B,NFKB1,SIRPA,SOCS1,STAT2,JUNB,SOCS3,IFNG,PIRB,FCGR4,MAPK1,JUND,GM14548,SIRPB1A
Graft-versus-host disease	KEGG:05332	0.00225	2.64782	17	H2-M3,TNF,FAS,IL1B,KLRD1,KLRC1,H2-AA,H2-DMB2,H2-DMA,H2-T24,IFNG,H2-Q7,H2-K1,H2-BL,H2-AB1,H2-DMB1,KLRA1
Ribosome	KEGG:03010	0.00342	2.46597	28	RPS9,RPS14,RPS24,RPS26,RPLP2,RPS3A1,RPS16,FAU,RPL12,RPS21,RPL37A,RPS23,RPL36AL,MRPS16,RPS10,RPL38,RPL32,RPL36,RPL18,RPL11,RPL3,RPL17,RPS28,RPL39,RPS13,RPL41,RPL24,MRPL33
Inflammatory bowel disease (IBD)	KEGG:05321	0.00882	2.05453	16	IL12RB1,IL10,TNF,IL18RAP,IL18R1,STAT1,IL1B,NFKB1,IL4RA,H2-AA,H2-DMB2,H2-DMA,IFNG,STAT4,H2-AB1,H2-DMB1
Protein processing in endoplasmic reticulum	KEGG:04141	0.0262	1.5817	31	SSR4,MAN1A,RAD23A,UBQLN1,DNAJB1,DERL3,UBE2G2,NFE2L2,UBXN6,UBE2G1,SEL1L,NGLY1,SIL1,HSPA4L,PDIA4,DNAJC10,SEC23B,SEC62,DNAJA1,EIF2AK1,HSPH1,CUL1,EDEM1,HYOU1,EDEM2,TXNDC5,PPP1R15A,BAG2,SEC61B,FBXO6,SVIP
Table S2: Gene ontology (GO) and KEGG pathway enrichment analysis of DEGs Gene ontology (GO) enrichment and KEGG pathway analysis analysis of 1917 identified DEGs were carried out using g:Profiler. The table shows the list of top 15 Gene Ontology (GO) terms related to biological processes and molecular functions as well as the mapped KEGG pathways. Table also depicts the P-Value, Significance (-l…
