# Supplementary material for: Transcriptome analysis of Brucella abortus S19∆per immunized mouse spleen revealed activation of MHC-I and MHC-II pathways
Source: Access Microbiol. 2019 Dec 2;2(1):acmi000082. doi: 10.1099/acmi.0.000082 (PMC7525051; doi:10.1099/acmi.0.000082)
Supplement: Supplementary material 3 [file acmi-2-082-s003.xls]

## Sheet: Sheet1
Ensmbl ID	Gene ID	Gene Description	log2FC			Table S3 : List of immunity related differentially expressed genes and their fold change
ENSMUSG00000042476	ABCB4	ATP-binding cassette, sub-family B (MDR/TAP), member 4 [Source:MGI Symbol;Acc:MGI:97569]	-0.485741			This additional file shows list of 545 immunity related differentially expressed genes in B. abortus S19∆per immunized and un-immunized mice spleen samples and the fold changes associated with them.
ENSMUSG00000020681	ACE	Angiotensin I converting enzyme (peptidyl-dipeptidase A) 1 [Source:MGI Symbol;Acc:MGI:87874]	0.623733
ENSMUSG00000037872	ACKR1	Atypical chemokine receptor 1 (Duffy blood group) [Source:MGI Symbol;Acc:MGI:1097689]	-0.810248
ENSMUSG00000054693	ADAM10	A disintegrin and metallopeptidase domain 10 [Source:MGI Symbol;Acc:MGI:109548]	-0.605095
ENSMUSG00000027318	ADAM33	A disintegrin and metallopeptidase domain 33 [Source:MGI Symbol;Acc:MGI:1341813]	-1.44519
ENSMUSG00000029106	ADD1	Adducin 1 (alpha) [Source:MGI Symbol;Acc:MGI:87918]	-0.580807
ENSMUSG00000030000	ADD2	Adducin 2 (beta) [Source:MGI Symbol;Acc:MGI:87919]	-0.799836
ENSMUSG00000020178	ADORA2A	Adenosine A2a receptor [Source:MGI Symbol;Acc:MGI:99402]	0.847225
ENSMUSG00000044811	AF251705	cDNA sequence AF251705 [Source:MGI Symbol;Acc:MGI:2153249]	1.43248
ENSMUSG00000020288	AHSA2	AHA1, activator of heat shock protein ATPase 2 [Source:MGI Symbol;Acc:MGI:1916133]	-0.548886
ENSMUSG00000040627	AICDA	Activation-induced cytidine deaminase [Source:MGI Symbol;Acc:MGI:1342279]	-1.56973
ENSMUSG00000024397	AIF1	Allograft inflammatory factor 1 [Source:MGI Symbol;Acc:MGI:1343098]	0.848317
ENSMUSG00000021214	AKR1C18	Aldo-keto reductase family 1, member C18 [Source:MGI Symbol;Acc:MGI:2145420]	-1.39245
ENSMUSG00000028393	ALAD	Aminolevulinate, delta-, dehydratase [Source:MGI Symbol;Acc:MGI:96853]	0.982342
ENSMUSG00000000320	ALOX12	Arachidonate 12-lipoxygenase [Source:MGI Symbol;Acc:MGI:87998]	-1.10758
ENSMUSG00000048534	AMICA1	Adhesion molecule, interacts with CXADR antigen 1 [Source:MGI Symbol;Acc:MGI:2685484]	0.565389
ENSMUSG00000022309	ANGPT1	Angiopoietin 1 [Source:MGI Symbol;Acc:MGI:108448]	-1.27821
ENSMUSG00000031543	ANK1	Ankyrin 1, erythroid [Source:MGI Symbol;Acc:MGI:88024]	-0.611366
ENSMUSG00000036777	ANLN	Anillin, actin binding protein [Source:MGI Symbol;Acc:MGI:1920174]	-0.829302
ENSMUSG00000002957	AP2A2	Adaptor-related protein complex 2, alpha 2 subunit [Source:MGI Symbol;Acc:MGI:101920]	-0.448416
ENSMUSG00000028411	APTX	Aprataxin [Source:MGI Symbol;Acc:MGI:1913658]	0.784812
ENSMUSG00000004655	AQP1	Aquaporin 1 [Source:MGI Symbol;Acc:MGI:103201]	-0.684445
ENSMUSG00000017550	ATAD5	ATPase family, AAA domain containing 5 [Source:MGI Symbol;Acc:MGI:2442925]	-0.578265
ENSMUSG00000018585	ATOX1	Antioxidant 1 copper chaperone [Source:MGI Symbol;Acc:MGI:1333855]	0.613163
ENSMUSG00000028413	B4GALT1	UDP-Gal:betaGlcNAc beta 1,4- galactosyltransferase, polypeptide 1 [Source:MGI Symbol;Acc:MGI:95705]	0.491143
ENSMUSG00000037922	BANK1	B cell scaffold protein with ankyrin repeats 1 [Source:MGI Symbol;Acc:MGI:2442120]	-0.621968
ENSMUSG00000039699	BATF2	Basic leucine zipper transcription factor, ATF-like 2 [Source:MGI Symbol;Acc:MGI:1921731]	2.10831
ENSMUSG00000026630	BATF3	Basic leucine zipper transcription factor, ATF-like 3 [Source:MGI Symbol;Acc:MGI:1925491]	0.934935
ENSMUSG00000052712	BC004004	cDNA sequence BC004004 [Source:MGI Symbol;Acc:MGI:2136782]	0.407002
ENSMUSG00000047617	BC029214	cDNA sequence BC029214 [Source:MGI Symbol;Acc:MGI:2442831]	1.03807
ENSMUSG00000048251	BCL11B	B cell leukemia/lymphoma 11B [Source:MGI Symbol;Acc:MGI:1929913]	0.734488
ENSMUSG00000102037	BCL2A1A	B cell leukemia/lymphoma 2 related protein A1a [Source:MGI Symbol;Acc:MGI:102687]	0.71209
ENSMUSG00000089929	BCL2A1B	B cell leukemia/lymphoma 2 related protein A1b [Source:MGI Symbol;Acc:MGI:1278326]	0.683193
ENSMUSG00000022089	BIN3	Bridging integrator 3 [Source:MGI Symbol;Acc:MGI:1929883]	0.419979
ENSMUSG00000014453	BLK	B lymphoid kinase [Source:MGI Symbol;Acc:MGI:88169]	-0.799907
ENSMUSG00000017146	BRCA1	Breast cancer 1, early onset [Source:MGI Symbol;Acc:MGI:104537]	-0.526073
ENSMUSG00000020423	BTG2	B cell translocation gene 2, anti-proliferative [Source:MGI Symbol;Acc:MGI:108384]	-0.574366
ENSMUSG00000036887	C1QA	Complement component 1, q subcomponent, alpha polypeptide [Source:MGI Symbol;Acc:MGI:88223]	0.905951
ENSMUSG00000036905	C1QB	Complement component 1, q subcomponent, beta polypeptide [Source:MGI Symbol;Acc:MGI:88224]	0.722388
ENSMUSG00000036896	C1QC	Complement component 1, q subcomponent, C chain [Source:MGI Symbol;Acc:MGI:88225]	0.80397
ENSMUSG00000038521	C1S1	Complement component 1, s subcomponent 1 [Source:MGI Symbol;Acc:MGI:1355312]	0.756801
ENSMUSG00000073418	C4B	Complement component 4B (Chido blood group) [Source:MGI Symbol;Acc:MGI:88228]	0.490003
ENSMUSG00000032076	CADM1	Cell adhesion molecule 1 [Source:MGI Symbol;Acc:MGI:1889272]	0.56866
ENSMUSG00000059588	CALCRL	Calcitonin receptor-like [Source:MGI Symbol;Acc:MGI:1926944]	-1.53068
ENSMUSG00000027562	CAR2	Carbonic anhydrase 2 [Source:MGI Symbol;Acc:MGI:88269]	-0.955265
ENSMUSG00000025888	CASP1	Caspase 1 [Source:MGI Symbol;Acc:MGI:96544]	0.426481
ENSMUSG00000029863	CASP2	Caspase 2 [Source:MGI Symbol;Acc:MGI:97295]	-0.789367
ENSMUSG00000031628	CASP3	Caspase 3 [Source:MGI Symbol;Acc:MGI:107739]	-1.01807
ENSMUSG00000027187	CAT	Catalase [Source:MGI Symbol;Acc:MGI:88271]	-1.14587
ENSMUSG00000046318	CCBE1	collagen and calcium binding EGF domains 1 [Source:MGI Symbol;Acc:MGI:2445053]	1.12671
ENSMUSG00000004814	CCL24	Chemokine (C-C motif) ligand 24 [Source:MGI Symbol;Acc:MGI:1928953]	1.72515
ENSMUSG00000018930	CCL4	Chemokine (C-C motif) ligand 4 [Source:MGI Symbol;Acc:MGI:98261]	1.16999
ENSMUSG00000035042	CCL5	Chemokine (C-C motif) ligand 5 [Source:MGI Symbol;Acc:MGI:98262]	1.99785
ENSMUSG00000009185	CCL8	Chemokine (C-C motif) ligand 8 [Source:MGI Symbol;Acc:MGI:101878]	3.26331
ENSMUSG00000027715	CCNA2	Cyclin A2 [Source:MGI Symbol;Acc:MGI:108069]	-0.830629
ENSMUSG00000070348	CCND1	Cyclin D1 [Source:MGI Symbol;Acc:MGI:88313]	-1.22576
ENSMUSG00000034165	CCND3	Cyclin D3 [Source:MGI Symbol;Acc:MGI:88315]	-0.525316
ENSMUSG00000079227	CCR5	Chemokine (C-C motif) receptor 5 [Source:MGI Symbol;Acc:MGI:107182]	0.846015
ENSMUSG00000040899	CCR6	Chemokine (C-C motif) receptor 6 [Source:MGI Symbol;Acc:MGI:1333797]	-1.58175
ENSMUSG00000029530	CCR9	Chemokine (C-C motif) receptor 9 [Source:MGI Symbol;Acc:MGI:1341902]	-1.00849
ENSMUSG00000051439	CD14	CD14 antigen [Source:MGI Symbol;Acc:MGI:88318]	0.680881
ENSMUSG00000038304	CD160	CD160 antigen [Source:MGI Symbol;Acc:MGI:1860383]	1.87787
ENSMUSG00000021624	CD180	CD180 antigen [Source:MGI Symbol;Acc:MGI:1194924]	-0.919317
ENSMUSG00000041750	CD1D2	CD1d2 antigen [Source:MGI Symbol;Acc:MGI:107675]	-1.79087
ENSMUSG00000034783	CD207	CD207 antigen [Source:MGI Symbol;Acc:MGI:2180021]	-1.60146
ENSMUSG00000031494	CD209A	CD209a antigen [Source:MGI Symbol;Acc:MGI:2157942]	-0.897137
ENSMUSG00000065987	CD209B	CD209b antigen [Source:MGI Symbol;Acc:MGI:1916415]	-3.58139
ENSMUSG00000005763	CD247	CD247 antigen [Source:MGI Symbol;Acc:MGI:88334]	0.65427
ENSMUSG00000047139	CD24A	CD24a antigen [Source:MGI Symbol;Acc:MGI:88323]	-1.09297
ENSMUSG00000016496	CD274	CD274 antigen [Source:MGI Symbol;Acc:MGI:1926446]	0.887788
ENSMUSG00000047798	CD300LF	CD300 antigen like family member F [Source:MGI Symbol;Acc:MGI:2442359]	1.37927
ENSMUSG00000032094	CD3D	CD3 antigen, delta polypeptide [Source:MGI Symbol;Acc:MGI:88331]	0.905418
ENSMUSG00000032679	CD59A	CD59a antigen [Source:MGI Symbol;Acc:MGI:109177]	-1.09045
ENSMUSG00000024670	CD6	CD6 antigen [Source:MGI Symbol;Acc:MGI:103566]	0.734205
ENSMUSG00000025163	CD7	CD7 antigen [Source:MGI Symbol;Acc:MGI:88344]	1.55407
ENSMUSG00000024610	CD74	CD74 antigen (invariant polypeptide of major histocompatibility complex, class II antigen-associated) [Source:MGI Symbol;Acc:MGI:96534]	0.687811
ENSMUSG00000053977	CD8A	CD8 antigen, alpha chain [Source:MGI Symbol;Acc:MGI:88346]	1.14074
ENSMUSG00000053044	CD8B1	CD8 antigen, beta chain 1 [Source:MGI Symbol;Acc:MGI:88347]	1.10821
ENSMUSG00000025358	CDK2	Cyclin-dependent kinase 2 [Source:MGI Symbol;Acc:MGI:104772]	-0.629808
ENSMUSG00000018669	CDK5RAP3	CDK5 regulatory subunit associated protein 3 [Source:MGI Symbol;Acc:MGI:1933126]	0.786306
ENSMUSG00000003031	CDKN1B	cyclin-dependent kinase inhibitor 1B [Source:MGI Symbol;Acc:MGI:104565]	-0.787712
ENSMUSG00000038069	CDKN2AIP	CDKN2A interacting protein [Source:MGI Symbol;Acc:MGI:1918175]	-0.633985
ENSMUSG00000026031	CFLAR	CASP8 and FADD-like apoptosis regulator [Source:MGI Symbol;Acc:MGI:1336166]	0.6511
ENSMUSG00000002835	CHAF1A	Chromatin assembly factor 1, subunit A (p150) [Source:MGI Symbol;Acc:MGI:1351331]	-0.806094
ENSMUSG00000030086	CHCHD6	Coiled-coil-helix-coiled-coil-helix domain containing 6 [Source:MGI Symbol;Acc:MGI:1913348]	0.638391
ENSMUSG00000032113	CHEK1	Checkpoint kinase 1 [Source:MGI Symbol;Acc:MGI:1202065]	-0.95153
ENSMUSG00000029521	CHEK2	Checkpoint kinase 2 [Source:MGI Symbol;Acc:MGI:1355321]	-0.623307
ENSMUSG00000001774	CHORDC1	Cysteine and histidine-rich domain (CHORD)-containing, zinc-binding protein 1 [Source:MGI Symbol;Acc:MGI:1914167]	-1.62888
ENSMUSG00000027950	CHRNB2	Cholinergic receptor, nicotinic, beta polypeptide 2 (neuronal) [Source:MGI Symbol;Acc:MGI:87891]	1.0022
ENSMUSG00000027221	CHST1	Carbohydrate (keratan sulfate Gal-6) sulfotransferase 1 [Source:MGI Symbol;Acc:MGI:1924219]	-1.1539
ENSMUSG00000045193	CIRBP	Cold inducible RNA binding protein [Source:MGI Symbol;Acc:MGI:893588]	2.14305
ENSMUSG00000039910	CITED2	Cbp/p300-interacting transactivator, with Glu/Asp-rich carboxy-terminal domain, 2 [Source:MGI Symbol;Acc:MGI:1306784]	0.601343
ENSMUSG00000000318	CLEC10A	C-type lectin domain family 10, member A [Source:MGI Symbol;Acc:MGI:96975]	0.984539
ENSMUSG00000030142	CLEC4E	C-type lectin domain family 4, member e [Source:MGI Symbol;Acc:MGI:1861232]	1.09494
ENSMUSG00000023349	CLEC4N	C-type lectin domain family 4, member n [Source:MGI Symbol;Acc:MGI:1861231]	-0.825123
ENSMUSG00000046080	CLEC9A	C-type lectin domain family 9, member a [Source:MGI Symbol;Acc:MGI:2444608]	1.0608
ENSMUSG00000026317	CLN8	Ceroid-lipofuscinosis, neuronal 8 [Source:MGI Symbol;Acc:MGI:1349447]	-0.928469
ENSMUSG00000032436	CMTM7	CKLF-like MARVEL transmembrane domain containing 7 [Source:MGI Symbol;Acc:MGI:2447166]	0.522346
ENSMUSG00000062585	CNR2	Cannabinoid receptor 2 (macrophage) [Source:MGI Symbol;Acc:MGI:104650]	-0.631549
ENSMUSG00000001506	COL1A1	Collagen, type I, alpha 1 [Source:MGI Symbol;Acc:MGI:88467]	-0.795159
ENSMUSG00000026043	COL3A1	Collagen, type III, alpha 1 [Source:MGI Symbol;Acc:MGI:88453]	-0.992077
ENSMUSG00000026616	CR2	Complement receptor 2 [Source:MGI Symbol;Acc:MGI:88489]	-1.03407
ENSMUSG00000006134	CRKL	v-crk avian sarcoma virus CT10 oncogene homolog-like [Source:MGI Symbol;Acc:MGI:104686]	-1.17402
ENSMUSG00000032021	CRTAM	Cytotoxic and regulatory T cell molecule [Source:MGI Symbol;Acc:MGI:1859822]	1.53541
ENSMUSG00000027447	CST3	Cystatin C [Source:MGI Symbol;Acc:MGI:102519]	0.672204
ENSMUSG00000037815	CTNNA1	Catenin (cadherin associated protein), alpha 1 [Source:MGI Symbol;Acc:MGI:88274]	-0.456495
ENSMUSG00000006932	CTNNB1	Catenin (cadherin associated protein), beta 1 [Source:MGI Symbol;Acc:MGI:88276]	-0.508625
ENSMUSG00000004552	CTSE	Cathepsin E [Source:MGI Symbol;Acc:MGI:107361]	-1.34998
ENSMUSG00000024910	CTSW	Cathepsin W [Source:MGI Symbol;Acc:MGI:1338045]	1.22837
ENSMUSG00000031446	CUL4A	Cullin 4A [Source:MGI Symbol;Acc:MGI:1914487]	-0.741851
ENSMUSG00000060183	CXCL11	Chemokine (C-X-C motif) ligand 11 [Source:MGI Symbol;Acc:MGI:1860203]	2.12208
ENSMUSG00000023078	CXCL13	Chemokine (C-X-C motif) ligand 13 [Source:MGI Symbol;Acc:MGI:1888499]	-1.20133
ENSMUSG00000018920	CXCL16	Chemokine (C-X-C motif) ligand 16 [Source:MGI Symbol;Acc:MGI:1932682]	0.566004
ENSMUSG00000058427	CXCL2	Chemokine (C-X-C motif) ligand 2 [Source:MGI Symbol;Acc:MGI:1340094]	1.32305
ENSMUSG00000029417	CXCL9	Chemokine (C-X-C motif) ligand 9 [Source:MGI Symbol;Acc:MGI:1352449]	2.22404
ENSMUSG00000050232	CXCR3	Chemokine (C-X-C motif) receptor 3 [Source:MGI Symbol;Acc:MGI:1277207]	1.08282
ENSMUSG00000047880	CXCR5	Chemokine (C-X-C motif) receptor 5 [Source:MGI Symbol;Acc:MGI:103567]	-0.69567
ENSMUSG00000048521	CXCR6	Chemokine (C-X-C motif) receptor 6 [Source:MGI Symbol;Acc:MGI:1934582]	0.999063
ENSMUSG00000006519	CYBA	Cytochrome b-245, alpha polypeptide [Source:MGI Symbol;Acc:MGI:1316658]	0.521513
ENSMUSG00000026883	DAB2IP	Disabled 2 interacting protein [Source:MGI Symbol;Acc:MGI:1916851]	0.802646
ENSMUSG00000032380	DAPK2	Death-associated protein kinase 2 [Source:MGI Symbol;Acc:MGI:1341297]	-0.564294
ENSMUSG00000020108	DDIT4	DNA-damage-inducible transcript 4 [Source:MGI Symbol;Acc:MGI:1921997]	0.690781
ENSMUSG00000068290	DDRGK1	DDRGK domain containing 1 [Source:MGI Symbol;Acc:MGI:1924256]	0.713553
ENSMUSG00000009092	DERL3	Der1-like domain family, member 3 [Source:MGI Symbol;Acc:MGI:1917627]	0.648425
ENSMUSG00000022099	DMTN	Dematin actin binding protein [Source:MGI Symbol;Acc:MGI:99670]	-0.879576
ENSMUSG00000028410	DNAJA1	DnaJ heat shock protein family (Hsp40) member A1 [Source:MGI Symbol;Acc:MGI:1270129]	-1.30834
ENSMUSG00000032285	DNAJA4	DnaJ heat shock protein family (Hsp40) member A4 [Source:MGI Symbol;Acc:MGI:1927638]	-1.99744
ENSMUSG00000014905	DNAJB9	DnaJ heat shock protein family (Hsp40) member B9 [Source:MGI Symbol;Acc:MGI:1351618]	-0.691565
ENSMUSG00000027006	DNAJC10	DnaJ heat shock protein family (Hsp40) member C10 [Source:MGI Symbol;Acc:MGI:1914111]	-0.487495
ENSMUSG00000022013	DNAJC15	DnaJ heat shock protein family (Hsp40) member C15 [Source:MGI Symbol;Acc:MGI:1913398]	0.870843
ENSMUSG00000004099	DNMT1	DNA methyltransferase (cytosine-5) 1 [Source:MGI Symbol;Acc:MGI:94912]	-0.4611
ENSMUSG00000024331	DSC2	Desmocollin 2 [Source:MGI Symbol;Acc:MGI:103221]	-1.29915
ENSMUSG00000024190	DUSP1	Dual specificity phosphatase 1 [Source:MGI Symbol;Acc:MGI:105120]	0.442761
ENSMUSG00000016526	DYRK3	Dual-specificity tyrosine-(Y)-phosphorylation regulated kinase 3 [Source:MGI Symbol;Acc:MGI:1330300]	-0.929981
ENSMUSG00000027699	ECT2	Ect2 oncogene [Source:MGI Symbol;Acc:MGI:95281]	-1.05307
ENSMUSG00000030104	EDEM1	ER degradation enhancer, mannosidase alpha-like 1 [Source:MGI Symbol;Acc:MGI:2180139]	0.678666
ENSMUSG00000038312	EDEM2	ER degradation enhancer, mannosidase alpha-like 2 [Source:MGI Symbol;Acc:MGI:1915540]	0.423093
ENSMUSG00000001707	EEF1E1	Eukaryotic translation elongation factor 1 epsilon 1 [Source:MGI Symbol;Acc:MGI:1913393]	-0.807356
ENSMUSG00000058709	EGLN2	Egl-9 family hypoxia-inducible factor 2 [Source:MGI Symbol;Acc:MGI:1932287]	0.839387
ENSMUSG00000029613	EIF2AK1	Eukaryotic translation initiation factor 2 alpha kinase 1 [Source:MGI Symbol;Acc:MGI:1353448]	-0.879149
ENSMUSG00000028156	EIF4E	Eukaryotic translation initiation factor 4E [Source:MGI Symbol;Acc:MGI:95305]	-0.544992
ENSMUSG00000045983	EIF4G1	Eukaryotic translation initiation factor 4, gamma 1 [Source:MGI Symbol;Acc:MGI:2384784]	-0.476849
ENSMUSG00000015337	ENDOG	Endonuclease G [Source:MGI Symbol;Acc:MGI:1261433]	0.637355
ENSMUSG00000048120	ENTPD1	Ectonucleoside triphosphate diphosphohydrolase 1 [Source:MGI Symbol;Acc:MGI:102805]	0.558539
ENSMUSG00000032446	EOMES	Eomesodermin [Source:MGI Symbol;Acc:MGI:1201683]	1.06708
ENSMUSG00000023216	EPB42	Erythrocyte membrane protein band 4.2 [Source:MGI Symbol;Acc:MGI:95402]	-2.10738
ENSMUSG00000021709	ERBB2IP	Erbb2 interacting protein [Source:MGI Symbol;Acc:MGI:1890169]	-0.492971
ENSMUSG00000028967	ERRFI1	ERBB receptor feedback inhibitor 1 [Source:MGI Symbol;Acc:MGI:1921405]	0.706927
ENSMUSG00000039748	EXO1	Exonuclease 1 [Source:MGI Symbol;Acc:MGI:1349427]	-0.887181
ENSMUSG00000061286	EXOSC5	Exosome component 5 [Source:MGI Symbol;Acc:MGI:107889]	0.491409
ENSMUSG00000028128	F3	Coagulation factor III [Source:MGI Symbol;Acc:MGI:88381]	-1.05804
ENSMUSG00000026579	F5	Coagulation factor V [Source:MGI Symbol;Acc:MGI:88382]	-0.926409
ENSMUSG00000027533	FABP5	Fatty acid binding protein 5, epidermal [Source:MGI Symbol;Acc:MGI:101790]	0.583245
ENSMUSG00000036501	FAM13B	Family with sequence similarity 13, member B [Source:MGI Symbol;Acc:MGI:2447834]	-0.995339
ENSMUSG00000025854	FAM20C	Family with sequence similarity 20, member C [Source:MGI Symbol;Acc:MGI:2136853]	-0.951547
ENSMUSG00000021792	FAM213A	Family with sequence similarity 213, member A [Source:MGI Symbol;Acc:MGI:1917814]	-1.25568
ENSMUSG00000032265	FAM46A	Family with sequence similarity 46, member A [Source:MGI Symbol;Acc:MGI:2670964]	0.565812
ENSMUSG00000034023	FANCD2	Fanconi anemia, complementation group D2 [Source:MGI Symbol;Acc:MGI:2448480]	-0.610322
ENSMUSG00000055884	FANCM	Fanconi anemia, complementation group M [Source:MGI Symbol;Acc:MGI:2442306]	-0.828472
ENSMUSG00000024778	FAS	Fas (TNF receptor superfamily member 6) [Source:MGI Symbol;Acc:MGI:95484]	0.587052
ENSMUSG00000021186	FBLN5	Fibulin 5 [Source:MGI Symbol;Acc:MGI:1346091]	-0.96715
ENSMUSG00000052934	FBXO31	F-box protein 31 [Source:MGI Symbol;Acc:MGI:1354708]	0.510467
ENSMUSG00000055401	FBXO6	F-box protein 6 [Source:MGI Symbol;Acc:MGI:1354743]	0.448232
ENSMUSG00000001366	FBXO9	F-box protein 9 [Source:MGI Symbol;Acc:MGI:1918788]	-0.452713
ENSMUSG00000058715	FCER1G	Fc receptor, IgE, high affinity I, gamma polypeptide [Source:MGI Symbol;Acc:MGI:95496]	0.792297
ENSMUSG00000015947	FCGR1	Fc receptor, IgG, high affinity I [Source:MGI Symbol;Acc:MGI:95498]	0.814696
ENSMUSG00000059089	FCGR4	Fc receptor, IgG, low affinity IV [Source:MGI Symbol;Acc:MGI:2179523]	1.24228
ENSMUSG00000053158	FES	Feline sarcoma oncogene [Source:MGI Symbol;Acc:MGI:95514]	0.448434
ENSMUSG00000040242	FGFR1OP2	FGFR1 oncogene partner 2 [Source:MGI Symbol;Acc:MGI:1914779]	-0.573392
ENSMUSG00000024911	FIBP	Fibroblast growth factor (acidic) intracellular binding protein [Source:MGI Symbol;Acc:MGI:1926233]	0.64396
ENSMUSG00000035455	FIGNL1	Fidgetin-like 1 [Source:MGI Symbol;Acc:MGI:1890648]	-0.983778
ENSMUSG00000095440	FIGNL2	Fidgetin-like 2 [Source:MGI Symbol;Acc:MGI:3646919]	1.00676
ENSMUSG00000089989	FLT3L	FMS-like tyrosine kinase 3 ligand [Source:MGI Symbol;Acc:MGI:95560]	0.772837
ENSMUSG00000020357	FLT4	FMS-like tyrosine kinase 4 [Source:MGI Symbol;Acc:MGI:95561]	1.13187
ENSMUSG00000026193	FN1	Fibronectin 1 [Source:MGI Symbol;Acc:MGI:95566]	-0.612154
ENSMUSG00000022816	FSTL1	Follistatin-like 1 [Source:MGI Symbol;Acc:MGI:102793]	-0.630938
ENSMUSG00000028034	FUBP1	Far upstream element (FUSE) binding protein 1 [Source:MGI Symbol;Acc:MGI:1196294]	-0.442685
ENSMUSG00000022148	FYB	FYN binding protein [Source:MGI Symbol;Acc:MGI:1346327]	0.733606
ENSMUSG00000019843	FYN	Fyn proto-oncogene [Source:MGI Symbol;Acc:MGI:95602]	0.595868
ENSMUSG00000031400	G6PDX	Glucose-6-phosphate dehydrogenase X-linked [Source:MGI Symbol;Acc:MGI:105979]	-0.458413
ENSMUSG00000004508	GAB2	Growth factor receptor bound protein 2-associated protein 2 [Source:MGI Symbol;Acc:MGI:1333854]	0.584206
ENSMUSG00000008976	GABPA	GA repeat binding protein, alpha [Source:MGI Symbol;Acc:MGI:95610]	-0.659503
ENSMUSG00000021453	GADD45G	Growth arrest and DNA-damage-inducible 45 gamma [Source:MGI Symbol;Acc:MGI:1346325]	1.13259
ENSMUSG00000089704	GALNT2	UDP-N-acetyl-alpha-D-galactosamine:polypeptide N-acetylgalactosaminyltransferase 2 [Source:MGI Symbol;Acc:MGI:894694]	-0.772883
ENSMUSG00000031162	GATA1	GATA binding protein 1 [Source:MGI Symbol;Acc:MGI:95661]	-0.955058
ENSMUSG00000015053	GATA2	GATA binding protein 2 [Source:MGI Symbol;Acc:MGI:95662]	1.08019
ENSMUSG00000028270	GBP2	Guanylate binding protein 2 [Source:MGI Symbol;Acc:MGI:102772]	1.29002
ENSMUSG00000028268	GBP3	Guanylate binding protein 3 [Source:MGI Symbol;Acc:MGI:1926263]	0.891008
ENSMUSG00000079363	GBP4	Guanylate binding protein 4 [Source:MGI Symbol;Acc:MGI:97072]	1.19032
ENSMUSG00000037580	GCH1	GTP cyclohydrolase 1 [Source:MGI Symbol;Acc:MGI:95675]	-0.659758
ENSMUSG00000032350	GCLC	Glutamate-cysteine ligase, catalytic subunit [Source:MGI Symbol;Acc:MGI:104990]	-1.21753
ENSMUSG00000028124	GCLM	Glutamate-cysteine ligase, modifier subunit [Source:MGI Symbol;Acc:MGI:104995]	-0.771204
ENSMUSG00000022659	GCSAM	Germinal center associated, signaling and motility [Source:MGI Symbol;Acc:MGI:102969]	-0.820906
ENSMUSG00000020932	GFAP	Glial fibrillary acidic protein [Source:MGI Symbol;Acc:MGI:95697]	-0.690065
ENSMUSG00000089739	GM20431	Predicted gene 20431 [Source:MGI Symbol;Acc:MGI:5141896]	-3.96548
ENSMUSG00000094065	GM21541	Predicted gene, 21541 [Source:MGI Symbol;Acc:MGI:5434896]	-2.92287
ENSMUSG00000091938	GM2564	Predicted gene 2564 [Source:MGI Symbol;Acc:MGI:3708691]	1.09511
ENSMUSG00000027523	GNAS	GNAS (guanine nucleotide binding protein, alpha stimulating) complex locus [Source:MGI Symbol;Acc:MGI:95777]	-0.525562
ENSMUSG00000022200	GOLPH3	Golgi phosphoprotein 3 [Source:MGI Symbol;Acc:MGI:1913879]	-0.996903
ENSMUSG00000034786	GPSM3	G-protein signalling modulator 3 (AGS3-like, C. elegans) [Source:MGI Symbol;Acc:MGI:2146785]	0.629707
ENSMUSG00000020734	GRIN2C	Glutamate receptor, ionotropic, NMDA2C (epsilon 3) [Source:MGI Symbol;Acc:MGI:95822]	0.919946
ENSMUSG00000057177	GSK3A	Glycogen synthase kinase 3 alpha [Source:MGI Symbol;Acc:MGI:2152453]	-0.532462
ENSMUSG00000033910	GUCY1A3	Guanylate cyclase 1, soluble, alpha 3 [Source:MGI Symbol;Acc:MGI:1926562]	-0.768736
ENSMUSG00000051839	GYPA	Glycophorin A [Source:MGI Symbol;Acc:MGI:95880]	-0.977202
ENSMUSG00000019188	H13	Histocompatibility 13 [Source:MGI Symbol;Acc:MGI:95886]	0.642248
ENSMUSG00000036594	H2-AA	Histocompatibility 2, class II antigen A, alpha [Source:MGI Symbol;Acc:MGI:95895]	0.720228
ENSMUSG00000073421	H2-AB1	Histocompatibility 2, class II antigen A, beta 1 [Source:MGI Symbol;Acc:MGI:103070]	0.770383
ENSMUSG00000073406	H2-BL	Histocompatibility 2, blastocyst [Source:MGI Symbol;Acc:MGI:892004]	0.898031
ENSMUSG00000037649	H2-DMA	Histocompatibility 2, class II, locus DMa [Source:MGI Symbol;Acc:MGI:95921]	0.957013
ENSMUSG00000079547	H2-DMB1	Histocompatibility 2, class II, locus Mb1 [Source:MGI Symbol;Acc:MGI:95922]	0.568769
ENSMUSG00000037548	H2-DMB2	Histocompatibility 2, class II, locus Mb2 [Source:MGI Symbol;Acc:MGI:95923]	0.458076
ENSMUSG00000061232	H2-K1	Histocompatibility 2, K1, K region [Source:MGI Symbol;Acc:MGI:95904]	0.804962
ENSMUSG00000016206	H2-M3	Histocompatibility 2, M region locus 3 [Source:MGI Symbol;Acc:MGI:95915]	0.762927
ENSMUSG00000060550	H2-Q7	Histocompatibility 2, Q region locus 7 [Source:MGI Symbol;Acc:MGI:95936]	1.67233
ENSMUSG00000053835	H2-T24	Histocompatibility 2, T region locus 24 [Source:MGI Symbol;Acc:MGI:95958]	-1.39509
ENSMUSG00000045502	HCAR2	Hydroxycarboxylic acid receptor 2 [Source:MGI Symbol;Acc:MGI:1933383]	0.806832
ENSMUSG00000064109	HCST	Hematopoietic cell signal transducer [Source:MGI Symbol;Acc:MGI:1344360]	2.42141
ENSMUSG00000031161	HDAC6	Histone deacetylase 6 [Source:MGI Symbol;Acc:MGI:1333752]	0.51875
ENSMUSG00000035266	HELQ	Helicase, POLQ-like [Source:MGI Symbol;Acc:MGI:2176740]	-0.705329
ENSMUSG00000069300	HIST1H2BJ	Histone cluster 1, H2bj [Source:MGI Symbol;Acc:MGI:2448388]	1.00386
ENSMUSG00000069303	HIST1H2BR	Histone cluster 1 H2br [Source:MGI Symbol;Acc:MGI:3710645]	0.665645
ENSMUSG00000069267	HIST1H3B	Histone cluster 1, H3b [Source:MGI Symbol;Acc:MGI:2448319]	1.03361
ENSMUSG00000100210	HIST1H3F	Histone cluster 1, H3f [Source:MGI Symbol;Acc:MGI:2448329]	0.677775
ENSMUSG00000101355	HIST1H3H	Histone cluster 1, H3h [Source:MGI Symbol;Acc:MGI:2448349]	0.930812
ENSMUSG00000060639	HIST1H4I	Histone cluster 1, H4i [Source:MGI Symbol;Acc:MGI:2448432]	0.6308
ENSMUSG00000064288	HIST1H4K	Histone cluster 1, H4k [Source:MGI Symbol;Acc:MGI:2448439]	0.814486
ENSMUSG00000069305	HIST1H4N	Histone cluster 1, H4n [Source:MGI Symbol;Acc:MGI:4843992]	1.02124
ENSMUSG00000074403	HIST2H3B	Histone cluster 2, H3b [Source:MGI Symbol;Acc:MGI:2448351]	0.687309
ENSMUSG00000081058	HIST2H3C2	Histone cluster 2, H3c2 [Source:MGI Symbol;Acc:MGI:2448357]	0.560701
ENSMUSG00000059325	HOPX	HOP homeobox [Source:MGI Symbol;Acc:MGI:1916782]	0.712776
ENSMUSG00000025499	HRAS	Harvey rat sarcoma virus oncogene [Source:MGI Symbol;Acc:MGI:96224]	-0.54468
ENSMUSG00000025757	HSPA4L	Heat shock protein 4 like [Source:MGI Symbol;Acc:MGI:107422]	-0.80894
ENSMUSG00000029657	HSPH1	Heat shock 105kDa/110kDa protein 1 [Source:MGI Symbol;Acc:MGI:105053]	-1.26615
ENSMUSG00000032115	HYOU1	Hypoxia up-regulated 1 [Source:MGI Symbol;Acc:MGI:108030]	-0.437091
ENSMUSG00000078920	IFI47	interferon gamma inducible protein 47 [Source:MGI Symbol;Acc:MGI:99448]	1.02696
ENSMUSG00000025492	IFITM3	Interferon induced transmembrane protein 3 [Source:MGI Symbol;Acc:MGI:1913391]	0.753164
ENSMUSG00000022967	IFNAR1	Interferon (alpha and beta) receptor 1 [Source:MGI Symbol;Acc:MGI:107658]	-0.492125
ENSMUSG00000055170	IFNG	Interferon gamma [Source:MGI Symbol;Acc:MGI:107656]	2.96302
ENSMUSG00000095079	IGHA	Immunoglobulin heavy constant alpha [Source:MGI Symbol;Acc:MGI:96444]	0.964498
ENSMUSG00000076563	IGKV5-48	Immunoglobulin kappa variable 5-48 [Source:MGI Symbol;Acc:MGI:3642817]	-1.7831
ENSMUSG00000054072	IIGP1	Interferon inducible GTPase 1 [Source:MGI Symbol;Acc:MGI:1926259]	1.53816
ENSMUSG00000016529	IL10	Interleukin 10 [Source:MGI Symbol;Acc:MGI:96537]	1.70291
ENSMUSG00000000791	IL12RB1	Interleukin 12 receptor, beta 1 [Source:MGI Symbol;Acc:MGI:104579]	1.69618
ENSMUSG00000023206	IL15RA	Interleukin 15 receptor, alpha chain [Source:MGI Symbol;Acc:MGI:104644]	1.65892
ENSMUSG00000070427	IL18BP	Interleukin 18 binding protein [Source:MGI Symbol;Acc:MGI:1333800]	1.02127
ENSMUSG00000026070	IL18R1	Interleukin 18 receptor 1 [Source:MGI Symbol;Acc:MGI:105383]	1.1279
ENSMUSG00000026068	IL18RAP	Interleukin 18 receptor accessory protein [Source:MGI Symbol;Acc:MGI:1338888]	1.76222
ENSMUSG00000027398	IL1B	Interleukin 1 beta [Source:MGI Symbol;Acc:MGI:96543]	1.302
ENSMUSG00000026072	IL1R1	Interleukin 1 receptor, type I [Source:MGI Symbol;Acc:MGI:96545]	-0.723753
ENSMUSG00000026069	IL1RL1	Interleukin 1 receptor-like 1 [Source:MGI Symbol;Acc:MGI:98427]	-1.08754
ENSMUSG00000068227	IL2RB	Interleukin 2 receptor, beta chain [Source:MGI Symbol;Acc:MGI:96550]	0.72097
ENSMUSG00000030748	IL4RA	Interleukin 4 receptor, alpha [Source:MGI Symbol;Acc:MGI:105367]	0.618254
ENSMUSG00000066232	IPO7	Importin 7 [Source:MGI Symbol;Acc:MGI:2152414]	-1.67036
ENSMUSG00000060477	IRAK2	Interleukin-1 receptor-associated kinase 2 [Source:MGI Symbol;Acc:MGI:2429603]	-0.60249
ENSMUSG00000018899	IRF1	Interferon regulatory factor 1 [Source:MGI Symbol;Acc:MGI:96590]	1.53663
ENSMUSG00000002325	IRF9	Interferon regulatory factor 9 [Source:MGI Symbol;Acc:MGI:107587]	-0.707393
ENSMUSG00000022126	IRG1	Immunoresponsive gene 1 [Source:MGI Symbol;Acc:MGI:103206]	1.94223
ENSMUSG00000046879	IRGM1	Immunity-related GTPase family M member 1 [Source:MGI Symbol;Acc:MGI:107567]	0.653853
ENSMUSG00000039236	ISG20	Interferon-stimulated protein [Source:MGI Symbol;Acc:MGI:1928895]	-0.636135
ENSMUSG00000070369	ITGAD	Integrin, alpha D [Source:MGI Symbol;Acc:MGI:3578624]	0.393759
ENSMUSG00000001281	ITGB7	Integrin beta 7 [Source:MGI Symbol;Acc:MGI:96616]	0.474475
ENSMUSG00000067149	JCHAIN	Immunoglobulin joining chain [Source:MGI Symbol;Acc:MGI:96493]	0.608788
ENSMUSG00000052837	JUNB	Jun B proto-oncogene [Source:MGI Symbol;Acc:MGI:96647]	1.0683
ENSMUSG00000079056	KCNIP3	Kv channel interacting protein 3, calsenilin [Source:MGI Symbol;Acc:MGI:1929258]	1.47909
ENSMUSG00000056673	KDM5D	Lysine (K)-specific demethylase 5D [Source:MGI Symbol;Acc:MGI:99780]	4.27789
ENSMUSG00000054191	KLF1	Kruppel-like factor 1 (erythroid) [Source:MGI Symbol;Acc:MGI:1342771]	-1.07163
ENSMUSG00000055148	KLF2	Kruppel-like factor 2 (lung) [Source:MGI Symbol;Acc:MGI:1342772]	0.740163
ENSMUSG00000003032	KLF4	Kruppel-like factor 4 (gut) [Source:MGI Symbol;Acc:MGI:1342287]	0.822284
ENSMUSG00000064023	KLK8	Kallikrein related-peptidase 8 [Source:MGI Symbol;Acc:MGI:1343327]	0.816773
ENSMUSG00000079298	KLRB1B	Killer cell lectin-like receptor subfamily B member 1B [Source:MGI Symbol;Acc:MGI:107539]	1.9061
ENSMUSG00000030165	KLRD1	Killer cell lectin-like receptor, subfamily D, member 1 [Source:MGI Symbol;Acc:MGI:1196275]	1.09534
ENSMUSG00000050241	KLRE1	Killer cell lectin-like receptor family E member 1 [Source:MGI Symbol;Acc:MGI:2662547]	1.82753
ENSMUSG00000030114	KLRG1	Killer cell lectin-like receptor subfamily G, member 1 [Source:MGI Symbol;Acc:MGI:1355294]	1.67803
ENSMUSG00000027782	KPNA4	Karyopherin (importin) alpha 4 [Source:MGI Symbol;Acc:MGI:1100848]	-0.711962
ENSMUSG00000030124	LAG3	Lymphocyte-activation gene 3 [Source:MGI Symbol;Acc:MGI:106588]	1.30892
ENSMUSG00000030742	LAT	Linker for activation of T cells [Source:MGI Symbol;Acc:MGI:1342293]	0.87038
ENSMUSG00000051998	LAX1	Lymphocyte transmembrane adaptor 1 [Source:MGI Symbol;Acc:MGI:2443362]	0.737324
ENSMUSG00000001123	LGALS9	Lectin, galactose binding, soluble 9 [Source:MGI Symbol;Acc:MGI:109496]	0.906616
ENSMUSG00000090077	LIME1	Lck interacting transmembrane adaptor 1 [Source:MGI Symbol;Acc:MGI:1919949]	1.04662
ENSMUSG00000032698	LMO2	LIM domain only 2 [Source:MGI Symbol;Acc:MGI:102811]	-0.674129
ENSMUSG00000024529	LOX	lysyl oxidase [Source:MGI Symbol;Acc:MGI:96817]	-1.61433
ENSMUSG00000015133	LRRK1	Leucine-rich repeat kinase 1 [Source:MGI Symbol;Acc:MGI:2142227]	0.49609
ENSMUSG00000036273	LRRK2	Leucine-rich repeat kinase 2 [Source:MGI Symbol;Acc:MGI:1913975]	-0.622506
ENSMUSG00000066568	LSM14A	LSM14 homolog A (SCD6, S. cerevisiae) [Source:MGI Symbol;Acc:MGI:1914320]	-0.569118
ENSMUSG00000073412	LST1	Leukocyte specific transcript 1 [Source:MGI Symbol;Acc:MGI:1096324]	0.941222
ENSMUSG00000024940	LTBP3	Latent transforming growth factor beta binding protein 3 [Source:MGI Symbol;Acc:MGI:1101355]	-0.688643
ENSMUSG00000020377	LTC4S	Leukotriene C4 synthase [Source:MGI Symbol;Acc:MGI:107498]	0.808921
ENSMUSG00000047557	LXN	Latexin [Source:MGI Symbol;Acc:MGI:107633]	-0.781169
ENSMUSG00000029554	MAD1L1	MAD1 mitotic arrest deficient 1-like 1 [Source:MGI Symbol;Acc:MGI:1341857]	-0.552541
ENSMUSG00000020310	MADCAM1	Mucosal vascular addressin cell adhesion molecule 1 [Source:MGI Symbol;Acc:MGI:103579]	-1.38313
ENSMUSG00000074622	MAFB	v-maf musculoaponeurotic fibrosarcoma oncogene family, protein B (avian) [Source:MGI Symbol;Acc:MGI:104555]	0.443831
ENSMUSG00000004936	MAP2K1	Mitogen-activated protein kinase kinase 1 [Source:MGI Symbol;Acc:MGI:1346866]	-0.516693
ENSMUSG00000034761	MAP4K5	Mitogen-activated protein kinase kinase kinase kinase 5 [Source:MGI Symbol;Acc:MGI:1925503]	-1.029
ENSMUSG00000063358	MAPK1	Mitogen-activated protein kinase 1 [Source:MGI Symbol;Acc:MGI:1346858]	-0.526775
ENSMUSG00000016528	MAPKAPK2	MAP kinase-activated protein kinase 2 [Source:MGI Symbol;Acc:MGI:109298]	0.550042
ENSMUSG00000026390	MARCO	Macrophage receptor with collagenous structure [Source:MGI Symbol;Acc:MGI:1309998]	-1.22626
ENSMUSG00000037523	MAVS	Mitochondrial antiviral signaling protein [Source:MGI Symbol;Acc:MGI:2444773]	-0.774217
ENSMUSG00000074037	MC1R	Melanocortin 1 receptor [Source:MGI Symbol;Acc:MGI:99456]	2.42501
ENSMUSG00000033174	MGLL	Monoglyceride lipase [Source:MGI Symbol;Acc:MGI:1346042]	-0.721443
ENSMUSG00000035299	MID1	Midline 1 [Source:MGI Symbol;Acc:MGI:1100537]	1.18343
ENSMUSG00000033307	MIF	Macrophage migration inhibitory factor [Source:MGI Symbol;Acc:MGI:96982]	0.577366
ENSMUSG00000031004	MKI67	Antigen identified by monoclonal antibody Ki 67 [Source:MGI Symbol;Acc:MGI:106035]	-0.526456
ENSMUSG00000074064	MLYCD	Malonyl-CoA decarboxylase [Source:MGI Symbol;Acc:MGI:1928485]	0.502294
ENSMUSG00000025159	MMS19	MMS19 (MET18 S. cerevisiae) [Source:MGI Symbol;Acc:MGI:1919449]	0.586963
ENSMUSG00000045751	MMS22L	MMS22-like, DNA repair protein [Source:MGI Symbol;Acc:MGI:2684980]	-0.531276
ENSMUSG00000021103	MNAT1	Menage a trois 1 [Source:MGI Symbol;Acc:MGI:106207]	0.577505
ENSMUSG00000064351	MT-CO1	Mitochondrially encoded cytochrome c oxidase I [Source:MGI Symbol;Acc:MGI:102504]	-0.720779
ENSMUSG00000031765	MT1	Metallothionein 1 [Source:MGI Symbol;Acc:MGI:97171]	1.37886
ENSMUSG00000031762	MT2	Metallothionein 2 [Source:MGI Symbol;Acc:MGI:97172]	1.79963
ENSMUSG00000031698	MYLK3	myosin light chain kinase 3 [Source:MGI Symbol;Acc:MGI:2443063]	-0.871491
ENSMUSG00000017119	NBR1	Neighbor of Brca1 gene 1 [Source:MGI Symbol;Acc:MGI:108498]	-0.426763
ENSMUSG00000015950	NCF1	Neutrophil cytosolic factor 1 [Source:MGI Symbol;Acc:MGI:97283]	-0.56812
ENSMUSG00000018736	NDEL1	Nuclear distribution gene E-like homolog 1 (A. nidulans) [Source:MGI Symbol;Acc:MGI:1932915]	-0.683762
ENSMUSG00000022450	NDUFA6	NADH dehydrogenase (ubiquinone) 1 alpha subcomplex, 6 (B14) [Source:MGI Symbol;Acc:MGI:1914380]	0.510275
ENSMUSG00000032216	NEDD4	Neural precursor cell expressed, developmentally down-regulated 4 [Source:MGI Symbol;Acc:MGI:97297]	-0.904289
ENSMUSG00000015839	NFE2L2	Nuclear factor, erythroid derived 2, like 2 [Source:MGI Symbol;Acc:MGI:108420]	-0.553797
ENSMUSG00000028163	NFKB1	Nuclear factor of kappa light polypeptide gene enhancer in B cells 1, p105 [Source:MGI Symbol;Acc:MGI:97312]	-0.453874
ENSMUSG00000025225	NFKB2	Nuclear factor of kappa light polypeptide gene enhancer in B cells 2, p49/p100 [Source:MGI Symbol;Acc:MGI:1099800]	-0.468907
ENSMUSG00000037966	NINJ1	Ninjurin 1 [Source:MGI Symbol;Acc:MGI:1196617]	0.761822
ENSMUSG00000074151	NLRC5	NLR family, CARD domain containing 5 [Source:MGI Symbol;Acc:MGI:3612191]	1.50289
ENSMUSG00000020857	NME2	NME/NM23 nucleoside diphosphate kinase 2 [Source:MGI Symbol;Acc:MGI:97356]	0.693073
ENSMUSG00000026946	NMI	N-myc (and STAT) interactor [Source:MGI Symbol;Acc:MGI:1928368]	0.955923
ENSMUSG00000032456	NMNAT3	Nicotinamide nucleotide adenylyltransferase 3 [Source:MGI Symbol;Acc:MGI:1921330]	-0.490165
ENSMUSG00000038058	NOD1	Nucleotide-binding oligomerization domain containing 1 [Source:MGI Symbol;Acc:MGI:1341839]	0.578881
ENSMUSG00000020826	NOS2	Nitric oxide synthase 2, inducible [Source:MGI Symbol;Acc:MGI:97361]	1.60968
ENSMUSG00000001441	NPEPPS	Aminopeptidase puromycin sensitive [Source:MGI Symbol;Acc:MGI:1101358]	-0.510172
ENSMUSG00000023052	NPFF	Neuropeptide FF-amide peptide precursor [Source:MGI Symbol;Acc:MGI:1891708]	1.02611
ENSMUSG00000026826	NR4A2	Nuclear receptor subfamily 4, group A, member 2 [Source:MGI Symbol;Acc:MGI:1352456]	2.52715
ENSMUSG00000030717	NUPR1	Nuclear protein transcription regulator 1 [Source:MGI Symbol;Acc:MGI:1891834]	0.817846
ENSMUSG00000032661	OAS3	2'-5' oligoadenylate synthetase 3 [Source:MGI Symbol;Acc:MGI:2180850]	-0.633041
ENSMUSG00000024767	OTUB1	OTU domain, ubiquitin aldehyde binding 1 [Source:MGI Symbol;Acc:MGI:2147616]	0.4642
ENSMUSG00000031154	OTUD5	OTU domain containing 5 [Source:MGI Symbol;Acc:MGI:1859615]	-0.520467
ENSMUSG00000029468	P2RX7	Purinergic receptor P2X, ligand-gated ion channel, 7 [Source:MGI Symbol;Acc:MGI:1339957]	1.15991
ENSMUSG00000011257	PABPC4	Poly(A) binding protein, cytoplasmic 4 [Source:MGI Symbol;Acc:MGI:2385206]	-0.800749
ENSMUSG00000028927	PADI2	Peptidyl arginine deiminase, type II [Source:MGI Symbol;Acc:MGI:1338892]	-0.817244
ENSMUSG00000033918	PARL	Presenilin associated, rhomboid-like [Source:MGI Symbol;Acc:MGI:1277152]	0.661645
ENSMUSG00000026496	PARP1	Poly (ADP-ribose) polymerase family, member 1 [Source:MGI Symbol;Acc:MGI:1340806]	-0.699752
ENSMUSG00000026285	PDCD1	Programmed cell death 1 [Source:MGI Symbol;Acc:MGI:104879]	1.61713
ENSMUSG00000022489	PDE1B	Phosphodiesterase 1B, Ca2+-calmodulin dependent [Source:MGI Symbol;Acc:MGI:97523]	0.602657
ENSMUSG00000019577	PDK4	Pyruvate dehydrogenase kinase, isoenzyme 4 [Source:MGI Symbol;Acc:MGI:1351481]	1.43017
ENSMUSG00000020893	PER1	Period circadian clock 1 [Source:MGI Symbol;Acc:MGI:1098283]	1.69257
ENSMUSG00000021196	PFKP	Phosphofructokinase, platelet [Source:MGI Symbol;Acc:MGI:1891833]	0.782941
ENSMUSG00000003469	PHYHIP	Phytanoyl-CoA hydroxylase interacting protein [Source:MGI Symbol;Acc:MGI:1860417]	0.667987
ENSMUSG00000039361	PICALM	Phosphatidylinositol binding clathrin assembly protein [Source:MGI Symbol;Acc:MGI:2385902]	-0.650458
ENSMUSG00000025507	PIDD1	p53 induced death domain protein 1 [Source:MGI Symbol;Acc:MGI:1889507]	-0.686551
ENSMUSG00000041064	PIF1	PIF1 5'-to-3' DNA helicase homolog (S. cerevisiae) [Source:MGI Symbol;Acc:MGI:2143057]	-0.597206
ENSMUSG00000032571	PIK3R4	Phosphatidylinositol 3 kinase, regulatory subunit, polypeptide 4, p150 [Source:MGI Symbol;Acc:MGI:1922919]	-0.667869
ENSMUSG00000046207	PIK3R6	Phosphoinositide-3-kinase, regulatory subunit 6 [Source:MGI Symbol;Acc:MGI:2144613]	1.1696
ENSMUSG00000058818	PIRB	Paired Ig-like receptor B [Source:MGI Symbol;Acc:MGI:894311]	0.80967
ENSMUSG00000023913	PLA2G7	Phospholipase A2, group VII (platelet-activating factor acetylhydrolase, plasma) [Source:MGI Symbol;Acc:MGI:1351327]	0.573399
ENSMUSG00000029322	PLAC8	Placenta-specific 8 [Source:MGI Symbol;Acc:MGI:2445289]	0.621797
ENSMUSG00000016933	PLCG1	Phospholipase C, gamma 1 [Source:MGI Symbol;Acc:MGI:97615]	0.463808
ENSMUSG00000020120	PLEK	Pleckstrin [Source:MGI Symbol;Acc:MGI:1860485]	-0.963911
ENSMUSG00000016495	PLGRKT	Plasminogen receptor, C-terminal lysine transmembrane protein [Source:MGI Symbol;Acc:MGI:1915009]	0.527923
ENSMUSG00000030867	PLK1	Polo-like kinase 1 [Source:MGI Symbol;Acc:MGI:97621]	-0.552386
ENSMUSG00000028517	PLPP3	Phospholipid phosphatase 3 [Source:MGI Symbol;Acc:MGI:1915166]	-0.62813
ENSMUSG00000034845	PLVAP	Plasmalemma vesicle associated protein [Source:MGI Symbol;Acc:MGI:1890497]	0.466765
ENSMUSG00000018659	PNPO	Pyridoxine 5'-phosphate oxidase [Source:MGI Symbol;Acc:MGI:2144151]	-0.942081
ENSMUSG00000006678	POLA1	Polymerase (DNA directed), alpha 1 [Source:MGI Symbol;Acc:MGI:99660]	-0.868919
ENSMUSG00000023953	POLH	Polymerase (DNA directed), eta (RAD 30 related) [Source:MGI Symbol;Acc:MGI:1891457]	-1.33878
ENSMUSG00000034206	POLQ	Polymerase (DNA directed), theta [Source:MGI Symbol;Acc:MGI:2155399]	-0.932423
ENSMUSG00000022476	POLR3H	Polymerase (RNA) III (DNA directed) polypeptide H [Source:MGI Symbol;Acc:MGI:1926179]	0.546448
ENSMUSG00000027750	POSTN	Periostin, osteoblast specific factor [Source:MGI Symbol;Acc:MGI:1926321]	-2.30197
ENSMUSG00000040435	PPP1R15A	Protein phosphatase 1, regulatory (inhibitor) subunit 15A [Source:MGI Symbol;Acc:MGI:1927072]	-0.546981
ENSMUSG00000052144	PPP4R2	Protein phosphatase 4, regulatory subunit 2 [Source:MGI Symbol;Acc:MGI:3027896]	-0.570851
ENSMUSG00000038151	PRDM1	PR domain containing 1, with ZNF domain [Source:MGI Symbol;Acc:MGI:99655]	0.755102
ENSMUSG00000024997	PRDX3	Peroxiredoxin 3 [Source:MGI Symbol;Acc:MGI:88034]	-0.577046
ENSMUSG00000021108	PRKCH	Protein kinase C, eta [Source:MGI Symbol;Acc:MGI:97600]	0.634531
ENSMUSG00000004207	PSAP	Prosaposin [Source:MGI Symbol;Acc:MGI:97783]	0.662954
ENSMUSG00000010609	PSEN2	presenilin 2 [Source:MGI Symbol;Acc:MGI:109284]	0.529373
ENSMUSG00000028484	PSIP1	PC4 and SFRS1 interacting protein 1 [Source:MGI Symbol;Acc:MGI:2142116]	-0.467878
ENSMUSG00000031897	PSMB10	Proteasome (prosome, macropain) subunit, beta type 10 [Source:MGI Symbol;Acc:MGI:1096380]	1.15863
ENSMUSG00000024338	PSMB8	Proteasome (prosome, macropain) subunit, beta type 8 (large multifunctional peptidase 7) [Source:MGI Symbol;Acc:MGI:1346527]	0.805128
ENSMUSG00000096727	PSMB9	Proteasome (prosome, macropain) subunit, beta type 9 (large multifunctional peptidase 2) [Source:MGI Symbol;Acc:MGI:1346526]	1.29841
ENSMUSG00000022216	PSME1	Proteasome (prosome, macropain) activator subunit 1 (PA28 alpha) [Source:MGI Symbol;Acc:MGI:1096367]	0.808566
ENSMUSG00000079197	PSME2	Proteasome (prosome, macropain) activator subunit 2 (PA28 beta) [Source:MGI Symbol;Acc:MGI:1096365]	0.644391
ENSMUSG00000028382	PTBP3	Polypyrimidine tract binding protein 3 [Source:MGI Symbol;Acc:MGI:1923334]	-0.671012
ENSMUSG00000039942	PTGER4	Prostaglandin E receptor 4 (subtype EP4) [Source:MGI Symbol;Acc:MGI:104311]	0.629597
ENSMUSG00000030122	PTMS	Parathymosin [Source:MGI Symbol;Acc:MGI:1916452]	0.434404
ENSMUSG00000028771	PTPN12	Protein tyrosine phosphatase, non-receptor type 12 [Source:MGI Symbol;Acc:MGI:104673]	-0.774579
ENSMUSG00000027843	PTPN22	Protein tyrosine phosphatase, non-receptor type 22 (lymphoid) [Source:MGI Symbol;Acc:MGI:107170]	0.741273
ENSMUSG00000019889	PTPRK	Protein tyrosine phosphatase, receptor type, K [Source:MGI Symbol;Acc:MGI:103310]	0.959672
ENSMUSG00000030793	PYCARD	PYD and CARD domain containing [Source:MGI Symbol;Acc:MGI:1931465]	0.646265
ENSMUSG00000020671	RAB10	RAB10, member RAS oncogene family [Source:MGI Symbol;Acc:MGI:105066]	-0.617329
ENSMUSG00000000711	RAB5B	RAB5B, member RAS oncogene family [Source:MGI Symbol;Acc:MGI:105938]	-0.421009
ENSMUSG00000030704	RAB6A	RAB6A, member RAS oncogene family [Source:MGI Symbol;Acc:MGI:894313]	-0.525933
ENSMUSG00000025340	RABGEF1	RAB guanine nucleotide exchange factor (GEF) 1 [Source:MGI Symbol;Acc:MGI:1929459]	-0.899783
ENSMUSG00000022314	RAD21	RAD21 homolog (S. pombe) [Source:MGI Symbol;Acc:MGI:108016]	-0.596011
ENSMUSG00000003813	RAD23A	RAD23a homolog (S. cerevisiae) [Source:MGI Symbol;Acc:MGI:105126]	-0.793284
ENSMUSG00000007646	RAD51C	RAD51 homolog C [Source:MGI Symbol;Acc:MGI:2150020]	-1.11665
ENSMUSG00000028702	RAD54L	RAD54 like (S. cerevisiae) [Source:MGI Symbol;Acc:MGI:894697]	-0.648908
ENSMUSG00000038569	RAD9B	RAD9 homolog B [Source:MGI Symbol;Acc:MGI:2385231]	1.44542
ENSMUSG00000001240	RAMP2	Receptor (calcitonin) activity modifying protein 2 [Source:MGI Symbol;Acc:MGI:1859650]	0.837382
ENSMUSG00000022105	RB1	retinoblastoma 1 [Source:MGI Symbol;Acc:MGI:97874]	-1.30929
ENSMUSG00000025907	RB1CC1	RB1-inducible coiled-coil 1 [Source:MGI Symbol;Acc:MGI:1341850]	-0.801996
ENSMUSG00000027466	RBCK1	RanBP-type and C3HC4-type zinc finger containing 1 [Source:MGI Symbol;Acc:MGI:1344372]	0.466792
ENSMUSG00000031167	RBM3	RNA binding motif protein 3 [Source:MGI Symbol;Acc:MGI:1099460]	0.762197
ENSMUSG00000027510	RBM38	RNA binding motif protein 38 [Source:MGI Symbol;Acc:MGI:1889294]	-0.603085
ENSMUSG00000022018	RGCC	Regulator of cell cycle [Source:MGI Symbol;Acc:MGI:1913464]	-1.10727
ENSMUSG00000036202	RIF1	Rap1 interacting factor 1 homolog (yeast) [Source:MGI Symbol;Acc:MGI:1098622]	-0.839957
ENSMUSG00000052656	RNF103	Ring finger protein 103 [Source:MGI Symbol;Acc:MGI:109483]	0.512931
ENSMUSG00000037075	RNF139	Ring finger protein 139 [Source:MGI Symbol;Acc:MGI:1923091]	-0.480682
ENSMUSG00000014074	RNF168	Ring finger protein 168 [Source:MGI Symbol;Acc:MGI:1917488]	-0.605536
ENSMUSG00000028793	RNF19B	Ring finger protein 19B [Source:MGI Symbol;Acc:MGI:1922484]	0.394679
ENSMUSG00000047098	RNF31	Ring finger protein 31 [Source:MGI Symbol;Acc:MGI:1934704]	0.477515
ENSMUSG00000022540	ROGDI	Rogdi homolog (Drosophila) [Source:MGI Symbol;Acc:MGI:1913299]	0.400909
ENSMUSG00000067847	ROMO1	Reactive oxygen species modulator 1 [Source:MGI Symbol;Acc:MGI:1914317]	0.421334
ENSMUSG00000079641	RPL39	Ribosomal protein L39 [Source:MGI Symbol;Acc:MGI:1914498]	0.525087
ENSMUSG00000024608	RPS14	Ribosomal protein S14 [Source:MGI Symbol;Acc:MGI:98107]	0.720305
ENSMUSG00000025290	RPS24	Ribosomal protein S24 [Source:MGI Symbol;Acc:MGI:98147]	0.517631
ENSMUSG00000030592	RYR1	Ryanodine receptor 1, skeletal muscle [Source:MGI Symbol;Acc:MGI:99659]	1.22526
ENSMUSG00000045092	S1PR1	Sphingosine-1-phosphate receptor 1 [Source:MGI Symbol;Acc:MGI:1096355]	-0.800819
ENSMUSG00000067586	S1PR3	Sphingosine-1-phosphate receptor 3 [Source:MGI Symbol;Acc:MGI:1339365]	-1.15014
ENSMUSG00000040026	SAA3	Serum amyloid A 3 [Source:MGI Symbol;Acc:MGI:98223]	4.06537
ENSMUSG00000027639	SAMHD1	SAM domain and HD domain, 1 [Source:MGI Symbol;Acc:MGI:1927468]	0.814826
ENSMUSG00000015305	SASH1	SAM and SH3 domain containing 1 [Source:MGI Symbol;Acc:MGI:1917347]	-0.589726
ENSMUSG00000038188	SCARF1	Scavenger receptor class F, member 1 [Source:MGI Symbol;Acc:MGI:2449455]	1.11002
ENSMUSG00000063253	SCOC	Short coiled-coil protein [Source:MGI Symbol;Acc:MGI:1927654]	-0.794679
ENSMUSG00000020592	SDC1	Syndecan 1 [Source:MGI Symbol;Acc:MGI:1349162]	1.0951
ENSMUSG00000053317	SEC61B	Sec61 beta subunit [Source:MGI Symbol;Acc:MGI:1913462]	0.563486
ENSMUSG00000020964	SEL1L	Sel-1 suppressor of lin-12-like (C. elegans) [Source:MGI Symbol;Acc:MGI:1329016]	0.679321
ENSMUSG00000028064	SEMA4A	Sema domain, immunoglobulin domain (Ig), transmembrane domain (TM) and short cytoplasmic domain, (semaphorin) 4A [Source:MGI Symbol;Acc:MGI:107560]	1.06683
ENSMUSG00000062345	SERPINB2	Serine (or cysteine) peptidase inhibitor, clade B, member 2 [Source:MGI Symbol;Acc:MGI:97609]	-1.53063
ENSMUSG00000031548	SFRP1	Secreted frizzled-related protein 1 [Source:MGI Symbol;Acc:MGI:892014]	1.03439
ENSMUSG00000021319	SFRP4	Secreted frizzled-related protein 4 [Source:MGI Symbol;Acc:MGI:892010]	2.72374
ENSMUSG00000020097	SGPL1	Sphingosine phosphate lyase 1 [Source:MGI Symbol;Acc:MGI:1261415]	-0.511213
ENSMUSG00000005696	SH2D1A	SH2 domain containing 1A [Source:MGI Symbol;Acc:MGI:1328352]	1.47878
ENSMUSG00000073494	SH2D1B2	SH2 domain containing 1B2 [Source:MGI Symbol;Acc:MGI:3622649]	0.98379
ENSMUSG00000037062	SH3GLB1	SH3-domain GRB2-like B1 (endophilin) [Source:MGI Symbol;Acc:MGI:1859730]	-0.499686
ENSMUSG00000005951	SHPK	Sedoheptulokinase [Source:MGI Symbol;Acc:MGI:1921887]	0.87536
ENSMUSG00000020063	SIRT1	Sirtuin 1 [Source:MGI Symbol;Acc:MGI:2135607]	-0.722872
ENSMUSG00000028460	SIT1	Suppression inducing transmembrane adaptor 1 [Source:MGI Symbol;Acc:MGI:1889342]	0.93972
ENSMUSG00000057058	SKAP1	src family associated phosphoprotein 1 [Source:MGI Symbol;Acc:MGI:1925723]	0.790316
ENSMUSG00000040322	SLC25A24	Solute carrier family 25 (mitochondrial carrier, phosphate carrier), member 24 [Source:MGI Symbol;Acc:MGI:1917160]	-1.32659
ENSMUSG00000032519	SLC25A38	Solute carrier family 25, member 38 [Source:MGI Symbol;Acc:MGI:2384782]	-0.490093
ENSMUSG00000022462	SLC38A2	Solute carrier family 38, member 2 [Source:MGI Symbol;Acc:MGI:1915010]	-0.439493
ENSMUSG00000020838	SLC6A4	Solute carrier family 6 (neurotransmitter transporter, serotonin), member 4 [Source:MGI Symbol;Acc:MGI:96285]	-1.1467
ENSMUSG00000021597	SLF1	SMC5-SMC6 complex localization factor 1 [Source:MGI Symbol;Acc:MGI:2145448]	-0.626891
ENSMUSG00000078763	SLFN1	Schlafen 1 [Source:MGI Symbol;Acc:MGI:1313259]	0.835598
ENSMUSG00000069793	SLFN9	Schlafen 9 [Source:MGI Symbol;Acc:MGI:2445121]	-1.59922
ENSMUSG00000017002	SLPI	Secretory leukocyte peptidase inhibitor [Source:MGI Symbol;Acc:MGI:109297]	2.1015
ENSMUSG00000020409	SLU7	SLU7 splicing factor homolog (S. cerevisiae) [Source:MGI Symbol;Acc:MGI:2385598]	-0.673758
ENSMUSG00000031715	SMARCA5	SWI/SNF related, matrix associated, actin dependent regulator of chromatin, subfamily a, member 5 [Source:MGI Symbol;Acc:MGI:1935129]	-0.78048
ENSMUSG00000024943	SMC5	Structural maintenance of chromosomes 5 [Source:MGI Symbol;Acc:MGI:2385088]	-0.576556
ENSMUSG00000025889	SNCA	Synuclein, alpha [Source:MGI Symbol;Acc:MGI:1277151]	-0.6852
ENSMUSG00000038301	SNX10	Sorting nexin 10 [Source:MGI Symbol;Acc:MGI:1919232]	0.590926
ENSMUSG00000038037	SOCS1	Suppressor of cytokine signaling 1 [Source:MGI Symbol;Acc:MGI:1354910]	1.4583
ENSMUSG00000053113	SOCS3	Suppressor of cytokine signaling 3 [Source:MGI Symbol;Acc:MGI:1201791]	1.02132
ENSMUSG00000027227	SORD	Sorbitol dehydrogenase [Source:MGI Symbol;Acc:MGI:98266]	-0.705271
ENSMUSG00000070034	SP110	Sp110 nuclear body protein [Source:MGI Symbol;Acc:MGI:1923364]	0.489018
ENSMUSG00000027109	SP3	Trans-acting transcription factor 3 [Source:MGI Symbol;Acc:MGI:1277166]	-1.4111
ENSMUSG00000008193	SPIB	Spi-B transcription factor (Spi-1/PU.1 related) [Source:MGI Symbol;Acc:MGI:892986]	-0.74054
ENSMUSG00000051457	SPN	Sialophorin [Source:MGI Symbol;Acc:MGI:98384]	0.602917
ENSMUSG00000040447	SPNS2	Spinster homolog 2 [Source:MGI Symbol;Acc:MGI:2384936]	-0.777289
ENSMUSG00000029304	SPP1	Secreted phosphoprotein 1 [Source:MGI Symbol;Acc:MGI:98389]	1.86061
ENSMUSG00000026532	SPTA1	Spectrin alpha, erythrocytic 1 [Source:MGI Symbol;Acc:MGI:98385]	-0.936607
ENSMUSG00000090084	SRPX	Sushi-repeat-containing protein [Source:MGI Symbol;Acc:MGI:1858306]	-1.0668
ENSMUSG00000021134	SRSF5	Serine/arginine-rich splicing factor 5 [Source:MGI Symbol;Acc:MGI:98287]	0.498398
ENSMUSG00000061887	SSBP3	Single-stranded DNA binding protein 3 [Source:MGI Symbol;Acc:MGI:1919725]	-0.593432
ENSMUSG00000026104	STAT1	Signal transducer and activator of transcription 1 [Source:MGI Symbol;Acc:MGI:103063]	0.899905
ENSMUSG00000040033	STAT2	Signal transducer and activator of transcription 2 [Source:MGI Symbol;Acc:MGI:103039]	0.439315
ENSMUSG00000063410	STK24	Serine/threonine kinase 24 [Source:MGI Symbol;Acc:MGI:2385007]	-0.522552
ENSMUSG00000031112	STK26	Serine/threonine kinase 26 [Source:MGI Symbol;Acc:MGI:1917665]	-0.738166
ENSMUSG00000022329	STK3	Serine/threonine kinase 3 [Source:MGI Symbol;Acc:MGI:1928487]	-1.03266
ENSMUSG00000026880	STOM	Stomatin [Source:MGI Symbol;Acc:MGI:95403]	-0.597919
ENSMUSG00000026027	STRADB	STE20-related kinase adaptor beta [Source:MGI Symbol;Acc:MGI:2144047]	-0.84316
ENSMUSG00000029428	STX2	Syntaxin 2 [Source:MGI Symbol;Acc:MGI:108059]	-0.745168
ENSMUSG00000004626	STXBP2	Syntaxin binding protein 2 [Source:MGI Symbol;Acc:MGI:107370]	0.410542
ENSMUSG00000016918	SULF1	Sulfatase 1 [Source:MGI Symbol;Acc:MGI:2138563]	-1.11957
ENSMUSG00000026646	SUV39H2	Suppressor of variegation 3-9 homolog 2 (Drosophila) [Source:MGI Symbol;Acc:MGI:1890396]	-0.681172
ENSMUSG00000074093	SVIP	Small VCP/p97-interacting protein [Source:MGI Symbol;Acc:MGI:1922994]	-0.62354
ENSMUSG00000032423	SYNCRIP	Synaptotagmin binding, cytoplasmic RNA interacting protein [Source:MGI Symbol;Acc:MGI:1891690]	-0.492152
ENSMUSG00000028717	TAL1	T cell acute lymphocytic leukemia 1 [Source:MGI Symbol;Acc:MGI:98480]	-0.927224
ENSMUSG00000037321	TAP1	Transporter 1, ATP-binding cassette, sub-family B (MDR/TAP) [Source:MGI Symbol;Acc:MGI:98483]	1.46406
ENSMUSG00000024339	TAP2	Transporter 2, ATP-binding cassette, sub-family B (MDR/TAP) [Source:MGI Symbol;Acc:MGI:98484]	0.973927
ENSMUSG00000024308	TAPBP	TAP binding protein [Source:MGI Symbol;Acc:MGI:1201689]	0.668769
ENSMUSG00000038213	TAPBPL	TAP binding protein-like [Source:MGI Symbol;Acc:MGI:2384853]	0.803058
ENSMUSG00000009995	TAZ	Tafazzin [Source:MGI Symbol;Acc:MGI:109626]	0.654392
ENSMUSG00000029192	TBC1D14	TBC1 domain family, member 14 [Source:MGI Symbol;Acc:MGI:1098708]	0.421517
ENSMUSG00000038517	TBKBP1	TBK1 binding protein 1 [Source:MGI Symbol;Acc:MGI:1920424]	0.981685
ENSMUSG00000033813	TCEA1	Transcription elongation factor A (SII) 1 [Source:MGI Symbol;Acc:MGI:1196624]	-0.88876
ENSMUSG00000024985	TCF7L2	Transcription factor 7 like 2, T cell specific, HMG box [Source:MGI Symbol;Acc:MGI:1202879]	1.1879
ENSMUSG00000034833	TESPA1	Thymocyte expressed, positive selection associated 1 [Source:MGI Symbol;Acc:MGI:1914846]	-0.681881
ENSMUSG00000022797	TFRC	Transferrin receptor [Source:MGI Symbol;Acc:MGI:98822]	-1.0187
ENSMUSG00000029287	TGFBR3	Transforming growth factor, beta receptor III [Source:MGI Symbol;Acc:MGI:104637]	0.904249
ENSMUSG00000078922	TGTP1	T cell specific GTPase 1 [Source:MGI Symbol;Acc:MGI:98734]	1.61392
ENSMUSG00000078921	TGTP2	T cell specific GTPase 2 [Source:MGI Symbol;Acc:MGI:3710083]	1.51447
ENSMUSG00000040152	THBS1	Thrombospondin 1 [Source:MGI Symbol;Acc:MGI:98737]	-1.39283
ENSMUSG00000001131	TIMP1	Tissue inhibitor of metalloproteinase 1 [Source:MGI Symbol;Acc:MGI:98752]	0.979615
ENSMUSG00000078201	TMEM203	Transmembrane protein 203 [Source:MGI Symbol;Acc:MGI:2443597]	1.26054
ENSMUSG00000043252	TMEM64	Transmembrane protein 64 [Source:MGI Symbol;Acc:MGI:2140359]	-0.748839
ENSMUSG00000058587	TMOD3	Tropomodulin 3 [Source:MGI Symbol;Acc:MGI:1355315]	-0.969201
ENSMUSG00000021072	TMX1	Thioredoxin-related transmembrane protein 1 [Source:MGI Symbol;Acc:MGI:1919986]	-0.551431
ENSMUSG00000024614	TMX3	Thioredoxin-related transmembrane protein 3 [Source:MGI Symbol;Acc:MGI:2442418]	-0.596655
ENSMUSG00000024401	TNF	Tumor necrosis factor [Source:MGI Symbol;Acc:MGI:104798]	0.990004
ENSMUSG00000019850	TNFAIP3	Tumor necrosis factor, alpha-induced protein 3 [Source:MGI Symbol;Acc:MGI:1196377]	0.812879
ENSMUSG00000024793	TNFRSF25	Tumor necrosis factor receptor superfamily, member 25 [Source:MGI Symbol;Acc:MGI:1934667]	1.13469
ENSMUSG00000097328	TNFSF12	Tumor necrosis factor (ligand) superfamily, member 12 [Source:MGI Symbol;Acc:MGI:1196259]	0.827213
ENSMUSG00000089669	TNFSF13	Tumor necrosis factor (ligand) superfamily, member 13 [Source:MGI Symbol;Acc:MGI:1916833]	0.810515
ENSMUSG00000036822	TOPORS	Topoisomerase I binding, arginine/serine-rich [Source:MGI Symbol;Acc:MGI:2146189]	-0.485573
ENSMUSG00000017386	TRAF4	TNF receptor associated factor 4 [Source:MGI Symbol;Acc:MGI:1202880]	-1.07549
ENSMUSG00000042726	TRAFD1	TRAF type zinc finger domain containing 1 [Source:MGI Symbol;Acc:MGI:1923551]	0.848232
ENSMUSG00000023993	TREML1	Triggering receptor expressed on myeloid cells-like 1 [Source:MGI Symbol;Acc:MGI:1918576]	-1.06959
ENSMUSG00000032501	TRIB1	Tribbles homolog 1 (Drosophila) [Source:MGI Symbol;Acc:MGI:2443397]	0.694099
ENSMUSG00000073400	TRIM10	Tripartite motif-containing 10 [Source:MGI Symbol;Acc:MGI:1338757]	-1.3181
ENSMUSG00000022043	TRIM35	Tripartite motif-containing 35 [Source:MGI Symbol;Acc:MGI:1914104]	-0.657079
ENSMUSG00000034317	TRIM59	Tripartite motif-containing 59 [Source:MGI Symbol;Acc:MGI:1914199]	-0.90451
ENSMUSG00000009292	TRPM2	Transient receptor potential cation channel, subfamily M, member 2 [Source:MGI Symbol;Acc:MGI:1351901]	0.955613
ENSMUSG00000031431	TSC22D3	TSC22 domain family, member 3 [Source:MGI Symbol;Acc:MGI:1196284]	1.24857
ENSMUSG00000034127	TSPAN8	Tetraspanin 8 [Source:MGI Symbol;Acc:MGI:2384918]	-0.874147
ENSMUSG00000028367	TXN1	Thioredoxin 1 [Source:MGI Symbol;Acc:MGI:98874]	0.951821
ENSMUSG00000038991	TXNDC5	Thioredoxin domain containing 5 [Source:MGI Symbol;Acc:MGI:2145316]	0.437688
ENSMUSG00000038393	TXNIP	Thioredoxin interacting protein [Source:MGI Symbol;Acc:MGI:1889549]	0.58966
ENSMUSG00000035186	UBD	Ubiquitin D [Source:MGI Symbol;Acc:MGI:1344410]	3.3475
ENSMUSG00000009293	UBE2G2	Ubiquitin-conjugating enzyme E2G 2 [Source:MGI Symbol;Acc:MGI:1343188]	0.422276
ENSMUSG00000005312	UBQLN1	Ubiquilin 1 [Source:MGI Symbol;Acc:MGI:1860276]	-0.536349
ENSMUSG00000026353	UBXN4	UBX domain protein 4 [Source:MGI Symbol;Acc:MGI:1915062]	-0.539415
ENSMUSG00000062963	UFC1	Ubiquitin-fold modifier conjugating enzyme 1 [Source:MGI Symbol;Acc:MGI:1913405]	0.523613
ENSMUSG00000001228	UHRF1	Ubiquitin-like, containing PHD and RING finger domains, 1 [Source:MGI Symbol;Acc:MGI:1338889]	-0.425007
ENSMUSG00000057948	UNC13D	Unc-13 homolog D (C. elegans) [Source:MGI Symbol;Acc:MGI:1917700]	0.587456
ENSMUSG00000043592	UNC5CL	Unc-5 homolog C (C. elegans)-like [Source:MGI Symbol;Acc:MGI:1923839]	-0.794721
ENSMUSG00000020407	UPP1	Uridine phosphorylase 1 [Source:MGI Symbol;Acc:MGI:1097668]	1.05607
ENSMUSG00000026641	USF1	Upstream transcription factor 1 [Source:MGI Symbol;Acc:MGI:99542]	0.645728
ENSMUSG00000028560	USP1	Ubiquitin specific peptidase 1 [Source:MGI Symbol;Acc:MGI:2385198]	-0.536053
ENSMUSG00000022867	USP25	Ubiquitin specific peptidase 25 [Source:MGI Symbol;Acc:MGI:1353655]	-1.04082
ENSMUSG00000025437	USP33	Ubiquitin specific peptidase 33 [Source:MGI Symbol;Acc:MGI:2159711]	-0.880397
ENSMUSG00000054814	USP46	Ubiquitin specific peptidase 46 [Source:MGI Symbol;Acc:MGI:1916977]	-0.521763
ENSMUSG00000022710	USP7	Ubiquitin specific peptidase 7 [Source:MGI Symbol;Acc:MGI:2182061]	-0.529495
ENSMUSG00000020894	VAMP2	Vesicle-associated membrane protein 2 [Source:MGI Symbol;Acc:MGI:1313277]	0.874398
ENSMUSG00000027962	VCAM1	Vascular cell adhesion molecule 1 [Source:MGI Symbol;Acc:MGI:98926]	0.488143
ENSMUSG00000021823	VCL	Vinculin [Source:MGI Symbol;Acc:MGI:98927]	-0.558143
ENSMUSG00000024924	VLDLR	Very low density lipoprotein receptor [Source:MGI Symbol;Acc:MGI:98935]	-1.21301
ENSMUSG00000001930	VWF	Von Willebrand factor homolog [Source:MGI Symbol;Acc:MGI:98941]	-0.784898
ENSMUSG00000024283	WAC	WW domain containing adaptor with coiled-coil [Source:MGI Symbol;Acc:MGI:2387357]	-0.462129
ENSMUSG00000024101	WASH1	WAS protein family homolog 1 [Source:MGI Symbol;Acc:MGI:1916017]	0.521012
ENSMUSG00000057406	WHSC1	Wolf-Hirschhorn syndrome candidate 1 (human) [Source:MGI Symbol;Acc:MGI:1276574]	-0.481462
ENSMUSG00000031583	WRN	Werner syndrome homolog (human) [Source:MGI Symbol;Acc:MGI:109635]	-1.08665
ENSMUSG00000024066	XDH	Xanthine dehydrogenase [Source:MGI Symbol;Acc:MGI:98973]	0.874698
ENSMUSG00000021264	YY1	YY1 transcription factor [Source:MGI Symbol;Acc:MGI:99150]	-0.606213
ENSMUSG00000026117	ZAP70	Zeta-chain (TCR) associated protein kinase [Source:MGI Symbol;Acc:MGI:99613]	1.01166
ENSMUSG00000027514	ZBP1	Z-DNA binding protein 1 [Source:MGI Symbol;Acc:MGI:1927449]	1.34685
ENSMUSG00000033454	ZBTB1	Zinc finger and BTB domain containing 1 [Source:MGI Symbol;Acc:MGI:2442326]	-0.580855
ENSMUSG00000045817	ZFP36L2	Zinc finger protein 36, C3H type-like 2 [Source:MGI Symbol;Acc:MGI:107945]	0.957384
ENSMUSG00000055633	ZFP580	Zinc finger protein 580 [Source:MGI Symbol;Acc:MGI:1916242]	1.20018
ENSMUSG00000049577	ZFPM1	zinc finger protein, multitype 1 [Source:MGI Symbol;Acc:MGI:1095400]	-0.97865
