# Supplementary material for: Transcriptome analysis of Brucella abortus S19∆per immunized mouse spleen revealed activation of MHC-I and MHC-II pathways
Source: Access Microbiol. 2019 Dec 2;2(1):acmi000082. doi: 10.1099/acmi.0.000082 (PMC7525051; doi:10.1099/acmi.0.000082)
Supplement: Supplementary material 4 [file acmi-2-082-s004.xls]

## Sheet: Table S4
Table S4: Functional annotation retrieved from g-profiler for immunity-related differentially expressed genes. This additional file shows the significantly biological processes and KEGG pathways. The genes involved in each process and pathway and their significant p-value has been indicated in this file.

## Sheet: G-profiler output 
#	signf	p-value	T	Q	Q&T	Q&T/Q	Q&T/T	term ID	t type	t group	t name	t depth	Q&T list
#
1	!	0.0256	235	541	19	0.035	0.081	GO:0051480	BP	6	regulation of cytosolic calcium ion concentration	1	CYBA,TRPM2,GATA2,PLCG1,NPFF,CXCL13,SNCA,CXCL9,P2RX7,RYR1,CCR6,TMEM64,S1PR1,CD24A,CXCR3,CXCL2,CXCL11,CCR5,LIME1
1	!	0.0257	214	541	18	0.033	0.084	GO:0007204	BP	6	positive regulation of cytosolic calcium ion concentration	2	CYBA,TRPM2,GATA2,PLCG1,NPFF,CXCL13,SNCA,CXCL9,P2RX7,RYR1,CCR6,S1PR1,CD24A,CXCR3,CXCL2,CXCL11,CCR5,LIME1
1	!	0.019	53	541	9	0.017	0.17	GO:0051881	BP	36	regulation of mitochondrial membrane potential	1	ALOX12,ADORA2A,PRDX3,CASP1,PARP1,GCLM,P2RX7,GCLC,LRRK2
1	!	0.000727	19	541	7	0.013	0.368	GO:0051882	BP	36	mitochondrial depolarization	1	ALOX12,CASP1,PARP1,GCLM,P2RX7,GCLC,LRRK2
1	!	0.00489	16	541	6	0.011	0.375	GO:0051900	BP	36	regulation of mitochondrial depolarization	1	ALOX12,PARP1,GCLM,P2RX7,GCLC,LRRK2
1	!	1.73e-06	20751	541	541	1	0.026	GO:0008150	BP	13	biological_process	1	CLEC10A,ALOX12,RAB5B,IL12RB1,LGALS9,TIMP1,UHRF1,RAMP2,ITGB7,FBXO9,NPEPPS,COL1A1,EEF1E1,CHORDC1,VWF,IRF9,CHAF1A,AP2A2,CDKN1B,KLF4,PHYHIP,RAD23A,DNMT1,PSAP,CTSE,STXBP2,AQP1,CCL24,MAP2K1,UBQLN1,SH2D1A,CD247,SHPK,CRKL,CYBA,POLA1,CTNNB1,RAD51C,SPIB,GABPA,DERL3,CCL8,TRPM2,UBE2G2,TAZ,PSEN2,PABPC4,RNF168,BLK,DNAJB9,GATA2,LRRK1,SASH1,ENDOG,NFE2L2,FCGR1,NCF1,H2-M3,PLGRKT,CD274,DYRK3,MAPKAPK2,IL10,SULF1,PLC…
1	!	6.18e-31	1991	541	147	0.272	0.074	GO:0051704	BP	13	multi-organism process	2	IL12RB1,LGALS9,TIMP1,RAMP2,PHYHIP,RAD23A,AQP1,SHPK,CYBA,CTNNB1,RAD51C,SASH1,FCGR1,NCF1,H2-M3,MAPKAPK2,IL10,SLPI,PNPO,IRF1,CXCL16,CCL4,PDK4,TNFAIP3,SIRT1,SGPL1,DDIT4,ACE,NOS2,SLC6A4,AKR1C18,YY1,CD180,ERBB2IP,TRIM35,IRG1,SLC38A2,POLR3H,IFNAR1,NPFF,CXCL13,CLEC4N,WASH1,TAP2,TNF,CD6,FAS,TNFRSF25,PRDX3,NFKB2,IFITM3,HRAS,CASP1,SNCA,STAT1,CLN8,BATF3,USF1,STOM,DAB2IP,SP3,IL1B,CST3,ZBP1,SAMHD1,PTPN22,CHRNB…
1	!	2.67e-18	590	541	62	0.115	0.105	GO:0044419	BP	13	interspecies interaction between organisms	3	IL12RB1,LGALS9,PHYHIP,RAD23A,AQP1,NCF1,IL10,SLPI,PNPO,IRF1,CCL4,PDK4,DDIT4,TRIM35,POLR3H,IFNAR1,TAP2,TNF,IFITM3,STAT1,BATF3,USF1,STOM,ZBP1,SAMHD1,PTPN22,VCAM1,GBP3,GBP2,CXCL9,PYCARD,CUL4A,CD209A,NEDD4,OAS3,GUCY1A3,TRIM59,CD207,CCL5,FAM13B,TAP1,MAVS,ISG20,STAT2,SPN,CD8A,IFNG,UNC13D,EXOSC5,LSM14A,HIST1H3B,SLFN9,TRIM10,NLRC5,HIST2H3B,TMEM203,TGTP2,TGTP1,GBP4,HIST2H3C2,HIST1H3F,HIST1H3H
1	!	2.67e-18	590	541	62	0.115	0.105	GO:0044403	BP	13	symbiosis, encompassing mutualism through parasitism	4	IL12RB1,LGALS9,PHYHIP,RAD23A,AQP1,NCF1,IL10,SLPI,PNPO,IRF1,CCL4,PDK4,DDIT4,TRIM35,POLR3H,IFNAR1,TAP2,TNF,IFITM3,STAT1,BATF3,USF1,STOM,ZBP1,SAMHD1,PTPN22,VCAM1,GBP3,GBP2,CXCL9,PYCARD,CUL4A,CD209A,NEDD4,OAS3,GUCY1A3,TRIM59,CD207,CCL5,FAM13B,TAP1,MAVS,ISG20,STAT2,SPN,CD8A,IFNG,UNC13D,EXOSC5,LSM14A,HIST1H3B,SLFN9,TRIM10,NLRC5,HIST2H3B,TMEM203,TGTP2,TGTP1,GBP4,HIST2H3C2,HIST1H3F,HIST1H3H
1	!	1.28e-19	6339	541	267	0.494	0.042	GO:0023052	BP	13	signaling	2	RAB5B,IL12RB1,LGALS9,TIMP1,RAMP2,ITGB7,FBXO9,COL1A1,EEF1E1,CDKN1B,KLF4,DNMT1,PSAP,AQP1,CCL24,MAP2K1,UBQLN1,SH2D1A,CD247,CYBA,CTNNB1,DERL3,CCL8,TRPM2,PSEN2,BLK,GATA2,LRRK1,SASH1,NFE2L2,FCGR1,H2-M3,CD274,MAPKAPK2,IL10,SULF1,PLCG1,NBR1,BRCA1,TRAF4,CDK5RAP3,IRF1,CCL4,PDK4,FYN,TNFAIP3,PTPRK,SIRT1,SGPL1,DDIT4,PLEK,ADORA2A,MADCAM1,FLT4,SDC1,RAB10,GRIN2C,NOS2,SLC6A4,NME2,PER1,VAMP2,GFAP,SEL1L,PRKCH,AKR1C…
1	!	1.7e-10	89	541	20	0.037	0.225	GO:0001906	BP	13	cell killing	2	LGALS9,STXBP2,SH2D1A,FCGR1,NCF1,H2-M3,NOS2,TAP2,RNF19B,P2RX7,LAG3,CRTAM,CADM1,PIK3R6,KLRE1,IFNG,UNC13D,H2-K1,SH2D1B2,KLRB1B
1	!	1.51e-09	77	541	18	0.033	0.234	GO:0001909	BP	13	leukocyte mediated cytotoxicity	3	LGALS9,STXBP2,SH2D1A,FCGR1,NCF1,H2-M3,TAP2,RNF19B,P2RX7,LAG3,CRTAM,CADM1,PIK3R6,KLRE1,UNC13D,H2-K1,SH2D1B2,KLRB1B
1	!	6.84e-24	1359	541	108	0.2	0.079	GO:0040011	BP	13	locomotion	2	ALOX12,LGALS9,TIMP1,ITGB7,COL1A1,KLF4,AQP1,CCL24,MAP2K1,CTNNB1,CCL8,GATA2,SASH1,NFE2L2,PLGRKT,CD274,SULF1,PLCG1,NDEL1,CXCL16,CCL4,FYN,PTPRK,SGPL1,DDIT4,ADORA2A,MADCAM1,FLT4,SDC1,GRIN2C,VCL,RGCC,BIN3,DMTN,GOLPH3,ANGPT1,GCSAM,CXCL13,PLA2G7,WASH1,AIF1,TNF,CD74,RABGEF1,USP33,HRAS,SNCA,COL3A1,IL1R1,FN1,NR4A2,DAB2IP,SORD,IL1B,POSTN,PTPN22,VCAM1,SEMA4A,DNAJA1,B4GALT1,PLPP3,PADI2,SPP1,CXCL9,CCR9,PYCARD,H…
1	!	3.56e-177	2084	541	315	0.582	0.151	GO:0002376	BP	13	immune system process	2	RAB5B,IL12RB1,LGALS9,ITGB7,FBXO9,AP2A2,KLF4,PHYHIP,CTSE,STXBP2,CCL24,MAP2K1,UBQLN1,SH2D1A,CD247,SHPK,CRKL,CYBA,CTNNB1,SPIB,GABPA,CCL8,TAZ,PABPC4,RNF168,BLK,GATA2,LRRK1,NFE2L2,FCGR1,NCF1,H2-M3,CD274,DYRK3,MAPKAPK2,IL10,PLCG1,SLPI,PNPO,IRF1,CXCL16,CCL4,PDK4,FYN,TNFAIP3,SIRT1,SGPL1,DDIT4,PLEK,ADORA2A,MADCAM1,RAB10,ACE,NOS2,NME2,VAMP2,PRKCH,CD180,ERBB2IP,FAM213A,RGCC,TRIM35,DMTN,RB1,IRG1,FYB,GOLPH3,P…
1	!	2.58e-41	662	541	95	0.176	0.144	GO:0002252	BP	13	immune effector process	3	IL12RB1,LGALS9,PHYHIP,STXBP2,SH2D1A,RNF168,GATA2,FCGR1,NCF1,H2-M3,IL10,PNPO,IRF1,PDK4,TNFAIP3,DDIT4,ACE,VAMP2,CD180,RGCC,ANGPT1,POLR3H,IFNAR1,TAP2,TNF,CD74,FAS,RABGEF1,IFITM3,IL18R1,ZAP70,STOM,ZBP1,SAMHD1,PTPN22,SEMA4A,RNF19B,CXCL9,P2RX7,LAG3,CLEC4E,KLRD1,LAT,IL4RA,PYCARD,CRTAM,CADM1,EOMES,OAS3,CD59A,MIF,ZBTB1,CD207,CCL5,FAM13B,C1QA,C1QC,C1QB,MAVS,C1S1,ISG20,EXO1,PTGER4,STAT2,AICDA,PIK3R6,CD24A,K…
1	!	8.95e-25	266	541	49	0.091	0.184	GO:0002443	BP	13	leukocyte mediated immunity	4	LGALS9,STXBP2,SH2D1A,RNF168,GATA2,FCGR1,NCF1,H2-M3,ACE,VAMP2,TAP2,TNF,CD74,FAS,RABGEF1,ZAP70,RNF19B,P2RX7,LAG3,KLRD1,LAT,IL4RA,CRTAM,CADM1,ZBTB1,C1QA,C1QC,C1QB,EXO1,AICDA,PIK3R6,CD24A,KLRE1,SPN,FES,CD8A,IFNG,KDM5D,WHSC1,UNC13D,FCER1G,PIRB,H2-K1,C4B,H2-AB1,SH2D1B2,KLRB1B,TNFSF13,IGHA
1	!	6.44e-21	203	541	40	0.074	0.197	GO:0002449	BP	13	lymphocyte mediated immunity	5	LGALS9,SH2D1A,RNF168,FCGR1,H2-M3,TAP2,TNF,CD74,FAS,RNF19B,P2RX7,LAG3,KLRD1,IL4RA,CRTAM,CADM1,ZBTB1,C1QA,C1QC,C1QB,EXO1,AICDA,PIK3R6,CD24A,KLRE1,SPN,CD8A,IFNG,KDM5D,WHSC1,UNC13D,FCER1G,PIRB,H2-K1,C4B,H2-AB1,SH2D1B2,KLRB1B,TNFSF13,IGHA
1	!	4.5e-05	69	541	13	0.024	0.188	GO:0002444	BP	13	myeloid leukocyte mediated immunity	5	STXBP2,GATA2,FCGR1,NCF1,ACE,VAMP2,RABGEF1,ZAP70,LAT,IL4RA,FES,UNC13D,FCER1G
1	!	0.0214	41	541	8	0.015	0.195	GO:0002448	BP	13	mast cell mediated immunity	6	GATA2,RABGEF1,ZAP70,LAT,IL4RA,FES,UNC13D,FCER1G
1	!	1.95e-06	160	541	21	0.039	0.131	GO:0002440	BP	13	production of molecular mediator of immune response	3	RNF168,IL10,TNFAIP3,SIRT1,ANGPT1,TNF,CD74,FAS,PTPN22,IL4RA,MIF,POLQ,EXO1,AICDA,LAX1,IFNG,WHSC1,FCER1G,H2-AB1,TNFSF13,GALNT2
1	!	0.000373	96	541	14	0.026	0.146	GO:0002377	BP	13	immunoglobulin production	4	RNF168,TNFAIP3,TNF,FAS,IL4RA,POLQ,EXO1,AICDA,LAX1,IFNG,WHSC1,H2-AB1,TNFSF13,GALNT2
1	!	1.55e-19	129	541	32	0.059	0.248	GO:0019882	BP	13	antigen processing and presentation	3	RAB5B,CTSE,FCGR1,H2-M3,RAB10,PSME1,WASH1,TAPBP,PSMB8,TAP2,CD74,RAB6A,PYCARD,PSMB10,H2-AA,TAP1,H2-DMB2,H2-DMA,NOD1,TAPBPL,THBS1,ABCB4,H2-T24,IFNG,KDM5D,FCER1G,H2-Q7,H2-K1,H2-BL,H2-AB1,PSME2,H2-DMB1
1	!	0.00489	16	541	6	0.011	0.375	GO:0019883	BP	13	antigen processing and presentation of endogenous antigen	4	H2-M3,TAPBP,TAP2,TAP1,ABCB4,H2-K1
1	!	4.62e-12	49	541	17	0.031	0.347	GO:0019884	BP	13	antigen processing and presentation of exogenous antigen	4	CTSE,FCGR1,H2-M3,PSME1,PSMB8,TAP2,CD74,PSMB10,H2-AA,TAP1,H2-DMB2,ABCB4,FCER1G,H2-Q7,H2-K1,H2-AB1,PSME2
1	!	5.05e-12	85	541	21	0.039	0.247	GO:0048002	BP	13	antigen processing and presentation of peptide antigen	4	CTSE,FCGR1,H2-M3,TAPBP,PSMB8,TAP2,CD74,PYCARD,PSMB10,H2-AA,TAP1,H2-DMB2,H2-DMA,TAPBPL,ABCB4,H2-T24,FCER1G,H2-Q7,H2-K1,H2-BL,H2-AB1
1	!	2.96e-10	44	541	15	0.028	0.341	GO:0002478	BP	13	antigen processing and presentation of exogenous peptide antigen	5	CTSE,FCGR1,H2-M3,PSMB8,TAP2,CD74,PSMB10,H2-AA,TAP1,H2-DMB2,ABCB4,FCER1G,H2-Q7,H2-K1,H2-AB1
1	!	0.00312	15	541	6	0.011	0.4	GO:0002483	BP	13	antigen processing and presentation of endogenous peptide antigen	5	H2-M3,TAPBP,TAP2,TAP1,ABCB4,H2-K1
1	!	6.67e-06	71	541	14	0.026	0.197	GO:0002474	BP	13	antigen processing and presentation of peptide antigen via MHC class I	5	FCGR1,H2-M3,TAPBP,PSMB8,TAP2,PSMB10,TAP1,TAPBPL,ABCB4,H2-T24,FCER1G,H2-Q7,H2-K1,H2-BL
1	!	0.0331	13	541	5	0.009	0.385	GO:0019885	BP	13	antigen processing and presentation of endogenous peptide antigen via MHC class I	6	TAPBP,TAP2,TAP1,ABCB4,H2-K1
1	!	2.13e-08	19	541	10	0.018	0.526	GO:0002504	BP	13	antigen processing and presentation of peptide or polysaccharide antigen via MHC class II	4	CTSE,CD74,PYCARD,H2-AA,H2-DMB2,H2-DMA,THBS1,FCER1G,H2-AB1,H2-DMB1
1	!	2.56e-06	15	541	8	0.015	0.533	GO:0002495	BP	13	antigen processing and presentation of peptide antigen via MHC class II	5	CTSE,CD74,PYCARD,H2-AA,H2-DMB2,H2-DMA,FCER1G,H2-AB1
1	!	5.96e-05	9	541	6	0.011	0.667	GO:0019886	BP	13	antigen processing and presentation of exogenous peptide antigen via MHC class II	6	CTSE,CD74,H2-AA,H2-DMB2,FCER1G,H2-AB1
1	!	6.53e-22	1299	541	102	0.189	0.079	GO:0022610	BP	13	biological adhesion	2	ALOX12,IL12RB1,LGALS9,ITGB7,COL1A1,VWF,KLF4,CTNNB1,H2-M3,CD274,SULF1,IRF1,FYN,TNFAIP3,PTPRK,PLEK,ADORA2A,MADCAM1,FBLN5,VCL,RGCC,DMTN,GOLPH3,ANGPT1,IFNAR1,CXCL13,WASH1,DSC2,AIF1,TNF,CD74,CD6,FAS,FIBP,COL3A1,IL18R1,ZAP70,FN1,SPTA1,SP3,IL1B,GNAS,POSTN,PTPN22,VCAM1,SEMA4A,GBP3,GBP2,B4GALT1,SIT1,PLPP3,SPP1,P2RX7,CCR9,MAD1L1,HSPH1,LAG3,CLEC4E,LAT,IL4RA,PYCARD,GATA1,CD209A,SFRP1,CASP3,PSMB10,CADM1,CD3D,…
1	!	4.73e-21	1287	541	100	0.185	0.078	GO:0007155	BP	13	cell adhesion	3	ALOX12,IL12RB1,LGALS9,ITGB7,COL1A1,VWF,KLF4,CTNNB1,H2-M3,CD274,SULF1,IRF1,FYN,TNFAIP3,PTPRK,PLEK,ADORA2A,MADCAM1,FBLN5,VCL,RGCC,DMTN,GOLPH3,ANGPT1,IFNAR1,CXCL13,WASH1,DSC2,AIF1,TNF,CD74,CD6,FAS,FIBP,COL3A1,IL18R1,ZAP70,FN1,SPTA1,SP3,IL1B,GNAS,POSTN,PTPN22,VCAM1,SEMA4A,B4GALT1,SIT1,PLPP3,SPP1,P2RX7,CCR9,MAD1L1,HSPH1,LAG3,CLEC4E,LAT,IL4RA,PYCARD,GATA1,CD209A,SFRP1,CASP3,PSMB10,CADM1,CD3D,NEDD4,EOME…
1	!	1.11e-21	840	541	80	0.148	0.095	GO:0098609	BP	13	cell-cell adhesion	4	ALOX12,IL12RB1,LGALS9,ITGB7,KLF4,CTNNB1,H2-M3,CD274,IRF1,FYN,TNFAIP3,PLEK,ADORA2A,MADCAM1,VCL,RGCC,DMTN,GOLPH3,IFNAR1,CXCL13,WASH1,DSC2,AIF1,TNF,CD74,CD6,FAS,FIBP,IL18R1,ZAP70,SPTA1,SP3,IL1B,GNAS,PTPN22,VCAM1,SEMA4A,SIT1,PLPP3,P2RX7,CCR9,MAD1L1,HSPH1,LAG3,CLEC4E,LAT,IL4RA,PYCARD,GATA1,CD209A,CASP3,PSMB10,CADM1,CD3D,NEDD4,EOMES,ZBTB1,FANCD2,CCND3,TESPA1,CCL5,H2-AA,CTNNA1,CITED2,PTGER4,ZFP36L2,PIK3…
1	!	9.88e-26	10497	541	390	0.721	0.037	GO:0008152	BP	13	metabolic process	2	ALOX12,IL12RB1,LGALS9,TIMP1,UHRF1,RAMP2,FBXO9,NPEPPS,COL1A1,EEF1E1,CHORDC1,IRF9,CHAF1A,CDKN1B,KLF4,RAD23A,DNMT1,PSAP,CTSE,AQP1,CCL24,MAP2K1,UBQLN1,SHPK,CYBA,POLA1,CTNNB1,RAD51C,SPIB,GABPA,DERL3,CCL8,UBE2G2,TAZ,PSEN2,PABPC4,RNF168,BLK,DNAJB9,GATA2,LRRK1,SASH1,ENDOG,NFE2L2,NCF1,H2-M3,PLGRKT,DYRK3,MAPKAPK2,IL10,SULF1,PLCG1,SLPI,NBR1,BRCA1,TRAF4,PNPO,CDK5RAP3,IRF1,CCL4,H13,PDK4,FYN,TNFAIP3,PTPRK,SIRT…
1	!	3.65e-24	9527	541	363	0.671	0.038	GO:0044238	BP	13	primary metabolic process	3	ALOX12,IL12RB1,LGALS9,TIMP1,UHRF1,RAMP2,FBXO9,NPEPPS,COL1A1,EEF1E1,CHORDC1,IRF9,CHAF1A,CDKN1B,KLF4,RAD23A,DNMT1,PSAP,CTSE,AQP1,CCL24,MAP2K1,UBQLN1,SHPK,POLA1,CTNNB1,RAD51C,SPIB,GABPA,DERL3,CCL8,UBE2G2,TAZ,PSEN2,RNF168,BLK,DNAJB9,GATA2,LRRK1,SASH1,ENDOG,NFE2L2,NCF1,PLGRKT,DYRK3,MAPKAPK2,IL10,SULF1,PLCG1,SLPI,NBR1,BRCA1,TRAF4,CDK5RAP3,IRF1,CCL4,H13,PDK4,FYN,TNFAIP3,PTPRK,SIRT1,SGPL1,DDIT4,PLEK,ADOR…
1	!	1.23e-25	10002	541	378	0.699	0.038	GO:0071704	BP	13	organic substance metabolic process	3	ALOX12,IL12RB1,LGALS9,TIMP1,UHRF1,RAMP2,FBXO9,NPEPPS,COL1A1,EEF1E1,CHORDC1,IRF9,CHAF1A,CDKN1B,KLF4,RAD23A,DNMT1,PSAP,CTSE,AQP1,CCL24,MAP2K1,UBQLN1,SHPK,POLA1,CTNNB1,RAD51C,SPIB,GABPA,DERL3,CCL8,UBE2G2,TAZ,PSEN2,PABPC4,RNF168,BLK,DNAJB9,GATA2,LRRK1,SASH1,ENDOG,NFE2L2,NCF1,PLGRKT,DYRK3,MAPKAPK2,IL10,SULF1,PLCG1,SLPI,NBR1,BRCA1,TRAF4,PNPO,CDK5RAP3,IRF1,CCL4,H13,PDK4,FYN,TNFAIP3,PTPRK,SIRT1,SGPL1,DDI…
1	!	0.00185	1001	541	52	0.096	0.052	GO:1901135	BP	13	carbohydrate derivative metabolic process	4	RAMP2,PSAP,AQP1,SHPK,CTNNB1,DERL3,UBE2G2,TAZ,SULF1,DDIT4,ADORA2A,UPP1,SDC1,NOS2,NME2,PFKP,AKR1C18,DNAJC15,GOLPH3,ANGPT1,PDE1B,TCF7L2,SNCA,PARP1,CHST1,IL1B,CST3,GNAS,SAMHD1,NFKB1,B4GALT1,CXCL9,P2RX7,EDEM1,MKI67,GATA1,G6PDX,GUCY1A3,FIGNL1,LRRK2,EDEM2,THBS1,AICDA,CXCR3,IFNG,FBXO6,GSK3A,CALCRL,CXCL11,MT-CO1,MC1R,GALNT2
1	!	4.71e-28	8499	541	346	0.64	0.041	GO:0043170	BP	13	macromolecule metabolic process	4	ALOX12,IL12RB1,LGALS9,TIMP1,UHRF1,RAMP2,FBXO9,NPEPPS,COL1A1,EEF1E1,CHORDC1,IRF9,CHAF1A,CDKN1B,KLF4,RAD23A,DNMT1,PSAP,CTSE,AQP1,CCL24,MAP2K1,UBQLN1,POLA1,CTNNB1,RAD51C,SPIB,GABPA,DERL3,CCL8,UBE2G2,TAZ,PSEN2,PABPC4,RNF168,BLK,DNAJB9,GATA2,LRRK1,SASH1,ENDOG,NFE2L2,PLGRKT,DYRK3,MAPKAPK2,IL10,SULF1,SLPI,NBR1,BRCA1,TRAF4,CDK5RAP3,IRF1,CCL4,H13,PDK4,FYN,TNFAIP3,PTPRK,SIRT1,DDIT4,ADORA2A,FLT4,SLU7,BTG2,S…
1	!	1.94e-23	3539	541	190	0.351	0.054	GO:0043412	BP	13	macromolecule modification	5	IL12RB1,LGALS9,UHRF1,FBXO9,CHORDC1,CDKN1B,KLF4,DNMT1,PSAP,CCL24,MAP2K1,UBQLN1,CTNNB1,DERL3,CCL8,UBE2G2,TAZ,RNF168,BLK,GATA2,LRRK1,SASH1,NFE2L2,DYRK3,MAPKAPK2,NBR1,BRCA1,TRAF4,CDK5RAP3,CCL4,PDK4,FYN,TNFAIP3,PTPRK,SIRT1,DDIT4,ADORA2A,FLT4,BTG2,ACE,NOS2,NME2,PER1,MNAT1,PRKCH,GADD45G,RGCC,DMTN,RB1,ANGPT1,STK3,USP7,USP25,IFNAR1,EPB42,XDH,WASH1,DUSP1,WAC,AIF1,TNF,CD74,TMX3,OTUB1,FAS,TNFRSF25,VLDLR,PRDX…
1	!	1.5e-08	4958	541	194	0.359	0.039	GO:0010467	BP	13	gene expression	5	ALOX12,LGALS9,UHRF1,RAMP2,COL1A1,EEF1E1,IRF9,CDKN1B,KLF4,DNMT1,CTSE,MAP2K1,CTNNB1,SPIB,GABPA,PSEN2,PABPC4,RNF168,GATA2,NFE2L2,PLGRKT,MAPKAPK2,IL10,SULF1,BRCA1,CDK5RAP3,IRF1,CCL4,H13,FYN,TNFAIP3,PTPRK,SIRT1,ADORA2A,SLU7,BTG2,ACE,NOS2,SLC6A4,NME2,PER1,MNAT1,PRKCH,SRSF5,YY1,SFRP4,ERBB2IP,RGCC,RB1,GOLPH3,RAD21,STK3,POLR3H,USP7,IFNAR1,XDH,WAC,AIF1,TNF,RPS14,FAS,VLDLR,TCF7L2,PRDX3,MMS19,NFKB2,RPS24,CDK…
1	!	2.56e-25	5023	541	242	0.447	0.048	GO:0019538	BP	13	protein metabolic process	5	ALOX12,IL12RB1,LGALS9,TIMP1,UHRF1,FBXO9,NPEPPS,EEF1E1,CHORDC1,IRF9,CDKN1B,KLF4,RAD23A,DNMT1,PSAP,CTSE,AQP1,CCL24,MAP2K1,UBQLN1,CTNNB1,DERL3,CCL8,UBE2G2,TAZ,PSEN2,RNF168,BLK,DNAJB9,GATA2,LRRK1,SASH1,NFE2L2,PLGRKT,DYRK3,MAPKAPK2,IL10,SLPI,NBR1,BRCA1,TRAF4,CDK5RAP3,IRF1,CCL4,H13,PDK4,FYN,TNFAIP3,PTPRK,SIRT1,DDIT4,ADORA2A,FLT4,BTG2,ACE,GRIN2C,NOS2,NME2,PER1,SEL1L,MNAT1,PRKCH,GADD45G,RGCC,DMTN,RB1,PSM…
1	!	7.34e-08	108	541	19	0.035	0.176	GO:0042107	BP	13	cytokine metabolic process	6	IRF9,KLF4,MAPKAPK2,IL10,IRF1,IFNAR1,TNF,NMI,ADAM33,IL1B,NFKB1,ERRFI1,LAG3,NOD1,THBS1,ZFPM1,SPN,IFNG,CD209B
1	!	1.81e-12	1568	541	95	0.176	0.061	GO:0006508	BP	13	proteolysis	6	ALOX12,TIMP1,UHRF1,FBXO9,NPEPPS,CDKN1B,KLF4,RAD23A,CTSE,AQP1,UBQLN1,DERL3,UBE2G2,PSEN2,RNF168,DNAJB9,NFE2L2,PLGRKT,IL10,SLPI,H13,TNFAIP3,SIRT1,ADORA2A,ACE,PSME1,USP7,USP25,XDH,WAC,PSMB8,TNF,OTUB1,FAS,CTSW,PRDX3,USP33,PIDD1,CASP1,SNCA,CFLAR,FN1,UBXN4,PARP1,DAB2IP,DNAJC10,ADAM33,IL1B,CST3,RBCK1,F3,USP1,RNF19B,P2RX7,CASP2,EDEM1,PYCARD,PLK1,OTUD5,HDAC6,CUL4A,SFRP1,CASP3,PSMB10,NEDD4,GCLC,TRIB1,CD59A,…
1	!	0.00805	48	541	9	0.017	0.188	GO:0033619	BP	13	membrane protein proteolysis	7	TIMP1,PSEN2,IL10,H13,TNF,IL1B,P2RX7,ADAM10,IFNG
1	!	0.0117	38	541	8	0.015	0.211	GO:0006509	BP	13	membrane protein ectodomain proteolysis	8	TIMP1,PSEN2,IL10,TNF,IL1B,P2RX7,ADAM10,IFNG
1	!	5.38e-21	3374	541	179	0.331	0.053	GO:0036211	BP	13	protein modification process	6	IL12RB1,LGALS9,UHRF1,FBXO9,CHORDC1,CDKN1B,KLF4,DNMT1,PSAP,CCL24,MAP2K1,UBQLN1,CTNNB1,DERL3,CCL8,UBE2G2,TAZ,RNF168,BLK,GATA2,LRRK1,SASH1,NFE2L2,DYRK3,MAPKAPK2,NBR1,BRCA1,TRAF4,CDK5RAP3,CCL4,PDK4,FYN,TNFAIP3,PTPRK,SIRT1,DDIT4,ADORA2A,FLT4,BTG2,ACE,NOS2,NME2,PER1,MNAT1,PRKCH,GADD45G,RGCC,DMTN,RB1,ANGPT1,STK3,USP7,USP25,IFNAR1,EPB42,XDH,WASH1,DUSP1,WAC,AIF1,TNF,CD74,TMX3,OTUB1,FAS,TNFRSF25,VLDLR,PRDX…
1	!	5.11e-12	5458	541	220	0.407	0.04	GO:1901360	BP	13	organic cyclic compound metabolic process	4	ALOX12,UHRF1,RAMP2,COL1A1,EEF1E1,IRF9,CHAF1A,CDKN1B,KLF4,RAD23A,DNMT1,AQP1,MAP2K1,SHPK,POLA1,CTNNB1,RAD51C,SPIB,GABPA,TAZ,RNF168,GATA2,ENDOG,NFE2L2,NCF1,IL10,SULF1,BRCA1,PNPO,CDK5RAP3,IRF1,CCL4,TNFAIP3,PTPRK,SIRT1,DDIT4,ADORA2A,UPP1,SLU7,BTG2,NOS2,NME2,PER1,MNAT1,PRKCH,SRSF5,PFKP,AKR1C18,YY1,SFRP4,SLF1,ERBB2IP,DNAJC15,RGCC,RB1,RAD21,STK3,POLR3H,PDE1B,USP7,IFNAR1,POLH,XDH,DUSP1,WAC,TNF,RPS14,OTUB1…
1	!	2.91e-12	6166	541	241	0.445	0.039	GO:0006807	BP	13	nitrogen compound metabolic process	3	UHRF1,RAMP2,NPEPPS,COL1A1,EEF1E1,IRF9,CHAF1A,CDKN1B,KLF4,RAD23A,DNMT1,PSAP,AQP1,MAP2K1,SHPK,POLA1,CTNNB1,RAD51C,SPIB,GABPA,TAZ,RNF168,GATA2,ENDOG,NFE2L2,NCF1,H2-M3,IL10,SULF1,BRCA1,PNPO,CDK5RAP3,IRF1,CCL4,H13,TNFAIP3,PTPRK,SIRT1,SGPL1,DDIT4,ADORA2A,UPP1,SLU7,BTG2,SDC1,ACE,NOS2,NME2,PER1,MNAT1,PRKCH,SRSF5,PFKP,YY1,SFRP4,SLF1,ERBB2IP,DNAJC15,RGCC,RB1,ANGPT1,RAD21,STK3,POLR3H,PDE1B,USP7,IFNAR1,POLH,…
1	!	0.00323	1850	541	80	0.148	0.043	GO:1901564	BP	13	organonitrogen compound metabolic process	4	RAMP2,NPEPPS,EEF1E1,PSAP,AQP1,MAP2K1,SHPK,TAZ,NFE2L2,NCF1,PNPO,H13,SGPL1,DDIT4,ADORA2A,UPP1,BTG2,SDC1,ACE,NOS2,NME2,PER1,PFKP,DNAJC15,ANGPT1,PDE1B,XDH,TNF,RPS14,RPS24,SNCA,CLN8,SPTA1,NR4A2,CHST1,IL1B,GNAS,SAMHD1,CHRNB2,VCAM1,GCLM,EIF4E,NFKB1,ALAD,PADI2,CXCL9,P2RX7,EIF2AK1,MKI67,RBM3,G6PDX,ANK1,GCLC,SYNCRIP,NMNAT3,SLC25A38,GUCY1A3,FIGNL1,LRRK2,RNF139,GCH1,BANK1,PICALM,THBS1,SLC25A24,PPP1R15A,SPNS2…
1	!	6.8e-13	1544	541	95	0.176	0.062	GO:0009056	BP	13	catabolic process	3	TIMP1,UHRF1,FBXO9,NPEPPS,CDKN1B,RAD23A,CTSE,UBQLN1,DERL3,UBE2G2,RNF168,DNAJB9,ENDOG,NFE2L2,NCF1,IL10,PLCG1,CDK5RAP3,H13,FYN,TNFAIP3,SIRT1,SGPL1,DDIT4,UPP1,BTG2,ACE,GRIN2C,NOS2,SEL1L,PFKP,AKR1C18,PSME1,PDE1B,USP7,USP25,PLA2G7,XDH,WAC,PSMB8,TNF,CTSW,PRDX3,USP33,SNCA,CLN8,UBXN4,DAB2IP,DNAJC10,CAT,SORD,IL1B,CST3,RBCK1,SAMHD1,USP1,RNF19B,P2RX7,CHEK2,EDEM1,PLK1,HDAC6,CUL4A,PSMB10,NEDD4,GCLC,TRIB1,PIK3R…
1	!	2.29e-12	1496	541	92	0.17	0.061	GO:1901575	BP	13	organic substance catabolic process	4	TIMP1,UHRF1,FBXO9,NPEPPS,CDKN1B,RAD23A,CTSE,UBQLN1,DERL3,UBE2G2,RNF168,DNAJB9,ENDOG,NFE2L2,NCF1,IL10,PLCG1,CDK5RAP3,H13,FYN,TNFAIP3,SIRT1,SGPL1,DDIT4,UPP1,BTG2,ACE,GRIN2C,NOS2,SEL1L,PFKP,AKR1C18,PSME1,PDE1B,USP7,USP25,PLA2G7,XDH,WAC,PSMB8,TNF,CTSW,USP33,CLN8,UBXN4,DAB2IP,DNAJC10,SORD,IL1B,CST3,RBCK1,SAMHD1,USP1,RNF19B,P2RX7,CHEK2,EDEM1,PLK1,HDAC6,CUL4A,PSMB10,NEDD4,GCLC,TRIB1,PIK3R4,MGLL,UBD,LRRK…
1	!	1.18e-14	931	541	73	0.135	0.078	GO:0009057	BP	13	macromolecule catabolic process	5	TIMP1,UHRF1,FBXO9,CDKN1B,RAD23A,CTSE,UBQLN1,DERL3,UBE2G2,RNF168,DNAJB9,ENDOG,NFE2L2,IL10,CDK5RAP3,H13,FYN,TNFAIP3,SIRT1,BTG2,GRIN2C,NOS2,SEL1L,PSME1,USP7,USP25,WAC,PSMB8,TNF,CTSW,USP33,CLN8,UBXN4,DAB2IP,DNAJC10,IL1B,CST3,RBCK1,USP1,RNF19B,P2RX7,CHEK2,EDEM1,PLK1,HDAC6,CUL4A,PSMB10,NEDD4,GCLC,TRIB1,PIK3R4,UBD,LRRK2,TOPORS,SH3GLB1,RNF139,EDEM2,ISG20,ZFP36L2,RNF103,FBXO31,SEC61B,USP46,IFNG,FBXO6,GSK3…
1	!	5.3e-16	714	541	65	0.12	0.091	GO:0030163	BP	13	protein catabolic process	6	TIMP1,UHRF1,FBXO9,CDKN1B,RAD23A,CTSE,UBQLN1,DERL3,UBE2G2,RNF168,DNAJB9,NFE2L2,IL10,CDK5RAP3,H13,FYN,TNFAIP3,SIRT1,GRIN2C,NOS2,SEL1L,PSME1,USP7,USP25,WAC,PSMB8,TNF,CTSW,USP33,CLN8,UBXN4,DAB2IP,DNAJC10,IL1B,RBCK1,USP1,RNF19B,P2RX7,CHEK2,EDEM1,PLK1,HDAC6,CUL4A,PSMB10,NEDD4,GCLC,TRIB1,UBD,LRRK2,TOPORS,RNF139,EDEM2,RNF103,FBXO31,SEC61B,USP46,IFNG,FBXO6,GSK3A,EGLN2,DDRGK1,SVIP,PSME2,PSMB9,TNFSF12
1	!	1.1e-09	5585	541	216	0.399	0.039	GO:0009058	BP	13	biosynthetic process	3	ALOX12,UHRF1,RAMP2,COL1A1,EEF1E1,IRF9,CHAF1A,CDKN1B,KLF4,DNMT1,AQP1,MAP2K1,CYBA,POLA1,CTNNB1,SPIB,GABPA,DERL3,UBE2G2,TAZ,RNF168,GATA2,NFE2L2,NCF1,H2-M3,MAPKAPK2,IL10,SULF1,BRCA1,PNPO,CDK5RAP3,IRF1,CCL4,PDK4,TNFAIP3,PTPRK,SIRT1,PLEK,ADORA2A,LTC4S,UPP1,BTG2,SDC1,NOS2,NME2,PER1,MNAT1,PRKCH,SRSF5,AKR1C18,YY1,SFRP4,ERBB2IP,RGCC,RB1,GOLPH3,ANGPT1,RAD21,STK3,POLR3H,USP7,IFNAR1,POLH,DUSP1,WAC,AIF1,TNF,RP…
1	!	5.83e-09	5498	541	211	0.39	0.038	GO:1901576	BP	13	organic substance biosynthetic process	4	ALOX12,UHRF1,RAMP2,COL1A1,EEF1E1,IRF9,CHAF1A,CDKN1B,KLF4,DNMT1,AQP1,MAP2K1,POLA1,CTNNB1,SPIB,GABPA,DERL3,UBE2G2,TAZ,RNF168,GATA2,NFE2L2,MAPKAPK2,IL10,SULF1,BRCA1,PNPO,CDK5RAP3,IRF1,CCL4,PDK4,TNFAIP3,PTPRK,SIRT1,PLEK,ADORA2A,LTC4S,UPP1,BTG2,SDC1,NOS2,NME2,PER1,MNAT1,PRKCH,SRSF5,AKR1C18,YY1,SFRP4,ERBB2IP,RGCC,RB1,GOLPH3,ANGPT1,RAD21,STK3,POLR3H,USP7,IFNAR1,POLH,DUSP1,WAC,TNF,RPS14,CD74,VLDLR,TCF7L2…
1	!	3.44e-08	3955	541	163	0.301	0.041	GO:1901362	BP	13	organic cyclic compound biosynthetic process	5	UHRF1,RAMP2,COL1A1,IRF9,CDKN1B,KLF4,DNMT1,AQP1,MAP2K1,POLA1,CTNNB1,SPIB,GABPA,RNF168,GATA2,NFE2L2,IL10,SULF1,BRCA1,PNPO,CDK5RAP3,IRF1,CCL4,TNFAIP3,PTPRK,SIRT1,ADORA2A,UPP1,BTG2,NOS2,NME2,PER1,MNAT1,PRKCH,SRSF5,AKR1C18,YY1,SFRP4,ERBB2IP,RGCC,RB1,RAD21,STK3,POLR3H,USP7,IFNAR1,POLH,DUSP1,WAC,TNF,RPS14,VLDLR,TCF7L2,PRDX3,MMS19,NFKB2,CDK2,IFITM3,HRAS,SNCA,RB1CC1,CFLAR,STAT1,PARP1,SPTA1,BATF3,USF1,SUV3…
1	!	1.04e-07	4649	541	182	0.336	0.039	GO:0009059	BP	13	macromolecule biosynthetic process	5	UHRF1,COL1A1,EEF1E1,IRF9,CHAF1A,CDKN1B,KLF4,DNMT1,MAP2K1,POLA1,CTNNB1,SPIB,GABPA,DERL3,UBE2G2,RNF168,GATA2,NFE2L2,MAPKAPK2,IL10,SULF1,BRCA1,CDK5RAP3,IRF1,CCL4,TNFAIP3,PTPRK,SIRT1,ADORA2A,BTG2,SDC1,NME2,PER1,MNAT1,PRKCH,SRSF5,YY1,SFRP4,ERBB2IP,RGCC,RB1,GOLPH3,ANGPT1,RAD21,STK3,POLR3H,USP7,IFNAR1,POLH,DUSP1,WAC,TNF,RPS14,VLDLR,TCF7L2,PRDX3,MMS19,NFKB2,RPS24,CDK2,IFITM3,HRAS,RB1CC1,CFLAR,STAT1,PARP1…
1	!	0.00167	915	541	49	0.091	0.054	GO:0040007	BP	13	growth	2	ALOX12,CDKN1B,PSAP,CYBA,CTNNB1,IL10,NDEL1,CXCL16,SIRT1,SGPL1,SLC6A4,FBLN5,VCL,BIN3,RB1,STK3,TNF,TCF7L2,CFLAR,FN1,DAB2IP,GNAS,POSTN,FUBP1,SEMA4A,PTPN12,ADD1,TGFBR3,SPP1,PLAC8,NUPR1,HDAC6,G6PDX,SFRP1,WRN,MT2,MT1,CADM1,MGLL,NINJ1,SOCS1,CDKN2AIP,S1PR1,SOCS3,ADAM10,KLF2,IFNG,GSK3A,HOPX
1	!	2.57e-21	5201	541	238	0.44	0.046	GO:0051179	BP	13	localization	2	ALOX12,RAB5B,LGALS9,TIMP1,RAMP2,ITGB7,NPEPPS,COL1A1,AP2A2,CDKN1B,KLF4,STXBP2,AQP1,CCL24,MAP2K1,UBQLN1,CYBA,CTNNB1,DERL3,CCL8,TRPM2,UBE2G2,RNF168,BLK,GATA2,SASH1,NFE2L2,FCGR1,NCF1,CD274,MAPKAPK2,IL10,SULF1,PLCG1,ATOX1,CDK5RAP3,NDEL1,CXCL16,CCL4,H13,FYN,TNFAIP3,PTPRK,SIRT1,SGPL1,DDIT4,PLEK,ADORA2A,MADCAM1,FLT4,SLU7,SDC1,RAB10,ACE,GRIN2C,NOS2,SLC6A4,PER1,VAMP2,GFAP,SEL1L,FBLN5,AKR1C18,YY1,SFRP4,SLF1…
1	!	3.04e-09	4170	541	173	0.32	0.041	GO:0051234	BP	13	establishment of localization	3	RAB5B,LGALS9,RAMP2,NPEPPS,COL1A1,AP2A2,CDKN1B,STXBP2,AQP1,MAP2K1,UBQLN1,CYBA,CTNNB1,DERL3,TRPM2,UBE2G2,BLK,GATA2,NFE2L2,FCGR1,NCF1,CD274,MAPKAPK2,IL10,PLCG1,ATOX1,NDEL1,CXCL16,CCL4,H13,TNFAIP3,SIRT1,PLEK,ADORA2A,SLU7,SDC1,RAB10,ACE,NOS2,SLC6A4,PER1,VAMP2,GFAP,SEL1L,FBLN5,AKR1C18,SFRP4,ERBB2IP,DNAJC15,RGCC,DMTN,GOLPH3,ANGPT1,SLC38A2,TFRC,IFNAR1,NPFF,CLEC4N,XDH,WASH1,TAP2,AIF1,TNF,CD74,CD6,VLDLR,TC…
1	!	2.45e-09	4028	541	169	0.312	0.042	GO:0006810	BP	13	transport	4	RAB5B,LGALS9,RAMP2,NPEPPS,COL1A1,AP2A2,CDKN1B,STXBP2,AQP1,MAP2K1,UBQLN1,CYBA,CTNNB1,DERL3,TRPM2,UBE2G2,BLK,GATA2,NFE2L2,FCGR1,NCF1,CD274,MAPKAPK2,IL10,PLCG1,ATOX1,NDEL1,CXCL16,CCL4,H13,SIRT1,PLEK,ADORA2A,SLU7,SDC1,RAB10,ACE,NOS2,SLC6A4,PER1,VAMP2,GFAP,SEL1L,FBLN5,AKR1C18,SFRP4,ERBB2IP,DNAJC15,RGCC,DMTN,GOLPH3,ANGPT1,SLC38A2,TFRC,IFNAR1,NPFF,CLEC4N,XDH,WASH1,TAP2,AIF1,TNF,CD74,CD6,VLDLR,TCF7L2,RAB…
1	!	1.23e-10	2267	541	116	0.214	0.051	GO:0071702	BP	13	organic substance transport	5	RAB5B,LGALS9,RAMP2,NPEPPS,COL1A1,AP2A2,STXBP2,AQP1,DERL3,TRPM2,UBE2G2,BLK,NFE2L2,NCF1,CD274,IL10,NDEL1,H13,SIRT1,PLEK,ADORA2A,SLU7,RAB10,ACE,NOS2,SLC6A4,VAMP2,SEL1L,AKR1C18,ERBB2IP,DNAJC15,RGCC,DMTN,GOLPH3,ANGPT1,SLC38A2,TFRC,IFNAR1,NPFF,CLEC4N,TAP2,TNF,CD74,VLDLR,TCF7L2,RABGEF1,CASP1,SNCA,STRADB,IL1RL1,IL18R1,FN1,CLN8,PARP1,STOM,DAB2IP,IL1B,RBCK1,FABP5,CAR2,ECT2,POSTN,KPNA4,PTPN22,CHRNB2,TXN1,DN…
1	!	5.02e-08	1100	541	67	0.124	0.061	GO:0016192	BP	13	vesicle-mediated transport	5	RAB5B,LGALS9,RAMP2,AP2A2,STXBP2,MAP2K1,CYBA,CTNNB1,BLK,GATA2,FCGR1,MAPKAPK2,CXCL16,PLEK,SDC1,RAB10,VAMP2,SFRP4,DMTN,GOLPH3,ANGPT1,TFRC,WASH1,AIF1,TNF,CD6,VLDLR,RABGEF1,USP33,IFITM3,HRAS,SNCA,ZAP70,MARCO,IL1B,TBC1D14,STX2,P2RX7,EIF2AK1,HSPH1,RAB6A,LAT,IL4RA,PYCARD,CD209A,ANK1,HYOU1,NEDD4,CCL5,LRRK2,RNF139,SCARF1,SNX10,TXNDC5,PICALM,THBS1,CLEC9A,CD24A,CD14,FES,IFNG,UNC13D,FCER1G,CALCRL,MAPK1,CD209B…
1	!	8.31e-10	510	541	45	0.083	0.088	GO:0006897	BP	13	endocytosis	6	RAB5B,RAMP2,AP2A2,CYBA,BLK,GATA2,FCGR1,MAPKAPK2,CXCL16,SFRP4,ANGPT1,TFRC,AIF1,TNF,CD6,VLDLR,RABGEF1,USP33,IFITM3,HRAS,SNCA,MARCO,IL1B,P2RX7,EIF2AK1,HSPH1,PYCARD,CD209A,HYOU1,NEDD4,LRRK2,SCARF1,SNX10,TXNDC5,PICALM,THBS1,CLEC9A,CD24A,CD14,UNC13D,FCER1G,CALCRL,MAPK1,CD209B,SRPX
1	!	0.000223	227	541	22	0.041	0.097	GO:0006898	BP	13	receptor-mediated endocytosis	7	RAMP2,FCGR1,CXCL16,SFRP4,ANGPT1,TFRC,CD6,VLDLR,RABGEF1,IFITM3,SNCA,MARCO,HSPH1,HYOU1,NEDD4,SCARF1,PICALM,CLEC9A,CD24A,CD14,FCER1G,CALCRL
1	!	7.53e-22	1190	541	97	0.179	0.082	GO:0051674	BP	13	localization of cell	3	ALOX12,LGALS9,TIMP1,ITGB7,COL1A1,KLF4,AQP1,CCL24,MAP2K1,CTNNB1,CCL8,GATA2,SASH1,NFE2L2,CD274,SULF1,PLCG1,NDEL1,CXCL16,CCL4,FYN,PTPRK,SGPL1,DDIT4,MADCAM1,FLT4,SDC1,VCL,RGCC,BIN3,DMTN,GOLPH3,ANGPT1,GCSAM,CXCL13,PLA2G7,WASH1,AIF1,TNF,CD74,RABGEF1,USP33,HRAS,COL3A1,IL1R1,FN1,NR4A2,DAB2IP,SORD,IL1B,POSTN,PTPN22,VCAM1,SEMA4A,DNAJA1,B4GALT1,PLPP3,PADI2,SPP1,CXCL9,PYCARD,HDAC6,SFRP1,DAPK2,TRIB1,GPSM3,PLV…
1	!	9.84e-15	2491	541	134	0.248	0.054	GO:0033036	BP	13	macromolecule localization	3	RAB5B,LGALS9,RAMP2,ITGB7,NPEPPS,COL1A1,AP2A2,STXBP2,CTNNB1,DERL3,TRPM2,UBE2G2,RNF168,BLK,NCF1,CD274,IL10,CDK5RAP3,NDEL1,H13,FYN,TNFAIP3,PTPRK,SIRT1,PLEK,ADORA2A,MADCAM1,SLU7,RAB10,ACE,GRIN2C,NOS2,VAMP2,SEL1L,FBLN5,AKR1C18,YY1,SLF1,ERBB2IP,VCL,DNAJC15,RGCC,BIN3,DMTN,RB1,FYB,GOLPH3,ANGPT1,RAD21,TFRC,IFNAR1,NPFF,CLEC4N,WASH1,TAP2,TNF,CD74,VLDLR,TCF7L2,RABGEF1,CASP1,STRADB,IL1RL1,IL18R1,FN1,PARP1,STO…
1	!	1.87e-17	2182	541	129	0.238	0.059	GO:0008104	BP	13	protein localization	4	RAB5B,LGALS9,RAMP2,ITGB7,NPEPPS,COL1A1,AP2A2,STXBP2,CTNNB1,DERL3,TRPM2,UBE2G2,RNF168,BLK,NCF1,CD274,IL10,CDK5RAP3,NDEL1,H13,FYN,TNFAIP3,PTPRK,SIRT1,PLEK,ADORA2A,MADCAM1,SLU7,RAB10,GRIN2C,NOS2,VAMP2,SEL1L,FBLN5,AKR1C18,SLF1,ERBB2IP,VCL,DNAJC15,RGCC,BIN3,DMTN,RB1,FYB,GOLPH3,ANGPT1,RAD21,TFRC,IFNAR1,NPFF,CLEC4N,WASH1,TAP2,TNF,CD74,VLDLR,TCF7L2,RABGEF1,CASP1,STRADB,IL1RL1,IL18R1,FN1,PARP1,STOM,DAB2IP…
1	!	4.69e-14	1739	541	105	0.194	0.06	GO:0045184	BP	13	establishment of protein localization	5	RAB5B,LGALS9,RAMP2,NPEPPS,COL1A1,AP2A2,STXBP2,DERL3,TRPM2,UBE2G2,BLK,NCF1,CD274,IL10,NDEL1,H13,TNFAIP3,SIRT1,PLEK,ADORA2A,SLU7,RAB10,NOS2,VAMP2,SEL1L,AKR1C18,ERBB2IP,DNAJC15,RGCC,DMTN,GOLPH3,ANGPT1,TFRC,IFNAR1,NPFF,CLEC4N,TAP2,TNF,CD74,VLDLR,TCF7L2,RABGEF1,CASP1,STRADB,IL1RL1,IL18R1,FN1,PARP1,STOM,DAB2IP,IL1B,RBCK1,ECT2,POSTN,KPNA4,PTPN22,TXN1,DNAJA1,RNF19B,STX2,P2RX7,HSPH1,EDEM1,CLEC4E,RAB6A,IL4…
1	!	2.38e-14	1593	541	100	0.185	0.063	GO:0015031	BP	13	protein transport	5	RAB5B,LGALS9,RAMP2,NPEPPS,COL1A1,AP2A2,STXBP2,DERL3,TRPM2,UBE2G2,BLK,NCF1,CD274,IL10,NDEL1,H13,SIRT1,PLEK,ADORA2A,SLU7,RAB10,NOS2,VAMP2,SEL1L,AKR1C18,ERBB2IP,DNAJC15,RGCC,DMTN,GOLPH3,ANGPT1,TFRC,IFNAR1,NPFF,CLEC4N,TAP2,TNF,CD74,TCF7L2,RABGEF1,CASP1,STRADB,IL1RL1,IL18R1,FN1,PARP1,STOM,DAB2IP,IL1B,RBCK1,ECT2,POSTN,KPNA4,PTPN22,TXN1,DNAJA1,RNF19B,STX2,P2RX7,EDEM1,CLEC4E,RAB6A,IL4RA,PYCARD,HDAC6,ANK1…
1	!	2.59e-12	2063	541	113	0.209	0.055	GO:0051641	BP	13	cellular localization	3	RAMP2,ITGB7,NPEPPS,COL1A1,AP2A2,MAP2K1,CYBA,CTNNB1,DERL3,TRPM2,UBE2G2,RNF168,GATA2,NCF1,PLCG1,ATOX1,CDK5RAP3,NDEL1,H13,FYN,TNFAIP3,PTPRK,SIRT1,ADORA2A,MADCAM1,SLU7,RAB10,SLC6A4,VAMP2,SEL1L,FBLN5,AKR1C18,SLF1,ERBB2IP,VCL,DMTN,RB1,FYB,GOLPH3,ANGPT1,RAD21,WASH1,TAP2,TNF,CD74,TCF7L2,RABGEF1,SNCA,STRADB,IL18R1,ZAP70,CLN8,PARP1,STOM,DAB2IP,IL1B,RBCK1,ECT2,KPNA4,PTPN22,TXN1,DNAJA1,TBC1D14,CXCL9,STX2,P2R…
1	!	3.39e-11	1407	541	86	0.159	0.061	GO:0070727	BP	13	cellular macromolecule localization	4	RAMP2,ITGB7,NPEPPS,COL1A1,AP2A2,CTNNB1,DERL3,UBE2G2,RNF168,NCF1,CDK5RAP3,NDEL1,H13,FYN,TNFAIP3,PTPRK,SIRT1,MADCAM1,SLU7,RAB10,VAMP2,SEL1L,FBLN5,AKR1C18,SLF1,ERBB2IP,VCL,DMTN,RB1,FYB,GOLPH3,ANGPT1,RAD21,WASH1,TAP2,TNF,CD74,TCF7L2,RABGEF1,STRADB,IL18R1,PARP1,STOM,DAB2IP,IL1B,RBCK1,ECT2,KPNA4,PTPN22,TXN1,DNAJA1,STX2,HSPH1,EDEM1,RAB6A,PLK1,HDAC6,ANK1,NEDD4,PIK3R4,PARL,MID1,LRRK2,TOPORS,SH3GLB1,TAP1,M…
1	!	2.44e-11	1399	541	86	0.159	0.061	GO:0034613	BP	13	cellular protein localization	5	RAMP2,ITGB7,NPEPPS,COL1A1,AP2A2,CTNNB1,DERL3,UBE2G2,RNF168,NCF1,CDK5RAP3,NDEL1,H13,FYN,TNFAIP3,PTPRK,SIRT1,MADCAM1,SLU7,RAB10,VAMP2,SEL1L,FBLN5,AKR1C18,SLF1,ERBB2IP,VCL,DMTN,RB1,FYB,GOLPH3,ANGPT1,RAD21,WASH1,TAP2,TNF,CD74,TCF7L2,RABGEF1,STRADB,IL18R1,PARP1,STOM,DAB2IP,IL1B,RBCK1,ECT2,KPNA4,PTPN22,TXN1,DNAJA1,STX2,HSPH1,EDEM1,RAB6A,PLK1,HDAC6,ANK1,NEDD4,PIK3R4,PARL,MID1,LRRK2,TOPORS,SH3GLB1,TAP1,M…
1	!	1.48e-05	735	541	47	0.087	0.064	GO:0033365	BP	13	protein localization to organelle	6	NPEPPS,COL1A1,CDK5RAP3,FYN,TNFAIP3,SIRT1,RAB10,AKR1C18,SLF1,RB1,GOLPH3,ANGPT1,RAD21,TNF,TCF7L2,IL18R1,PARP1,DAB2IP,IL1B,RBCK1,ECT2,KPNA4,PTPN22,TXN1,DNAJA1,HSPH1,RAB6A,PLK1,NEDD4,PIK3R4,PARL,MID1,LRRK2,TOPORS,SH3GLB1,MAVS,SNX10,TXNIP,PPP1R15A,RNF31,SEC61B,IFNG,GSK3A,MAPK1,IPO7,GBP4,LIME1
1	!	0.00113	333	541	26	0.048	0.078	GO:0034504	BP	13	protein localization to nucleus	7	COL1A1,CDK5RAP3,FYN,SIRT1,AKR1C18,ANGPT1,TNF,TCF7L2,IL18R1,PARP1,DAB2IP,IL1B,RBCK1,ECT2,KPNA4,PTPN22,TXN1,TOPORS,MAVS,TXNIP,SEC61B,IFNG,MAPK1,IPO7,GBP4,LIME1
1	!	0.00047	498	541	34	0.063	0.068	GO:0072594	BP	13	establishment of protein localization to organelle	7	NPEPPS,TNFAIP3,SIRT1,RAB10,AKR1C18,ANGPT1,TNF,TCF7L2,IL18R1,PARP1,DAB2IP,IL1B,RBCK1,ECT2,KPNA4,PTPN22,TXN1,HSPH1,RAB6A,NEDD4,PIK3R4,PARL,LRRK2,SH3GLB1,MAVS,TXNIP,RNF31,SEC61B,IFNG,GSK3A,MAPK1,IPO7,GBP4,LIME1
1	!	3.1e-09	1580	541	88	0.163	0.056	GO:0051649	BP	13	establishment of localization in cell	4	RAMP2,NPEPPS,AP2A2,MAP2K1,CYBA,CTNNB1,DERL3,TRPM2,UBE2G2,GATA2,NCF1,PLCG1,ATOX1,NDEL1,H13,SIRT1,ADORA2A,SLU7,RAB10,SLC6A4,VAMP2,SEL1L,AKR1C18,ERBB2IP,DMTN,ANGPT1,WASH1,TAP2,TNF,CD74,TCF7L2,RABGEF1,SNCA,STRADB,IL18R1,ZAP70,CLN8,PARP1,STOM,DAB2IP,IL1B,RBCK1,ECT2,KPNA4,PTPN22,TXN1,TBC1D14,CXCL9,STX2,P2RX7,MAD1L1,EDEM1,RYR1,RAB6A,LAT,IL4RA,HDAC6,ANK1,WRN,HYOU1,NEDD4,PIK3R4,PARL,LRRK2,SH3GLB1,RNF139,T…
1	!	1.28e-08	1220	541	73	0.135	0.06	GO:0046907	BP	13	intracellular transport	4	RAMP2,NPEPPS,AP2A2,MAP2K1,DERL3,UBE2G2,GATA2,NCF1,ATOX1,NDEL1,H13,SIRT1,SLU7,RAB10,VAMP2,SEL1L,AKR1C18,ERBB2IP,DMTN,ANGPT1,WASH1,TAP2,TNF,CD74,TCF7L2,RABGEF1,STRADB,IL18R1,ZAP70,PARP1,STOM,DAB2IP,IL1B,RBCK1,ECT2,KPNA4,PTPN22,TXN1,TBC1D14,STX2,EDEM1,RAB6A,LAT,IL4RA,HDAC6,ANK1,WRN,HYOU1,NEDD4,PIK3R4,PARL,LRRK2,SH3GLB1,RNF139,TAP1,MAVS,EDEM2,TXNIP,RNF31,CD24A,FES,SEC61B,ADAM10,IFNG,GSK3A,UNC13D,FCER…
1	!	0.000677	27	541	8	0.015	0.296	GO:1903513	BP	13	endoplasmic reticulum to cytosol transport	5	DERL3,UBE2G2,H13,SEL1L,EDEM1,EDEM2,SEC61B,SVIP
1	!	0.0121	378	541	26	0.048	0.069	GO:0051169	BP	13	nuclear transport	5	SIRT1,AKR1C18,ANGPT1,TNF,TCF7L2,STRADB,IL18R1,PARP1,DAB2IP,IL1B,RBCK1,ECT2,KPNA4,PTPN22,TXN1,WRN,NEDD4,MAVS,TXNIP,SEC61B,ADAM10,IFNG,MAPK1,IPO7,GBP4,LIME1
1	!	0.0303	374	541	25	0.046	0.067	GO:0006913	BP	13	nucleocytoplasmic transport	6	SIRT1,AKR1C18,ANGPT1,TNF,TCF7L2,STRADB,IL18R1,PARP1,DAB2IP,IL1B,RBCK1,ECT2,KPNA4,PTPN22,TXN1,NEDD4,MAVS,TXNIP,SEC61B,ADAM10,IFNG,MAPK1,IPO7,GBP4,LIME1
1	!	0.00169	255	541	22	0.041	0.086	GO:0051170	BP	13	nuclear import	7	SIRT1,AKR1C18,ANGPT1,TNF,TCF7L2,IL18R1,PARP1,DAB2IP,IL1B,RBCK1,ECT2,KPNA4,PTPN22,TXN1,MAVS,TXNIP,SEC61B,IFNG,MAPK1,IPO7,GBP4,LIME1
1	!	3.75e-08	869	541	58	0.107	0.067	GO:0006886	BP	13	intracellular protein transport	5	RAMP2,NPEPPS,AP2A2,DERL3,UBE2G2,NCF1,NDEL1,H13,SIRT1,SLU7,RAB10,VAMP2,SEL1L,AKR1C18,ERBB2IP,DMTN,ANGPT1,TAP2,TNF,CD74,TCF7L2,RABGEF1,STRADB,IL18R1,PARP1,STOM,DAB2IP,IL1B,RBCK1,ECT2,KPNA4,PTPN22,TXN1,STX2,EDEM1,RAB6A,HDAC6,ANK1,NEDD4,PIK3R4,PARL,LRRK2,SH3GLB1,TAP1,MAVS,EDEM2,TXNIP,RNF31,CD24A,SEC61B,IFNG,GSK3A,MAPK1,IPO7,SVIP,KCNIP3,GBP4,LIME1
1	!	0.000183	549	541	37	0.068	0.067	GO:0006605	BP	13	protein targeting	6	NPEPPS,NCF1,SIRT1,AKR1C18,ERBB2IP,DMTN,ANGPT1,TNF,TCF7L2,RABGEF1,IL18R1,PARP1,STOM,DAB2IP,IL1B,RBCK1,ECT2,KPNA4,PTPN22,TXN1,RAB6A,ANK1,NEDD4,PIK3R4,PARL,LRRK2,SH3GLB1,MAVS,TXNIP,RNF31,SEC61B,IFNG,GSK3A,MAPK1,IPO7,GBP4,LIME1
1	!	0.00148	253	541	22	0.041	0.087	GO:0044744	BP	13	protein targeting to nucleus	7	SIRT1,AKR1C18,ANGPT1,TNF,TCF7L2,IL18R1,PARP1,DAB2IP,IL1B,RBCK1,ECT2,KPNA4,PTPN22,TXN1,MAVS,TXNIP,SEC61B,IFNG,MAPK1,IPO7,GBP4,LIME1
1	!	0.00601	35	541	8	0.015	0.229	GO:0032527	BP	13	protein exit from endoplasmic reticulum	6	DERL3,UBE2G2,H13,SEL1L,EDEM1,EDEM2,SEC61B,SVIP
1	!	5.68e-42	15368	541	513	0.948	0.033	GO:0009987	BP	13	cellular process	2	ALOX12,RAB5B,IL12RB1,LGALS9,TIMP1,UHRF1,RAMP2,ITGB7,FBXO9,NPEPPS,COL1A1,EEF1E1,CHORDC1,VWF,IRF9,CHAF1A,AP2A2,CDKN1B,KLF4,PHYHIP,RAD23A,DNMT1,PSAP,STXBP2,AQP1,CCL24,MAP2K1,UBQLN1,SH2D1A,CD247,SHPK,CRKL,CYBA,POLA1,CTNNB1,RAD51C,SPIB,GABPA,DERL3,CCL8,TRPM2,UBE2G2,TAZ,PSEN2,PABPC4,RNF168,BLK,DNAJB9,GATA2,LRRK1,SASH1,ENDOG,NFE2L2,FCGR1,NCF1,H2-M3,PLGRKT,CD274,DYRK3,MAPKAPK2,IL10,SULF1,PLCG1,SLPI,NBR1,…
1	!	2.04e-10	451	541	43	0.079	0.095	GO:0006914	BP	13	autophagy	3	PHYHIP,MAP2K1,UBQLN1,NBR1,PNPO,PDK4,TNFAIP3,SIRT1,NME2,GFAP,PFKP,SFRP4,WASH1,WAC,USP33,CASP1,SNCA,RB1CC1,STOM,PTPN22,TBC1D14,PYCARD,HDAC6,PIK3R4,PARL,LRRK2,FAM13B,SH3GLB1,NOD1,STAT2,IRGM1,IIGP1,IFNG,GSK3A,SCOC,HIST1H3B,SVIP,HIST2H3B,TMEM203,HIST2H3C2,SRPX,HIST1H3F,HIST1H3H
1	!	6.83e-06	297	541	28	0.052	0.094	GO:0016236	BP	13	macroautophagy	4	PHYHIP,MAP2K1,UBQLN1,NBR1,PNPO,PDK4,SIRT1,NME2,PFKP,SFRP4,WAC,RB1CC1,STOM,TBC1D14,HDAC6,PIK3R4,LRRK2,FAM13B,SH3GLB1,NOD1,STAT2,SCOC,HIST1H3B,HIST2H3B,TMEM203,HIST2H3C2,HIST1H3F,HIST1H3H
1	!	1.17e-15	549	541	56	0.104	0.102	GO:0044764	BP	13	multi-organism cellular process	3	IL12RB1,LGALS9,PHYHIP,RAD23A,SLPI,PNPO,IRF1,CCL4,PDK4,DDIT4,TRIM35,POLR3H,IFNAR1,TAP2,TNF,IFITM3,STAT1,BATF3,USF1,STOM,ZBP1,SAMHD1,PTPN22,VCAM1,CXCL9,PYCARD,CUL4A,CD209A,NEDD4,OAS3,TRIM59,CD207,CCL5,FAM13B,TAP1,MAVS,ISG20,STAT2,SPN,CD8A,IFNG,UNC13D,EXOSC5,LSM14A,HIST1H3B,SLFN9,TRIM10,NLRC5,HIST2H3B,TMEM203,TGTP2,TGTP1,GBP4,HIST2H3C2,HIST1H3F,HIST1H3H
1	!	9.04e-16	546	541	56	0.104	0.103	GO:0016032	BP	13	viral process	4	IL12RB1,LGALS9,PHYHIP,RAD23A,SLPI,PNPO,IRF1,CCL4,PDK4,DDIT4,TRIM35,POLR3H,IFNAR1,TAP2,TNF,IFITM3,STAT1,BATF3,USF1,STOM,ZBP1,SAMHD1,PTPN22,VCAM1,CXCL9,PYCARD,CUL4A,CD209A,NEDD4,OAS3,TRIM59,CD207,CCL5,FAM13B,TAP1,MAVS,ISG20,STAT2,SPN,CD8A,IFNG,UNC13D,EXOSC5,LSM14A,HIST1H3B,SLFN9,TRIM10,NLRC5,HIST2H3B,TMEM203,TGTP2,TGTP1,GBP4,HIST2H3C2,HIST1H3F,HIST1H3H
1	!	2.83e-25	9422	541	363	0.671	0.039	GO:0044237	BP	13	cellular metabolic process	3	ALOX12,IL12RB1,LGALS9,TIMP1,UHRF1,RAMP2,FBXO9,NPEPPS,COL1A1,EEF1E1,CHORDC1,IRF9,CHAF1A,CDKN1B,KLF4,RAD23A,DNMT1,PSAP,AQP1,CCL24,MAP2K1,UBQLN1,SHPK,CYBA,POLA1,CTNNB1,RAD51C,SPIB,GABPA,DERL3,CCL8,UBE2G2,TAZ,RNF168,BLK,DNAJB9,GATA2,LRRK1,SASH1,ENDOG,NFE2L2,NCF1,H2-M3,PLGRKT,DYRK3,MAPKAPK2,IL10,SULF1,PLCG1,SLPI,NBR1,BRCA1,TRAF4,PNPO,CDK5RAP3,IRF1,CCL4,H13,PDK4,FYN,TNFAIP3,PTPRK,SIRT1,SGPL1,DDIT4,PLEK…
1	!	1.63e-12	5856	541	233	0.431	0.04	GO:0034641	BP	13	cellular nitrogen compound metabolic process	4	UHRF1,RAMP2,NPEPPS,COL1A1,EEF1E1,IRF9,CHAF1A,CDKN1B,KLF4,RAD23A,DNMT1,AQP1,MAP2K1,SHPK,POLA1,CTNNB1,RAD51C,SPIB,GABPA,TAZ,RNF168,GATA2,ENDOG,NFE2L2,NCF1,H2-M3,IL10,SULF1,BRCA1,PNPO,CDK5RAP3,IRF1,CCL4,H13,TNFAIP3,PTPRK,SIRT1,SGPL1,DDIT4,ADORA2A,UPP1,SLU7,BTG2,ACE,NOS2,NME2,PER1,MNAT1,PRKCH,SRSF5,PFKP,YY1,SFRP4,SLF1,ERBB2IP,DNAJC15,RGCC,RB1,RAD21,STK3,POLR3H,PDE1B,USP7,IFNAR1,POLH,XDH,DUSP1,WAC,AIF…
1	!	4.6e-26	7757	541	322	0.595	0.042	GO:0044260	BP	13	cellular macromolecule metabolic process	4	ALOX12,IL12RB1,LGALS9,TIMP1,UHRF1,RAMP2,FBXO9,COL1A1,EEF1E1,CHORDC1,IRF9,CHAF1A,CDKN1B,KLF4,RAD23A,DNMT1,PSAP,AQP1,CCL24,MAP2K1,UBQLN1,POLA1,CTNNB1,RAD51C,SPIB,GABPA,DERL3,CCL8,UBE2G2,TAZ,RNF168,BLK,DNAJB9,GATA2,LRRK1,SASH1,ENDOG,NFE2L2,PLGRKT,DYRK3,MAPKAPK2,IL10,SULF1,SLPI,NBR1,BRCA1,TRAF4,CDK5RAP3,IRF1,CCL4,H13,PDK4,FYN,TNFAIP3,PTPRK,SIRT1,DDIT4,ADORA2A,FLT4,SLU7,BTG2,ACE,NOS2,NME2,PER1,MNAT1,P…
1	!	3.51e-23	4443	541	219	0.405	0.049	GO:0044267	BP	13	cellular protein metabolic process	5	ALOX12,IL12RB1,LGALS9,TIMP1,UHRF1,FBXO9,EEF1E1,CHORDC1,CDKN1B,KLF4,RAD23A,DNMT1,PSAP,AQP1,CCL24,MAP2K1,UBQLN1,CTNNB1,DERL3,CCL8,UBE2G2,TAZ,RNF168,BLK,DNAJB9,GATA2,LRRK1,SASH1,NFE2L2,PLGRKT,DYRK3,MAPKAPK2,IL10,SLPI,NBR1,BRCA1,TRAF4,CDK5RAP3,CCL4,H13,PDK4,FYN,TNFAIP3,PTPRK,SIRT1,DDIT4,ADORA2A,FLT4,BTG2,ACE,NOS2,NME2,PER1,MNAT1,PRKCH,GADD45G,RGCC,DMTN,RB1,PSME1,ANGPT1,STK3,USP7,USP25,IFNAR1,EPB42,XD…
1	!	5.38e-21	3374	541	179	0.331	0.053	GO:0006464	BP	13	cellular protein modification process	6	IL12RB1,LGALS9,UHRF1,FBXO9,CHORDC1,CDKN1B,KLF4,DNMT1,PSAP,CCL24,MAP2K1,UBQLN1,CTNNB1,DERL3,CCL8,UBE2G2,TAZ,RNF168,BLK,GATA2,LRRK1,SASH1,NFE2L2,DYRK3,MAPKAPK2,NBR1,BRCA1,TRAF4,CDK5RAP3,CCL4,PDK4,FYN,TNFAIP3,PTPRK,SIRT1,DDIT4,ADORA2A,FLT4,BTG2,ACE,NOS2,NME2,PER1,MNAT1,PRKCH,GADD45G,RGCC,DMTN,RB1,ANGPT1,STK3,USP7,USP25,IFNAR1,EPB42,XDH,WASH1,DUSP1,WAC,AIF1,TNF,CD74,TMX3,OTUB1,FAS,TNFRSF25,VLDLR,PRDX…
1	!	3.99e-06	828	541	52	0.096	0.063	GO:0070647	BP	13	protein modification by small protein conjugation or removal	7	UHRF1,FBXO9,UBQLN1,CTNNB1,UBE2G2,TAZ,RNF168,SASH1,NFE2L2,BRCA1,TRAF4,CDK5RAP3,FYN,TNFAIP3,SIRT1,ANGPT1,USP7,USP25,WASH1,WAC,OTUB1,RABGEF1,USP33,NMI,RBCK1,PTPN22,DNAJA1,USP1,RNF19B,PLK1,OTUD5,HDAC6,CUL4A,NEDD4,GCLC,TRIB1,TRIM59,UBD,LRRK2,TOPORS,RNF139,SOCS1,RNF31,RNF103,FBXO31,SOCS3,USP46,FBXO6,UFC1,DDRGK1,GBP4,GM20431
1	!	1.81e-05	715	541	46	0.085	0.064	GO:0032446	BP	13	protein modification by small protein conjugation	8	UHRF1,FBXO9,UBQLN1,CTNNB1,UBE2G2,TAZ,RNF168,SASH1,NFE2L2,BRCA1,TRAF4,CDK5RAP3,FYN,TNFAIP3,SIRT1,ANGPT1,WASH1,WAC,OTUB1,RABGEF1,NMI,RBCK1,PTPN22,DNAJA1,RNF19B,PLK1,HDAC6,CUL4A,NEDD4,GCLC,TRIB1,TRIM59,UBD,LRRK2,TOPORS,RNF139,SOCS1,RNF31,RNF103,FBXO31,SOCS3,FBXO6,UFC1,DDRGK1,GBP4,GM20431
1	!	6.22e-05	670	541	43	0.079	0.064	GO:0016567	BP	13	protein ubiquitination	9	UHRF1,FBXO9,UBQLN1,UBE2G2,TAZ,RNF168,SASH1,NFE2L2,BRCA1,TRAF4,CDK5RAP3,FYN,TNFAIP3,SIRT1,ANGPT1,WASH1,WAC,OTUB1,RABGEF1,NMI,RBCK1,PTPN22,DNAJA1,RNF19B,PLK1,HDAC6,CUL4A,NEDD4,GCLC,TRIB1,TRIM59,UBD,LRRK2,TOPORS,RNF139,SOCS1,RNF31,RNF103,FBXO31,SOCS3,FBXO6,GBP4,GM20431
1	!	5.23e-06	1014	541	59	0.109	0.058	GO:0018193	BP	13	peptidyl-amino acid modification	7	IL12RB1,DNMT1,MAP2K1,CTNNB1,DERL3,UBE2G2,BLK,GATA2,LRRK1,DYRK3,MAPKAPK2,BRCA1,FYN,SIRT1,DDIT4,FLT4,ACE,NOS2,NME2,PER1,PRKCH,DMTN,ANGPT1,IFNAR1,TNF,CD74,TMX3,PRDX3,CDK2,SNCA,ZAP70,SUV39H2,TXN1,PLPP3,PADI2,ERRFI1,CHEK2,HSPH1,RAB6A,PLK1,HDAC6,GATA1,SFRP1,CHEK1,MIF,CCL5,LRRK2,TOPORS,SOCS1,PPP1R15A,CD24A,FES,IFNG,GSK3A,WHSC1,EGLN2,MAPK1,SH2D1B2,GALNT2
1	!	0.00124	313	541	25	0.046	0.08	GO:0018212	BP	13	peptidyl-tyrosine modification	8	IL12RB1,MAP2K1,BLK,LRRK1,DYRK3,FYN,FLT4,ACE,DMTN,ANGPT1,IFNAR1,CD74,ZAP70,PLPP3,ERRFI1,HSPH1,GATA1,SFRP1,MIF,CCL5,SOCS1,CD24A,FES,IFNG,SH2D1B2
1	!	5.4e-13	1237	541	83	0.153	0.067	GO:0044248	BP	13	cellular catabolic process	4	TIMP1,UHRF1,FBXO9,NPEPPS,RAD23A,UBQLN1,DERL3,UBE2G2,RNF168,DNAJB9,ENDOG,NFE2L2,NCF1,IL10,PLCG1,CDK5RAP3,TNFAIP3,SIRT1,SGPL1,UPP1,BTG2,ACE,NOS2,AKR1C18,PSME1,PDE1B,USP7,USP25,XDH,WAC,PSMB8,TNF,CTSW,PRDX3,USP33,SNCA,CLN8,UBXN4,DAB2IP,DNAJC10,CAT,SORD,IL1B,CST3,RBCK1,SAMHD1,USP1,RNF19B,P2RX7,CHEK2,EDEM1,PLK1,HDAC6,CUL4A,PSMB10,NEDD4,GCLC,TRIB1,PIK3R4,MGLL,UBD,LRRK2,TOPORS,SH3GLB1,RNF139,EDEM2,ISG20,…
1	!	1.25e-09	754	541	56	0.104	0.074	GO:0044265	BP	13	cellular macromolecule catabolic process	5	UHRF1,FBXO9,RAD23A,UBQLN1,DERL3,UBE2G2,RNF168,DNAJB9,ENDOG,NFE2L2,CDK5RAP3,TNFAIP3,SIRT1,BTG2,PSME1,USP7,USP25,WAC,PSMB8,CTSW,USP33,CLN8,UBXN4,DAB2IP,DNAJC10,CST3,RBCK1,USP1,RNF19B,CHEK2,EDEM1,PLK1,HDAC6,CUL4A,PSMB10,NEDD4,GCLC,TRIB1,UBD,LRRK2,TOPORS,RNF139,EDEM2,ISG20,ZFP36L2,RNF103,FBXO31,SEC61B,USP46,FBXO6,GSK3A,EXOSC5,DDRGK1,SVIP,PSME2,PSMB9
1	!	2.03e-07	490	541	40	0.074	0.082	GO:0043632	BP	13	modification-dependent macromolecule catabolic process	6	UHRF1,FBXO9,RAD23A,UBQLN1,DERL3,UBE2G2,RNF168,DNAJB9,NFE2L2,TNFAIP3,SIRT1,USP7,USP25,WAC,USP33,UBXN4,DAB2IP,DNAJC10,RBCK1,USP1,RNF19B,EDEM1,PLK1,HDAC6,CUL4A,NEDD4,GCLC,TRIB1,UBD,LRRK2,TOPORS,RNF139,EDEM2,RNF103,FBXO31,SEC61B,USP46,FBXO6,GSK3A,SVIP
1	!	2.95e-10	598	541	50	0.092	0.084	GO:0044257	BP	13	cellular protein catabolic process	6	UHRF1,FBXO9,RAD23A,UBQLN1,DERL3,UBE2G2,RNF168,DNAJB9,NFE2L2,CDK5RAP3,TNFAIP3,SIRT1,PSME1,USP7,USP25,WAC,PSMB8,CTSW,USP33,CLN8,UBXN4,DAB2IP,DNAJC10,RBCK1,USP1,RNF19B,CHEK2,EDEM1,PLK1,HDAC6,CUL4A,PSMB10,NEDD4,GCLC,TRIB1,UBD,LRRK2,TOPORS,RNF139,EDEM2,RNF103,FBXO31,SEC61B,USP46,FBXO6,GSK3A,DDRGK1,SVIP,PSME2,PSMB9
1	!	2.47e-09	568	541	47	0.087	0.083	GO:0051603	BP	13	proteolysis involved in cellular protein catabolic process	7	UHRF1,FBXO9,RAD23A,UBQLN1,DERL3,UBE2G2,RNF168,DNAJB9,NFE2L2,TNFAIP3,SIRT1,PSME1,USP7,USP25,WAC,PSMB8,CTSW,USP33,UBXN4,DAB2IP,DNAJC10,RBCK1,USP1,RNF19B,EDEM1,PLK1,HDAC6,CUL4A,PSMB10,NEDD4,GCLC,TRIB1,UBD,LRRK2,TOPORS,RNF139,EDEM2,RNF103,FBXO31,SEC61B,USP46,FBXO6,GSK3A,DDRGK1,SVIP,PSME2,PSMB9
1	!	5.51e-07	322	541	31	0.057	0.096	GO:0010498	BP	13	proteasomal protein catabolic process	8	FBXO9,RAD23A,UBQLN1,DERL3,UBE2G2,DNAJB9,NFE2L2,SIRT1,PSME1,WAC,UBXN4,DAB2IP,DNAJC10,RBCK1,RNF19B,EDEM1,PLK1,CUL4A,GCLC,TRIB1,LRRK2,TOPORS,EDEM2,RNF103,FBXO31,SEC61B,FBXO6,GSK3A,DDRGK1,SVIP,PSME2
1	!	1.23e-07	482	541	40	0.074	0.083	GO:0019941	BP	13	modification-dependent protein catabolic process	8	UHRF1,FBXO9,RAD23A,UBQLN1,DERL3,UBE2G2,RNF168,DNAJB9,NFE2L2,TNFAIP3,SIRT1,USP7,USP25,WAC,USP33,UBXN4,DAB2IP,DNAJC10,RBCK1,USP1,RNF19B,EDEM1,PLK1,HDAC6,CUL4A,NEDD4,GCLC,TRIB1,UBD,LRRK2,TOPORS,RNF139,EDEM2,RNF103,FBXO31,SEC61B,USP46,FBXO6,GSK3A,SVIP
1	!	6.92e-08	473	541	40	0.074	0.085	GO:0006511	BP	13	ubiquitin-dependent protein catabolic process	9	UHRF1,FBXO9,RAD23A,UBQLN1,DERL3,UBE2G2,RNF168,DNAJB9,NFE2L2,TNFAIP3,SIRT1,USP7,USP25,WAC,USP33,UBXN4,DAB2IP,DNAJC10,RBCK1,USP1,RNF19B,EDEM1,PLK1,HDAC6,CUL4A,NEDD4,GCLC,TRIB1,UBD,LRRK2,TOPORS,RNF139,EDEM2,RNF103,FBXO31,SEC61B,USP46,FBXO6,GSK3A,SVIP
1	!	2.91e-06	286	541	28	0.052	0.098	GO:0043161	BP	13	proteasome-mediated ubiquitin-dependent protein catabolic process	10	FBXO9,RAD23A,UBQLN1,DERL3,UBE2G2,DNAJB9,NFE2L2,SIRT1,WAC,UBXN4,DAB2IP,DNAJC10,RBCK1,RNF19B,EDEM1,PLK1,CUL4A,GCLC,TRIB1,LRRK2,TOPORS,EDEM2,RNF103,FBXO31,SEC61B,FBXO6,GSK3A,SVIP
1	!	4.95e-19	2778	541	154	0.285	0.055	GO:0006793	BP	13	phosphorus metabolic process	4	IL12RB1,LGALS9,RAMP2,CHORDC1,CDKN1B,KLF4,PSAP,AQP1,CCL24,MAP2K1,SHPK,CTNNB1,CCL8,TAZ,BLK,LRRK1,SASH1,NCF1,DYRK3,MAPKAPK2,PLCG1,NBR1,TRAF4,PNPO,CDK5RAP3,CCL4,PDK4,FYN,TNFAIP3,PTPRK,SIRT1,DDIT4,PLEK,ADORA2A,FLT4,UPP1,ACE,NOS2,NME2,PER1,MNAT1,PRKCH,PFKP,GADD45G,DNAJC15,RGCC,DMTN,RB1,ANGPT1,STK3,PDE1B,IFNAR1,XDH,WASH1,DUSP1,AIF1,TNF,CD74,FAS,TNFRSF25,VLDLR,PRDX3,RABGEF1,CDK2,HRAS,FAM20C,SNCA,RB1CC1,S…
1	!	1.16e-18	2773	541	153	0.283	0.055	GO:0006796	BP	13	phosphate-containing compound metabolic process	5	IL12RB1,LGALS9,RAMP2,CHORDC1,CDKN1B,KLF4,PSAP,AQP1,CCL24,MAP2K1,SHPK,CTNNB1,CCL8,TAZ,BLK,LRRK1,SASH1,NCF1,DYRK3,MAPKAPK2,PLCG1,NBR1,TRAF4,CDK5RAP3,CCL4,PDK4,FYN,TNFAIP3,PTPRK,SIRT1,DDIT4,PLEK,ADORA2A,FLT4,UPP1,ACE,NOS2,NME2,PER1,MNAT1,PRKCH,PFKP,GADD45G,DNAJC15,RGCC,DMTN,RB1,ANGPT1,STK3,PDE1B,IFNAR1,XDH,WASH1,DUSP1,AIF1,TNF,CD74,FAS,TNFRSF25,VLDLR,PRDX3,RABGEF1,CDK2,HRAS,FAM20C,SNCA,RB1CC1,STRADB…
1	!	7.53e-20	2024	541	128	0.237	0.063	GO:0016310	BP	13	phosphorylation	6	IL12RB1,LGALS9,CHORDC1,CDKN1B,KLF4,PSAP,CCL24,MAP2K1,SHPK,CTNNB1,CCL8,TAZ,BLK,LRRK1,SASH1,DYRK3,MAPKAPK2,NBR1,TRAF4,CDK5RAP3,CCL4,PDK4,FYN,TNFAIP3,SIRT1,DDIT4,ADORA2A,FLT4,ACE,NME2,PER1,MNAT1,PRKCH,PFKP,GADD45G,DNAJC15,RGCC,DMTN,RB1,ANGPT1,STK3,IFNAR1,XDH,WASH1,DUSP1,AIF1,TNF,CD74,FAS,TNFRSF25,VLDLR,PRDX3,RABGEF1,CDK2,HRAS,FAM20C,SNCA,RB1CC1,STRADB,ZAP70,FN1,DAB2IP,DNAJC10,IL1B,ECT2,CCNA2,PTPN22,…
1	!	5.34e-22	1694	541	119	0.22	0.07	GO:0006468	BP	13	protein phosphorylation	7	IL12RB1,LGALS9,CHORDC1,CDKN1B,KLF4,PSAP,CCL24,MAP2K1,CTNNB1,CCL8,BLK,LRRK1,SASH1,DYRK3,MAPKAPK2,NBR1,TRAF4,CDK5RAP3,CCL4,PDK4,FYN,TNFAIP3,SIRT1,DDIT4,ADORA2A,FLT4,ACE,NME2,PER1,MNAT1,PRKCH,GADD45G,RGCC,DMTN,RB1,ANGPT1,STK3,IFNAR1,XDH,DUSP1,AIF1,TNF,CD74,FAS,TNFRSF25,VLDLR,RABGEF1,CDK2,HRAS,FAM20C,SNCA,RB1CC1,STRADB,ZAP70,FN1,DAB2IP,DNAJC10,IL1B,ECT2,CCNA2,PTPN22,TXN1,DNAJA1,PLPP3,ERRFI1,TGFBR3,P2…
1	!	0.0011	311	541	25	0.046	0.08	GO:0018108	BP	13	peptidyl-tyrosine phosphorylation	8	IL12RB1,MAP2K1,BLK,LRRK1,DYRK3,FYN,FLT4,ACE,DMTN,ANGPT1,IFNAR1,CD74,ZAP70,PLPP3,ERRFI1,HSPH1,GATA1,SFRP1,MIF,CCL5,SOCS1,CD24A,FES,IFNG,SH2D1B2
1	!	2.44e-08	217	541	27	0.05	0.124	GO:0072593	BP	13	reactive oxygen species metabolic process	4	KLF4,CYBA,NFE2L2,NCF1,H2-M3,IL10,BRCA1,PDK4,DDIT4,NOS2,FBLN5,AKR1C18,XDH,AIF1,TNF,PRDX3,SNCA,CAT,IL1B,P2RX7,PARL,LRRK2,GCH1,THBS1,KLF2,IFNG,ROMO1
1	!	0.00914	76	541	11	0.02	0.145	GO:1903409	BP	13	reactive oxygen species biosynthetic process	5	KLF4,CYBA,NCF1,H2-M3,IL10,NOS2,AIF1,TNF,IL1B,KLF2,IFNG
1	!	5.4e-13	5252	541	217	0.401	0.041	GO:0046483	BP	13	heterocycle metabolic process	4	ALOX12,UHRF1,RAMP2,COL1A1,EEF1E1,IRF9,CHAF1A,CDKN1B,KLF4,RAD23A,DNMT1,AQP1,MAP2K1,SHPK,POLA1,CTNNB1,RAD51C,SPIB,GABPA,TAZ,RNF168,GATA2,ENDOG,NFE2L2,NCF1,IL10,SULF1,BRCA1,PNPO,CDK5RAP3,IRF1,CCL4,TNFAIP3,PTPRK,SIRT1,DDIT4,ADORA2A,UPP1,SLU7,BTG2,NOS2,NME2,PER1,MNAT1,PRKCH,SRSF5,PFKP,YY1,SFRP4,SLF1,ERBB2IP,DNAJC15,RGCC,RB1,RAD21,STK3,POLR3H,PDE1B,USP7,IFNAR1,POLH,XDH,DUSP1,WAC,TNF,RPS14,OTUB1,VLDLR,S…
1	!	1.9e-12	5309	541	217	0.401	0.041	GO:0006725	BP	13	cellular aromatic compound metabolic process	4	UHRF1,RAMP2,COL1A1,EEF1E1,IRF9,CHAF1A,CDKN1B,KLF4,RAD23A,DNMT1,AQP1,MAP2K1,SHPK,POLA1,CTNNB1,RAD51C,SPIB,GABPA,TAZ,RNF168,GATA2,ENDOG,NFE2L2,NCF1,IL10,SULF1,BRCA1,PNPO,CDK5RAP3,IRF1,CCL4,TNFAIP3,PTPRK,SIRT1,DDIT4,ADORA2A,UPP1,SLU7,BTG2,NOS2,NME2,PER1,MNAT1,PRKCH,SRSF5,PFKP,YY1,SFRP4,SLF1,ERBB2IP,DNAJC15,RGCC,RB1,RAD21,STK3,POLR3H,PDE1B,USP7,IFNAR1,POLH,XDH,DUSP1,WAC,TNF,RPS14,OTUB1,VLDLR,SMC5,TCF…
1	!	2.45e-11	5154	541	209	0.386	0.041	GO:0006139	BP	13	nucleobase-containing compound metabolic process	5	UHRF1,RAMP2,COL1A1,EEF1E1,IRF9,CHAF1A,CDKN1B,KLF4,RAD23A,DNMT1,AQP1,MAP2K1,SHPK,POLA1,CTNNB1,RAD51C,SPIB,GABPA,TAZ,RNF168,GATA2,ENDOG,NFE2L2,NCF1,IL10,SULF1,BRCA1,CDK5RAP3,IRF1,CCL4,TNFAIP3,PTPRK,SIRT1,DDIT4,ADORA2A,UPP1,SLU7,BTG2,NOS2,NME2,PER1,MNAT1,PRKCH,SRSF5,PFKP,YY1,SFRP4,SLF1,ERBB2IP,DNAJC15,RGCC,RB1,RAD21,STK3,POLR3H,PDE1B,USP7,IFNAR1,POLH,XDH,DUSP1,WAC,TNF,RPS14,OTUB1,VLDLR,SMC5,TCF7L2,P…
1	!	1.8e-08	4626	541	184	0.34	0.04	GO:0090304	BP	13	nucleic acid metabolic process	6	UHRF1,COL1A1,EEF1E1,IRF9,CHAF1A,CDKN1B,KLF4,RAD23A,DNMT1,MAP2K1,POLA1,CTNNB1,RAD51C,SPIB,GABPA,RNF168,GATA2,ENDOG,NFE2L2,IL10,SULF1,BRCA1,CDK5RAP3,IRF1,CCL4,TNFAIP3,PTPRK,SIRT1,ADORA2A,SLU7,BTG2,NME2,PER1,MNAT1,PRKCH,SRSF5,YY1,SFRP4,SLF1,ERBB2IP,RGCC,RB1,RAD21,STK3,POLR3H,USP7,IFNAR1,POLH,DUSP1,WAC,TNF,RPS14,OTUB1,VLDLR,SMC5,TCF7L2,PRDX3,MMS19,NFKB2,RPS24,CDK2,IFITM3,HRAS,RB1CC1,CFLAR,STAT1,PARP1…
1	!	2.94e-17	837	541	73	0.135	0.087	GO:0006259	BP	13	DNA metabolic process	7	UHRF1,EEF1E1,CHAF1A,KLF4,RAD23A,DNMT1,POLA1,CTNNB1,RAD51C,RNF168,ENDOG,BRCA1,SIRT1,MNAT1,YY1,SLF1,RGCC,RAD21,USP7,POLH,DUSP1,OTUB1,SMC5,TCF7L2,MMS19,CDK2,HRAS,PARP1,CST3,GNAS,APTX,USP1,RAD54L,CHEK2,MKI67,CUL4A,WRN,SMARCA5,CHEK1,ZBTB1,FANCD2,POLQ,HELQ,FIGNL1,RIF1,RAD9B,ISG20,EXO1,AICDA,PIF1,MMS22L,BC029214,BCL11B,PPP4R2,IFNG,FBXO6,FANCM,GSK3A,WHSC1,HIST1H4I,EXOSC5,MAPK1,HIST1H4K,HIST1H3B,HIST1H4N,…
1	!	3.83e-05	206	541	22	0.041	0.107	GO:0006310	BP	13	DNA recombination	8	RAD51C,RNF168,BRCA1,YY1,SMC5,RAD54L,WRN,CHEK1,POLQ,HELQ,FIGNL1,EXO1,AICDA,PIF1,MMS22L,BCL11B,PPP4R2,IFNG,FANCM,WHSC1,TNFSF13,FIGNL2
1	!	2.13e-05	104	541	16	0.03	0.154	GO:0006304	BP	13	DNA modification	8	UHRF1,DNMT1,BRCA1,PARP1,GNAS,AICDA,GSK3A,HIST1H4I,EXOSC5,HIST1H4K,HIST1H3B,HIST1H4N,HIST2H3B,HIST2H3C2,HIST1H3F,HIST1H3H
1	!	6.52e-05	84	541	14	0.026	0.167	GO:0006305	BP	13	DNA alkylation	9	UHRF1,DNMT1,BRCA1,PARP1,GNAS,GSK3A,HIST1H4I,HIST1H4K,HIST1H3B,HIST1H4N,HIST2H3B,HIST2H3C2,HIST1H3F,HIST1H3H
1	!	5.07e-05	96	541	15	0.028	0.156	GO:0044728	BP	13	DNA methylation or demethylation	9	UHRF1,DNMT1,BRCA1,PARP1,GNAS,AICDA,GSK3A,HIST1H4I,HIST1H4K,HIST1H3B,HIST1H4N,HIST2H3B,HIST2H3C2,HIST1H3F,HIST1H3H
1	!	6.52e-05	84	541	14	0.026	0.167	GO:0006306	BP	13	DNA methylation	10	UHRF1,DNMT1,BRCA1,PARP1,GNAS,GSK3A,HIST1H4I,HIST1H4K,HIST1H3B,HIST1H4N,HIST2H3B,HIST2H3C2,HIST1H3F,HIST1H3H
1	!	2.16e-05	34	541	10	0.018	0.294	GO:0032776	BP	13	DNA methylation on cytosine	11	UHRF1,DNMT1,HIST1H4I,HIST1H4K,HIST1H3B,HIST1H4N,HIST2H3B,HIST2H3C2,HIST1H3F,HIST1H3H
1	!	0.0017	4160	541	151	0.279	0.036	GO:0016070	BP	13	RNA metabolic process	7	UHRF1,COL1A1,IRF9,CDKN1B,KLF4,DNMT1,MAP2K1,POLA1,CTNNB1,SPIB,GABPA,RNF168,GATA2,NFE2L2,IL10,SULF1,BRCA1,CDK5RAP3,IRF1,CCL4,TNFAIP3,PTPRK,SIRT1,ADORA2A,SLU7,BTG2,NME2,PER1,MNAT1,PRKCH,SRSF5,YY1,SFRP4,ERBB2IP,RGCC,RB1,RAD21,STK3,POLR3H,USP7,IFNAR1,WAC,TNF,RPS14,VLDLR,TCF7L2,PRDX3,MMS19,NFKB2,RPS24,CDK2,IFITM3,HRAS,RB1CC1,CFLAR,STAT1,PARP1,BATF3,USF1,SUV39H2,NR4A2,DAB2IP,SP3,CAT,IL1B,RBCK1,RBM38,CCN…
1	!	2.11e-10	5396	541	213	0.394	0.039	GO:0044249	BP	13	cellular biosynthetic process	4	ALOX12,UHRF1,RAMP2,COL1A1,EEF1E1,IRF9,CHAF1A,CDKN1B,KLF4,DNMT1,AQP1,MAP2K1,CYBA,POLA1,CTNNB1,SPIB,GABPA,DERL3,UBE2G2,TAZ,RNF168,GATA2,NFE2L2,NCF1,H2-M3,MAPKAPK2,IL10,SULF1,BRCA1,PNPO,CDK5RAP3,IRF1,CCL4,PDK4,TNFAIP3,PTPRK,SIRT1,PLEK,ADORA2A,LTC4S,UPP1,BTG2,NOS2,NME2,PER1,MNAT1,PRKCH,SRSF5,AKR1C18,YY1,SFRP4,ERBB2IP,RGCC,RB1,GOLPH3,ANGPT1,RAD21,STK3,POLR3H,USP7,IFNAR1,POLH,DUSP1,WAC,AIF1,TNF,RPS14,C…
1	!	9.68e-09	3862	541	162	0.299	0.042	GO:0019438	BP	13	aromatic compound biosynthetic process	5	UHRF1,RAMP2,COL1A1,IRF9,CDKN1B,KLF4,DNMT1,AQP1,MAP2K1,POLA1,CTNNB1,SPIB,GABPA,RNF168,GATA2,NFE2L2,IL10,SULF1,BRCA1,PNPO,CDK5RAP3,IRF1,CCL4,TNFAIP3,PTPRK,SIRT1,ADORA2A,UPP1,BTG2,NOS2,NME2,PER1,MNAT1,PRKCH,SRSF5,YY1,SFRP4,ERBB2IP,RGCC,RB1,RAD21,STK3,POLR3H,USP7,IFNAR1,POLH,DUSP1,WAC,TNF,RPS14,VLDLR,TCF7L2,PRDX3,MMS19,NFKB2,CDK2,IFITM3,HRAS,SNCA,RB1CC1,CFLAR,STAT1,PARP1,SPTA1,BATF3,USF1,SUV39H2,NR4A…
1	!	2.63e-08	4476	541	179	0.331	0.04	GO:0044271	BP	13	cellular nitrogen compound biosynthetic process	5	UHRF1,RAMP2,COL1A1,EEF1E1,IRF9,CDKN1B,KLF4,DNMT1,AQP1,MAP2K1,POLA1,CTNNB1,SPIB,GABPA,RNF168,GATA2,NFE2L2,H2-M3,IL10,SULF1,BRCA1,PNPO,CDK5RAP3,IRF1,CCL4,TNFAIP3,PTPRK,SIRT1,ADORA2A,UPP1,BTG2,NOS2,NME2,PER1,MNAT1,PRKCH,SRSF5,YY1,SFRP4,ERBB2IP,RGCC,RB1,RAD21,STK3,POLR3H,USP7,IFNAR1,POLH,DUSP1,WAC,AIF1,TNF,RPS14,VLDLR,TCF7L2,PRDX3,MMS19,NFKB2,RPS24,CDK2,IFITM3,HRAS,RB1CC1,CFLAR,STAT1,PARP1,SPTA1,BATF…
1	!	0.0304	56	541	9	0.017	0.161	GO:0006809	BP	13	nitric oxide biosynthetic process	6	KLF4,H2-M3,IL10,NOS2,AIF1,TNF,IL1B,KLF2,IFNG
1	!	1.42e-08	3847	541	161	0.298	0.042	GO:0018130	BP	13	heterocycle biosynthetic process	5	UHRF1,RAMP2,COL1A1,IRF9,CDKN1B,KLF4,DNMT1,AQP1,MAP2K1,POLA1,CTNNB1,SPIB,GABPA,RNF168,GATA2,NFE2L2,IL10,SULF1,BRCA1,PNPO,CDK5RAP3,IRF1,CCL4,TNFAIP3,PTPRK,SIRT1,ADORA2A,UPP1,BTG2,NOS2,NME2,PER1,MNAT1,PRKCH,SRSF5,YY1,SFRP4,ERBB2IP,RGCC,RB1,RAD21,STK3,POLR3H,USP7,IFNAR1,POLH,DUSP1,WAC,TNF,RPS14,VLDLR,TCF7L2,PRDX3,MMS19,NFKB2,CDK2,IFITM3,HRAS,RB1CC1,CFLAR,STAT1,PARP1,SPTA1,BATF3,USF1,SUV39H2,NR4A2,DAB…
1	!	2.82e-07	3794	541	155	0.287	0.041	GO:0034654	BP	13	nucleobase-containing compound biosynthetic process	6	UHRF1,RAMP2,COL1A1,IRF9,CDKN1B,KLF4,DNMT1,AQP1,MAP2K1,POLA1,CTNNB1,SPIB,GABPA,RNF168,GATA2,NFE2L2,IL10,SULF1,BRCA1,CDK5RAP3,IRF1,CCL4,TNFAIP3,PTPRK,SIRT1,ADORA2A,UPP1,BTG2,NOS2,NME2,PER1,MNAT1,PRKCH,SRSF5,YY1,SFRP4,ERBB2IP,RGCC,RB1,RAD21,STK3,POLR3H,USP7,IFNAR1,POLH,DUSP1,WAC,TNF,RPS14,VLDLR,TCF7L2,PRDX3,MMS19,NFKB2,CDK2,IFITM3,HRAS,RB1CC1,CFLAR,STAT1,PARP1,BATF3,USF1,SUV39H2,NR4A2,DAB2IP,SP3,CAT…
1	!	1.85e-06	3428	541	141	0.261	0.041	GO:0032774	BP	13	RNA biosynthetic process	7	UHRF1,COL1A1,IRF9,CDKN1B,KLF4,DNMT1,MAP2K1,POLA1,CTNNB1,SPIB,GABPA,RNF168,GATA2,NFE2L2,IL10,SULF1,BRCA1,CDK5RAP3,IRF1,CCL4,TNFAIP3,PTPRK,SIRT1,ADORA2A,BTG2,NME2,PER1,MNAT1,PRKCH,SRSF5,YY1,SFRP4,ERBB2IP,RGCC,RB1,RAD21,STK3,POLR3H,USP7,IFNAR1,WAC,TNF,RPS14,VLDLR,TCF7L2,PRDX3,MMS19,NFKB2,CDK2,IFITM3,HRAS,RB1CC1,CFLAR,STAT1,PARP1,BATF3,USF1,SUV39H2,NR4A2,DAB2IP,SP3,CAT,IL1B,RBCK1,CCNA2,FUBP1,NFKB1,TX…
1	!	1.59e-05	3407	541	137	0.253	0.04	GO:0097659	BP	13	nucleic acid-templated transcription	8	UHRF1,COL1A1,IRF9,CDKN1B,KLF4,DNMT1,MAP2K1,CTNNB1,SPIB,GABPA,RNF168,GATA2,NFE2L2,IL10,SULF1,BRCA1,CDK5RAP3,IRF1,TNFAIP3,PTPRK,SIRT1,ADORA2A,BTG2,NME2,PER1,MNAT1,PRKCH,SRSF5,YY1,SFRP4,ERBB2IP,RGCC,RB1,RAD21,STK3,POLR3H,USP7,IFNAR1,WAC,TNF,RPS14,VLDLR,TCF7L2,PRDX3,MMS19,NFKB2,CDK2,HRAS,RB1CC1,CFLAR,STAT1,PARP1,BATF3,USF1,SUV39H2,NR4A2,DAB2IP,SP3,CAT,IL1B,RBCK1,CCNA2,FUBP1,NFKB1,TXN1,PSIP1,PLPP3,TAL…
1	!	1.79e-05	4528	541	170	0.314	0.038	GO:0034645	BP	13	cellular macromolecule biosynthetic process	5	UHRF1,COL1A1,EEF1E1,IRF9,CHAF1A,CDKN1B,KLF4,DNMT1,MAP2K1,POLA1,CTNNB1,SPIB,GABPA,DERL3,UBE2G2,RNF168,GATA2,NFE2L2,IL10,SULF1,BRCA1,CDK5RAP3,IRF1,TNFAIP3,PTPRK,SIRT1,ADORA2A,BTG2,NME2,PER1,MNAT1,PRKCH,SRSF5,YY1,SFRP4,ERBB2IP,RGCC,RB1,GOLPH3,RAD21,STK3,POLR3H,USP7,IFNAR1,POLH,DUSP1,WAC,TNF,RPS14,VLDLR,TCF7L2,PRDX3,MMS19,NFKB2,RPS24,CDK2,HRAS,RB1CC1,CFLAR,STAT1,PARP1,BATF3,USF1,SUV39H2,NR4A2,DAB2IP,…
1	!	1.24e-05	3394	541	137	0.253	0.04	GO:0006351	BP	13	transcription, DNA-templated	6	UHRF1,COL1A1,IRF9,CDKN1B,KLF4,DNMT1,MAP2K1,CTNNB1,SPIB,GABPA,RNF168,GATA2,NFE2L2,IL10,SULF1,BRCA1,CDK5RAP3,IRF1,TNFAIP3,PTPRK,SIRT1,ADORA2A,BTG2,NME2,PER1,MNAT1,PRKCH,SRSF5,YY1,SFRP4,ERBB2IP,RGCC,RB1,RAD21,STK3,POLR3H,USP7,IFNAR1,WAC,TNF,RPS14,VLDLR,TCF7L2,PRDX3,MMS19,NFKB2,CDK2,HRAS,RB1CC1,CFLAR,STAT1,PARP1,BATF3,USF1,SUV39H2,NR4A2,DAB2IP,SP3,CAT,IL1B,RBCK1,CCNA2,FUBP1,NFKB1,TXN1,PSIP1,PLPP3,TAL…
1	!	1.19e-06	1769	541	88	0.163	0.05	GO:0006366	BP	13	transcription from RNA polymerase II promoter	7	UHRF1,KLF4,DNMT1,CTNNB1,SPIB,GABPA,RNF168,GATA2,NFE2L2,IL10,SULF1,BRCA1,CDK5RAP3,IRF1,SIRT1,BTG2,NME2,PER1,MNAT1,YY1,RGCC,RB1,RAD21,TNF,RPS14,VLDLR,TCF7L2,NFKB2,HRAS,STAT1,PARP1,BATF3,USF1,SUV39H2,NR4A2,DAB2IP,SP3,IL1B,FUBP1,NFKB1,TXN1,PSIP1,TAL1,TGFBR3,PLAC8,HSPH1,NUPR1,PLK1,GATA1,TSC22D3,SFRP1,CD3D,CHEK1,NEDD4,EOMES,LMO2,ZBTB1,TCEA1,MAVS,PRDM1,TXNIP,BATF2,CITED2,PPP1R15A,S1PR1,BCL11B,ZFPM1,CXCR…
1	!	1.13e-29	5529	541	267	0.494	0.048	GO:0032502	BP	13	developmental process	2	ALOX12,LGALS9,TIMP1,RAMP2,ITGB7,FBXO9,COL1A1,EEF1E1,AP2A2,CDKN1B,KLF4,PSAP,AQP1,CCL24,MAP2K1,CRKL,CTNNB1,SPIB,GABPA,CCL8,TAZ,PABPC4,RNF168,BLK,GATA2,LRRK1,SASH1,ENDOG,NFE2L2,H2-M3,DYRK3,MAPKAPK2,IL10,SULF1,PLCG1,NBR1,BRCA1,TRAF4,NDEL1,IRF1,FYN,TNFAIP3,PTPRK,SIRT1,SGPL1,DDIT4,PLEK,ADORA2A,MADCAM1,FLT4,BTG2,SDC1,RAB10,ACE,SLC6A4,NME2,GFAP,MNAT1,PRKCH,SRSF5,YY1,SFRP4,FAM213A,VCL,RGCC,BIN3,DMTN,RB1,I…
1	!	7.5e-26	5114	541	246	0.455	0.048	GO:0048856	BP	13	anatomical structure development	3	ALOX12,LGALS9,TIMP1,RAMP2,ITGB7,COL1A1,EEF1E1,AP2A2,CDKN1B,KLF4,PSAP,AQP1,CCL24,MAP2K1,CRKL,CTNNB1,SPIB,GABPA,CCL8,TAZ,PABPC4,RNF168,GATA2,LRRK1,SASH1,ENDOG,NFE2L2,H2-M3,DYRK3,MAPKAPK2,IL10,SULF1,PLCG1,NBR1,BRCA1,TRAF4,NDEL1,IRF1,FYN,TNFAIP3,PTPRK,SIRT1,SGPL1,DDIT4,PLEK,ADORA2A,FLT4,BTG2,SDC1,RAB10,ACE,SLC6A4,NME2,GFAP,MNAT1,PRKCH,SRSF5,YY1,SFRP4,FAM213A,VCL,RGCC,BIN3,DMTN,RB1,IRG1,ANGPT1,STK3,SL…
1	!	0.000129	1651	541	78	0.144	0.047	GO:0009888	BP	13	tissue development	4	ALOX12,TIMP1,COL1A1,KLF4,PSAP,AQP1,MAP2K1,CTNNB1,TAZ,GATA2,IL10,SULF1,NBR1,SIRT1,BTG2,SDC1,RAB10,NME2,PRKCH,SFRP4,VCL,RGCC,BIN3,RB1,ANGPT1,STK3,XDH,DUSP1,TNF,TCF7L2,FAM20C,CFLAR,COL3A1,STAT1,FN1,DAB2IP,CAT,IL1B,CST3,GNAS,CAR2,POSTN,VCAM1,SEMA4A,B4GALT1,TAL1,PTPN12,ERRFI1,TGFBR3,SPP1,P2RX7,RYR1,NUPR1,GATA1,TSC22D3,SFRP1,CASP3,MYLK3,NEDD4,EOMES,NINJ1,PRDM1,TXNIP,CITED2,S1PR1,CD24A,BCL11B,ZFPM1,JUNB…
1	!	1.04e-10	2436	541	122	0.226	0.05	GO:0009653	BP	13	anatomical structure morphogenesis	3	ALOX12,RAMP2,ITGB7,COL1A1,KLF4,AQP1,CCL24,MAP2K1,CRKL,CTNNB1,CCL8,GATA2,SASH1,NFE2L2,IL10,SULF1,PLCG1,BRCA1,NDEL1,FYN,TNFAIP3,SIRT1,SGPL1,ADORA2A,FLT4,SDC1,RAB10,SLC6A4,YY1,VCL,RGCC,BIN3,DMTN,RB1,ANGPT1,STK3,ROGDI,EPB42,XDH,DUSP1,TNF,VLDLR,TCF7L2,NFKB2,USP33,FAM20C,STRADB,CFLAR,COL3A1,STAT1,FN1,SPTA1,NR4A2,DAB2IP,SP3,IL1B,CST3,GNAS,CAR2,ECT2,POSTN,CHRNB2,VCAM1,SEMA4A,F3,B4GALT1,PLPP3,TAL1,ERRFI1,…
1	!	0.000135	1137	541	60	0.111	0.053	GO:0048646	BP	13	anatomical structure formation involved in morphogenesis	3	ALOX12,RAMP2,COL1A1,KLF4,AQP1,CCL24,MAP2K1,CTNNB1,CCL8,GATA2,SASH1,NFE2L2,SULF1,PLCG1,BRCA1,TNFAIP3,SIRT1,FLT4,RGCC,ANGPT1,STK3,DUSP1,TNF,NFKB2,FAM20C,CFLAR,STAT1,FN1,DAB2IP,SP3,IL1B,GNAS,SEMA4A,F3,B4GALT1,TAL1,CXCL9,IL4RA,GATA1,SFRP1,MYLK3,EOMES,CD59A,TRIM59,SNX10,CITED2,THBS1,S1PR1,PIK3R6,CCBE1,ZFPM1,CXCR3,JUNB,UNC13D,TMOD3,HOPX,CALCRL,SSBP3,MAPK1,TNFSF12
1	!	4.63e-28	7256	541	313	0.579	0.043	GO:0032501	BP	13	multicellular organismal process	2	CLEC10A,ALOX12,IL12RB1,LGALS9,TIMP1,RAMP2,COL1A1,EEF1E1,VWF,IRF9,AP2A2,CDKN1B,KLF4,PSAP,AQP1,CCL24,MAP2K1,CRKL,CYBA,CTNNB1,RAD51C,SPIB,GABPA,TRPM2,TAZ,PABPC4,RNF168,GATA2,LRRK1,SASH1,ENDOG,NFE2L2,NCF1,H2-M3,CD274,DYRK3,MAPKAPK2,IL10,SULF1,PLCG1,NBR1,BRCA1,TRAF4,NDEL1,IRF1,PDK4,FYN,TNFAIP3,PTPRK,SIRT1,SGPL1,DDIT4,PLEK,ADORA2A,FLT4,BTG2,SDC1,RAB10,ACE,GRIN2C,NOS2,SLC6A4,NME2,PER1,GFAP,MNAT1,PRKCH,S…
1	!	9.9e-133	8609	541	488	0.902	0.057	GO:0050896	BP	13	response to stimulus	2	CLEC10A,ALOX12,RAB5B,IL12RB1,LGALS9,TIMP1,UHRF1,RAMP2,ITGB7,FBXO9,NPEPPS,COL1A1,EEF1E1,CHORDC1,VWF,CHAF1A,CDKN1B,KLF4,PHYHIP,RAD23A,DNMT1,PSAP,STXBP2,AQP1,CCL24,MAP2K1,UBQLN1,SH2D1A,CD247,SHPK,CYBA,POLA1,CTNNB1,RAD51C,DERL3,CCL8,TRPM2,UBE2G2,PSEN2,RNF168,BLK,DNAJB9,GATA2,LRRK1,SASH1,ENDOG,NFE2L2,FCGR1,NCF1,H2-M3,PLGRKT,CD274,MAPKAPK2,IL10,SULF1,PLCG1,SLPI,NBR1,BRCA1,TRAF4,ATAD5,ATOX1,PNPO,CDK5RAP…
1	!	8.58e-26	977	541	93	0.172	0.095	GO:0009628	BP	13	response to abiotic stimulus	3	RAMP2,NPEPPS,COL1A1,CHORDC1,CDKN1B,AQP1,UBQLN1,CYBA,RAD51C,PSEN2,RNF168,ENDOG,NFE2L2,BRCA1,IRF1,FYN,PTPRK,SIRT1,DDIT4,SLU7,BTG2,NOS2,SLC6A4,PER1,YY1,RGCC,SLC38A2,PDE1B,POLH,DUSP1,AIF1,FAS,CASP1,COL3A1,STAT1,PARP1,USF1,SUV39H2,NR4A2,CAT,SORD,IL1B,CST3,CAR2,ECT2,CCNA2,POSTN,CHRNB2,VCAM1,NFKB1,TXN1,ALAD,DNAJA1,PSIP1,USP1,RAD54L,ERRFI1,TGFBR3,PLAC8,P2RX7,CHEK2,CASP2,RYR1,MKI67,RBM3,TSC22D3,SFRP1,WRN,…
1	!	1.75e-10	303	541	35	0.065	0.116	GO:0070482	BP	13	response to oxygen levels	4	RAMP2,NPEPPS,COL1A1,CDKN1B,AQP1,UBQLN1,CYBA,PSEN2,ENDOG,NFE2L2,SIRT1,DDIT4,NOS2,SLC6A4,RGCC,FAS,CASP1,USF1,SUV39H2,NR4A2,CAT,CST3,CCNA2,POSTN,CHRNB2,VCAM1,ALAD,TGFBR3,RYR1,SFRP1,CASP3,HYOU1,CITED2,CD24A,EGLN2
1	!	9.65e-10	286	541	33	0.061	0.115	GO:0036293	BP	13	response to decreased oxygen levels	5	RAMP2,NPEPPS,CDKN1B,AQP1,UBQLN1,CYBA,PSEN2,ENDOG,NFE2L2,SIRT1,DDIT4,NOS2,SLC6A4,RGCC,CASP1,USF1,SUV39H2,NR4A2,CAT,CST3,CCNA2,POSTN,CHRNB2,VCAM1,ALAD,TGFBR3,RYR1,SFRP1,CASP3,HYOU1,CITED2,CD24A,EGLN2
1	!	5.06e-09	396	541	38	0.07	0.096	GO:0009314	BP	13	response to radiation	4	AQP1,CYBA,RAD51C,RNF168,BRCA1,PTPRK,SIRT1,PER1,YY1,PDE1B,POLH,DUSP1,COL3A1,PARP1,USF1,CAT,ECT2,CHRNB2,VCAM1,TXN1,ALAD,USP1,RAD54L,CHEK2,SFRP1,WRN,CASP3,CHEK1,NEDD4,ZBTB1,FANCD2,FIGNL1,RAD9B,CIRBP,JUNB,CXCL2,CCND1,MC1R
1	!	1.32e-05	145	541	19	0.035	0.131	GO:0010212	BP	13	response to ionizing radiation	5	CYBA,RAD51C,RNF168,BRCA1,SIRT1,PARP1,ECT2,VCAM1,ALAD,RAD54L,CHEK2,SFRP1,WRN,CASP3,FANCD2,FIGNL1,RAD9B,CXCL2,CCND1
1	!	0.0142	268	541	21	0.039	0.078	GO:0009416	BP	13	response to light stimulus	5	AQP1,RNF168,PTPRK,SIRT1,PER1,YY1,PDE1B,POLH,DUSP1,USF1,CAT,CHRNB2,USP1,WRN,CASP3,CHEK1,NEDD4,ZBTB1,CIRBP,CCND1,MC1R
1	!	4.32e-05	124	541	17	0.031	0.137	GO:0009411	BP	13	response to UV	6	AQP1,RNF168,PTPRK,SIRT1,YY1,POLH,USF1,CAT,USP1,WRN,CASP3,CHEK1,NEDD4,ZBTB1,CIRBP,CCND1,MC1R
1	!	4.06e-15	1403	541	94	0.174	0.067	GO:0009719	BP	13	response to endogenous stimulus	3	TIMP1,RAMP2,COL1A1,CDKN1B,KLF4,DNMT1,AQP1,CYBA,CTNNB1,FCGR1,IL10,SULF1,PLCG1,BRCA1,PDK4,FYN,TNFAIP3,PTPRK,SIRT1,ADORA2A,BTG2,SDC1,RAB10,SLC6A4,NME2,PER1,VAMP2,SRSF5,AKR1C18,YY1,ERBB2IP,DMTN,PDE1B,NPFF,CXCL13,DUSP1,AIF1,TNF,LOX,FAS,TCF7L2,FAM20C,CASP1,SNCA,COL3A1,STAT1,PARP1,USF1,NR4A2,CAT,SORD,IL1B,GNAS,CAR2,CCNA2,POSTN,PTPN22,CHRNB2,VCAM1,GCLM,NFKB1,ALAD,DNAJA1,PADI2,ERRFI1,TGFBR3,SPP1,P2RX7,RYR…
1	!	6.22e-08	1029	541	64	0.118	0.062	GO:0071495	BP	13	cellular response to endogenous stimulus	4	RAMP2,COL1A1,KLF4,DNMT1,AQP1,CYBA,CTNNB1,SULF1,PLCG1,BRCA1,PDK4,FYN,PTPRK,SIRT1,RAB10,SLC6A4,PER1,VAMP2,SRSF5,AKR1C18,DMTN,CXCL13,DUSP1,AIF1,TNF,TCF7L2,FAM20C,SNCA,COL3A1,STAT1,PARP1,USF1,NR4A2,IL1B,CAR2,CCNA2,POSTN,PTPN22,GCLM,NFKB1,DNAJA1,PADI2,ERRFI1,TGFBR3,RYR1,GATA1,SFRP1,NEDD4,GCLC,LMO2,CCL5,LRRK2,CTNNA1,SOCS1,NOD1,CITED2,THBS1,JUNB,SOCS3,KLF1,KLF2,GSK3A,FCER1G,DDRGK1
1	!	1.11e-38	4512	541	253	0.468	0.056	GO:0042221	BP	13	response to chemical	3	ALOX12,IL12RB1,LGALS9,TIMP1,RAMP2,NPEPPS,COL1A1,CDKN1B,KLF4,DNMT1,PSAP,AQP1,CCL24,MAP2K1,UBQLN1,SHPK,CYBA,CTNNB1,DERL3,CCL8,TRPM2,UBE2G2,DNAJB9,GATA2,SASH1,ENDOG,NFE2L2,FCGR1,H2-M3,PLGRKT,CD274,MAPKAPK2,IL10,SULF1,PLCG1,SLPI,BRCA1,ATOX1,CDK5RAP3,IRF1,CXCL16,CCL4,H13,PDK4,FYN,TNFAIP3,PTPRK,SIRT1,DDIT4,ADORA2A,FLT4,LTC4S,BTG2,SDC1,RAB10,NOS2,SLC6A4,NME2,PER1,VAMP2,SEL1L,MNAT1,SRSF5,FBLN5,AKR1C18,YY…
1	!	2.81e-39	1372	541	132	0.244	0.096	GO:1901700	BP	13	response to oxygen-containing compound	4	LGALS9,TIMP1,RAMP2,COL1A1,CDKN1B,KLF4,DNMT1,PSAP,AQP1,SHPK,CYBA,CTNNB1,SASH1,ENDOG,NFE2L2,FCGR1,MAPKAPK2,IL10,SLPI,BRCA1,ATOX1,CXCL16,PDK4,FYN,TNFAIP3,PTPRK,SIRT1,BTG2,SDC1,RAB10,NOS2,SLC6A4,NME2,PER1,VAMP2,SRSF5,FBLN5,AKR1C18,CD180,ERBB2IP,DMTN,IRG1,IFNAR1,CXCL13,DUSP1,AIF1,TNF,CD6,FAS,TNFRSF25,TCF7L2,PRDX3,NFKB2,CASP1,SNCA,COL3A1,IL18RAP,STAT1,PARP1,USF1,NR4A2,DAB2IP,CAT,IL1B,CST3,CAR2,ECT2,CCN…
1	!	6.47e-16	841	541	71	0.131	0.084	GO:1901698	BP	13	response to nitrogen compound	4	TIMP1,COL1A1,CDKN1B,KLF4,DNMT1,AQP1,MAP2K1,CYBA,CTNNB1,FCGR1,IL10,BRCA1,PDK4,FYN,TNFAIP3,SIRT1,ADORA2A,BTG2,SDC1,RAB10,SLC6A4,NME2,PER1,VAMP2,SRSF5,AKR1C18,ERBB2IP,DMTN,PDE1B,NPFF,DUSP1,AIF1,TNF,CASP1,SNCA,COL3A1,STAT1,PARP1,USF1,NR4A2,CAT,IL1B,CAR2,CCNA2,PTPN22,CHRNB2,VCAM1,GCLM,NFKB1,ALAD,ERRFI1,P2RX7,RYR1,RBM3,SFRP1,CASP3,GCLC,LRRK2,MAVS,CTNNA1,SOCS1,NOD1,JUNB,SOCS3,KLF1,KLF2,GSK3A,CXCL2,CNR2,…
1	!	0.000674	116	541	15	0.028	0.129	GO:1990267	BP	13	response to transition metal nanoparticle	4	AQP1,TFRC,SNCA,PARP1,SORD,CAR2,VCAM1,ALAD,P2RX7,MT2,MT1,LRRK2,C1QA,MT-CO1,CCND1
1	!	1.18e-06	392	541	34	0.063	0.087	GO:0042493	BP	13	response to drug	4	COL1A1,CDKN1B,AQP1,CYBA,CTNNB1,NFE2L2,IL10,CCL4,FYN,ADORA2A,NOS2,SLC6A4,TFRC,NPFF,LOX,SNCA,STAT1,CAT,SORD,IL1B,CST3,GNAS,GCLM,ALAD,RAD54L,P2RX7,CHEK2,SFRP1,CASP3,TXNIP,THBS1,JUNB,IFNG,CCND1
1	!	0.000101	199	541	21	0.039	0.106	GO:0009636	BP	13	response to toxic substance	4	NFE2L2,CCL4,LTC4S,SDC1,SLC6A4,FBLN5,FAM213A,TNF,FAS,PRDX3,NR4A2,CAT,CST3,ALAD,NUPR1,HDAC6,MT2,MT1,CCL5,GCH1,MAPK1
1	!	4.73e-21	457	541	58	0.107	0.127	GO:0010035	BP	13	response to inorganic substance	4	COL1A1,CDKN1B,KLF4,PSAP,AQP1,ENDOG,NFE2L2,TNFAIP3,SIRT1,SDC1,MNAT1,FBLN5,AKR1C18,DMTN,TFRC,DUSP1,TNF,FAS,PRDX3,SNCA,IL18RAP,STAT1,PARP1,NR4A2,CAT,SORD,CST3,CAR2,ECT2,CCNA2,KPNA4,VCAM1,TXN1,ALAD,APTX,P2RX7,HSPH1,STK26,HDAC6,CASP3,MT2,MT1,GCLC,LRRK2,C1QA,GCH1,TXNIP,THBS1,SLC25A24,CD14,JUNB,KLF2,ZFP580,GSK3A,STK24,MT-CO1,CCND1,IL18BP
1	!	2.8e-09	297	541	33	0.061	0.111	GO:0010038	BP	13	response to metal ion	5	CDKN1B,AQP1,ENDOG,SDC1,MNAT1,AKR1C18,DMTN,TFRC,DUSP1,FAS,SNCA,PARP1,CAT,SORD,CAR2,ECT2,VCAM1,ALAD,P2RX7,CASP3,MT2,MT1,GCLC,LRRK2,C1QA,TXNIP,THBS1,SLC25A24,CD14,JUNB,GSK3A,MT-CO1,CCND1
1	!	0.0176	40	541	8	0.015	0.2	GO:0046686	BP	13	response to cadmium ion	6	CDKN1B,AKR1C18,CAT,SORD,ALAD,MT2,MT1,GCLC
1	!	0.018	114	541	13	0.024	0.114	GO:0051592	BP	13	response to calcium ion	6	ENDOG,SDC1,MNAT1,AKR1C18,DMTN,DUSP1,ECT2,P2RX7,TXNIP,THBS1,SLC25A24,JUNB,CCND1
1	!	0.0298	21	541	6	0.011	0.286	GO:0046688	BP	13	response to copper ion	6	AQP1,SNCA,SORD,MT2,MT1,MT-CO1
1	!	3.54e-56	2613	541	212	0.392	0.081	GO:0010033	BP	13	response to organic substance	4	ALOX12,IL12RB1,LGALS9,TIMP1,RAMP2,COL1A1,CDKN1B,KLF4,DNMT1,PSAP,AQP1,CCL24,MAP2K1,UBQLN1,SHPK,CYBA,CTNNB1,DERL3,CCL8,UBE2G2,DNAJB9,GATA2,SASH1,ENDOG,NFE2L2,FCGR1,H2-M3,CD274,MAPKAPK2,IL10,SULF1,PLCG1,SLPI,BRCA1,CDK5RAP3,IRF1,CXCL16,CCL4,H13,PDK4,FYN,TNFAIP3,PTPRK,SIRT1,DDIT4,ADORA2A,FLT4,BTG2,SDC1,RAB10,NOS2,SLC6A4,NME2,PER1,VAMP2,SEL1L,SRSF5,AKR1C18,YY1,CD180,ERBB2IP,DMTN,IRG1,ANGPT1,PDE1B,USP25…
1	!	0.00224	162	541	17	0.031	0.105	GO:1901654	BP	13	response to ketone	5	RAMP2,KLF4,AQP1,CYBA,SIRT1,AKR1C18,DUSP1,PARP1,POSTN,ERRFI1,TGFBR3,SFRP1,TXNIP,THBS1,ABCB4,KLF2,CCND1
1	!	3.15e-15	909	541	73	0.135	0.08	GO:0014070	BP	13	response to organic cyclic compound	5	RAMP2,COL1A1,CDKN1B,KLF4,AQP1,MAP2K1,CYBA,CTNNB1,ENDOG,FCGR1,IL10,BRCA1,SIRT1,ADORA2A,BTG2,SDC1,NOS2,SLC6A4,PER1,AKR1C18,DMTN,NPFF,DUSP1,AIF1,TNF,LOX,FAS,CASP1,SNCA,STAT1,PARP1,NR4A2,CAT,IL1B,CST3,CAR2,CCNA2,POSTN,CHRNB2,VCAM1,GCLM,NFKB1,ALAD,DNAJA1,PADI2,ERRFI1,SPP1,P2RX7,CHEK2,RYR1,MKI67,RBM3,SFRP1,CASP3,NEDD4,GCLC,CCL5,LRRK2,MAVS,CTNNA1,SOCS1,TXNIP,SAA3,THBS1,ABCB4,JUNB,KLF2,GSK3A,CXCL2,MAPK1,…
1	!	2.29e-29	842	541	91	0.168	0.108	GO:0033993	BP	13	response to lipid	5	ALOX12,LGALS9,RAMP2,COL1A1,CDKN1B,KLF4,AQP1,SHPK,CYBA,CTNNB1,GATA2,SASH1,ENDOG,FCGR1,MAPKAPK2,IL10,SLPI,BRCA1,CXCL16,PDK4,TNFAIP3,SIRT1,SDC1,NOS2,SLC6A4,NME2,PER1,AKR1C18,CD180,ERBB2IP,IRG1,IFNAR1,CXCL13,DUSP1,AIF1,TNF,LOX,CD6,FAS,TNFRSF25,PRDX3,NFKB2,CASP1,SNCA,PARP1,NR4A2,DAB2IP,CAT,IL1B,CST3,CAR2,CCNA2,POSTN,PTPN22,VCAM1,NFKB1,GBP2,ALAD,DNAJA1,PADI2,ERRFI1,SPP1,CXCL9,P2RX7,PYCARD,OTUD5,SFRP1,C…
1	!	9.43e-06	127	541	18	0.033	0.142	GO:0032355	BP	13	response to estradiol	6	RAMP2,COL1A1,CDKN1B,CTNNB1,ENDOG,FCGR1,IL10,SLC6A4,DUSP1,CAT,CST3,CCNA2,POSTN,SFRP1,CASP3,TXNIP,CXCL2,CCND1
1	!	3.68e-06	563	541	41	0.076	0.073	GO:0070848	BP	13	response to growth factor	5	RAMP2,COL1A1,KLF4,CTNNB1,MAPKAPK2,IL10,SULF1,PLCG1,FYN,PTPRK,SIRT1,DDIT4,FLT4,AKR1C18,ANGPT1,CXCL13,XDH,TCF7L2,FAM20C,SNCA,COL3A1,PARP1,DAB2IP,CAT,CCNA2,POSTN,VCAM1,GCLM,ERRFI1,TGFBR3,HDAC6,SFRP1,CASP3,NEDD4,GCLC,CD59A,CCL5,CITED2,THBS1,CCBE1,MAPK1
1	!	0.00253	96	541	13	0.024	0.135	GO:0071774	BP	13	response to fibroblast growth factor	6	COL1A1,CTNNB1,SULF1,CXCL13,TCF7L2,FAM20C,SNCA,POSTN,GCLM,SFRP1,GCLC,CCL5,THBS1
1	!	1.97e-44	655	541	98	0.181	0.15	GO:0034097	BP	13	response to cytokine	5	IL12RB1,TIMP1,COL1A1,KLF4,CCL24,SHPK,CYBA,CCL8,UBE2G2,ENDOG,NFE2L2,CD274,MAPKAPK2,BRCA1,IRF1,CXCL16,CCL4,SIRT1,NOS2,YY1,ERBB2IP,ANGPT1,PDE1B,IFNAR1,CXCL13,AIF1,TNF,CD74,OTUB1,TNFRSF25,NFKB2,RABGEF1,IFITM3,SNCA,COL3A1,IL18RAP,IL1RL1,IL18R1,IL1R1,STAT1,DAB2IP,IL1B,ZBP1,POSTN,VCAM1,NFKB1,GBP3,GBP2,ALAD,PADI2,CXCL9,CCR9,IL4RA,PYCARD,SFRP1,MYLK3,MT2,GCLC,SYNCRIP,PLVAP,CCL5,UBD,H2-AA,MAVS,GCH1,ACKR1,SO…
1	!	1.24e-13	171	541	30	0.055	0.175	GO:0034612	BP	13	response to tumor necrosis factor	6	COL1A1,CCL24,CYBA,CCL8,ENDOG,NFE2L2,BRCA1,CXCL16,CCL4,SIRT1,ERBB2IP,TNF,TNFRSF25,STAT1,DAB2IP,POSTN,VCAM1,PYCARD,SFRP1,PLVAP,CCL5,UBD,GCH1,THBS1,CD14,ADAM10,KLF2,IL18BP,GM2564,GM21541
1	!	4.32e-09	117	541	21	0.039	0.179	GO:0070555	BP	13	response to interleukin-1	6	CCL24,CYBA,CCL8,CCL4,YY1,OTUB1,SNCA,IL1R1,DAB2IP,NFKB1,PYCARD,SFRP1,MYLK3,GCLC,CCL5,SAA3,KLF2,CXCL2,IRAK2,GM2564,GM21541
1	!	0.00059	36	541	9	0.017	0.25	GO:0035456	BP	13	response to interferon-beta	6	UBE2G2,IRF1,IFITM3,STAT1,GBP3,GBP2,IIGP1,TGTP2,TGTP1
1	!	4.28e-10	757	541	57	0.105	0.075	GO:0009725	BP	13	response to hormone	5	TIMP1,RAMP2,COL1A1,CDKN1B,AQP1,CYBA,IL10,BRCA1,PDK4,FYN,SIRT1,BTG2,SDC1,RAB10,NME2,PER1,VAMP2,SRSF5,AKR1C18,YY1,DUSP1,AIF1,TNF,LOX,FAS,STAT1,PARP1,USF1,NR4A2,CAT,SORD,IL1B,GNAS,CAR2,CCNA2,GCLM,NFKB1,ALAD,DNAJA1,PADI2,ERRFI1,TGFBR3,SPP1,GATA1,SFRP1,CASP3,NEDD4,GCLC,LMO2,SOCS1,TXNIP,JUNB,SOCS3,GSK3A,CXCL2,DDRGK1,CCND1
1	!	1.6e-05	349	541	30	0.055	0.086	GO:0048545	BP	13	response to steroid hormone	6	RAMP2,COL1A1,AQP1,CYBA,IL10,BRCA1,SIRT1,SDC1,PER1,AKR1C18,DUSP1,AIF1,TNF,LOX,FAS,PARP1,NR4A2,CAR2,ALAD,DNAJA1,PADI2,ERRFI1,SPP1,SFRP1,CASP3,NEDD4,TXNIP,CXCL2,DDRGK1,CCND1
1	!	0.00971	161	541	16	0.03	0.099	GO:0031960	BP	13	response to corticosteroid	7	COL1A1,AQP1,CYBA,IL10,SDC1,AKR1C18,DUSP1,AIF1,TNF,FAS,PARP1,ALAD,ERRFI1,CASP3,CXCL2,CCND1
1	!	1.3e-16	735	541	67	0.124	0.091	GO:0010243	BP	13	response to organonitrogen compound	5	TIMP1,COL1A1,CDKN1B,KLF4,DNMT1,AQP1,CYBA,CTNNB1,FCGR1,IL10,BRCA1,PDK4,FYN,TNFAIP3,SIRT1,ADORA2A,BTG2,SDC1,RAB10,SLC6A4,NME2,PER1,VAMP2,SRSF5,AKR1C18,ERBB2IP,DMTN,PDE1B,NPFF,DUSP1,AIF1,TNF,CASP1,SNCA,COL3A1,STAT1,PARP1,USF1,NR4A2,CAT,IL1B,CAR2,CCNA2,PTPN22,CHRNB2,VCAM1,GCLM,NFKB1,ALAD,ERRFI1,P2RX7,RYR1,SFRP1,CASP3,GCLC,LRRK2,CTNNA1,SOCS1,NOD1,JUNB,SOCS3,KLF1,KLF2,GSK3A,CXCL2,CNR2,CCND1
1	!	0.0437	142	541	14	0.026	0.099	GO:0014074	BP	13	response to purine-containing compound	6	COL1A1,AQP1,ADORA2A,SDC1,SLC6A4,PER1,DMTN,DUSP1,CASP1,STAT1,IL1B,P2RX7,RYR1,JUNB
1	!	2.06e-07	387	541	35	0.065	0.09	GO:1901652	BP	13	response to peptide	6	TIMP1,COL1A1,CDKN1B,KLF4,CYBA,IL10,PDK4,FYN,TNFAIP3,SIRT1,BTG2,RAB10,NME2,VAMP2,SRSF5,AKR1C18,ERBB2IP,STAT1,PARP1,USF1,NR4A2,CAT,IL1B,CAR2,CCNA2,PTPN22,NFKB1,ERRFI1,GCLC,SOCS1,NOD1,SOCS3,KLF1,KLF2,GSK3A
1	!	0.000227	349	541	28	0.052	0.08	GO:0043434	BP	13	response to peptide hormone	7	TIMP1,COL1A1,CDKN1B,CYBA,IL10,PDK4,FYN,SIRT1,BTG2,RAB10,NME2,VAMP2,SRSF5,AKR1C18,STAT1,PARP1,USF1,NR4A2,CAT,IL1B,CAR2,CCNA2,NFKB1,ERRFI1,GCLC,SOCS1,SOCS3,GSK3A
1	!	5.72e-44	903	541	113	0.209	0.125	GO:0009607	BP	13	response to biotic stimulus	3	IL12RB1,LGALS9,PHYHIP,SHPK,CYBA,SASH1,FCGR1,NCF1,H2-M3,MAPKAPK2,IL10,SLPI,PNPO,IRF1,CXCL16,PDK4,TNFAIP3,DDIT4,NOS2,CD180,ERBB2IP,IRG1,POLR3H,IFNAR1,CXCL13,CLEC4N,TAP2,TNF,CD6,FAS,TNFRSF25,PRDX3,NFKB2,IFITM3,HRAS,CASP1,SNCA,BATF3,STOM,DAB2IP,IL1B,ZBP1,SAMHD1,PTPN22,VCAM1,NFKB1,GBP3,GBP2,ALAD,PLAC8,CXCL9,P2RX7,CLEC4E,IL4RA,PYCARD,OTUD5,CASP3,CRTAM,TRIB1,OAS3,MIF,GUCY1A3,CD207,CCL5,FAM13B,MAVS,GCH1,…
1	!	2.09e-73	1997	541	207	0.383	0.104	GO:0009605	BP	13	response to external stimulus	3	ALOX12,IL12RB1,LGALS9,COL1A1,KLF4,PHYHIP,AQP1,CCL24,MAP2K1,SHPK,CYBA,CCL8,SASH1,ENDOG,NFE2L2,FCGR1,NCF1,H2-M3,PLGRKT,MAPKAPK2,IL10,SLPI,PNPO,NDEL1,IRF1,CXCL16,CCL4,PDK4,FYN,TNFAIP3,SIRT1,DDIT4,PLEK,ADORA2A,UPP1,BTG2,NOS2,SLC6A4,PER1,CD180,ERBB2IP,DNAJC15,DMTN,IRG1,ANGPT1,SLC38A2,POLR3H,TFRC,FSTL1,IFNAR1,NPFF,CXCL13,IL15RA,CLEC4N,PLA2G7,DSC2,TAP2,AIF1,TNF,CD74,CD6,FAS,TNFRSF25,TCF7L2,PRDX3,NFKB2,R…
1	!	1.23e-10	250	541	32	0.059	0.128	GO:0071496	BP	13	cellular response to external stimulus	4	COL1A1,AQP1,CYBA,NFE2L2,IRF1,PDK4,SIRT1,UPP1,DNAJC15,SLC38A2,TFRC,DSC2,AIF1,FAS,TCF7L2,USP33,CASP1,USF1,NR4A2,IL1B,POSTN,NFKB1,P2RX7,CASP2,SFRP1,WRN,CHEK1,GCLC,PIK3R4,LRRK2,SH3GLB1,PTGER4
1	!	5.39e-11	492	541	46	0.085	0.093	GO:0042330	BP	13	taxis	4	LGALS9,CCL24,CCL8,PLGRKT,CXCL16,CCL4,FYN,ANGPT1,CXCL13,PLA2G7,AIF1,CD74,USP33,IL1B,VCAM1,SEMA4A,PADI2,SPP1,CXCL9,CCR9,DAPK2,CMTM7,MIF,GPSM3,CCL5,SAA3,THBS1,CCR6,S1PR1,CD24A,CXCR5,BCL11B,CXCR6,AMICA1,CXCR3,FES,ADAM10,IFNG,ZFP580,CXCL2,FCER1G,CXCL11,CNR2,CCR5,GM2564,GM21541
1	!	4.64e-11	490	541	46	0.085	0.094	GO:0006935	BP	13	chemotaxis	5	LGALS9,CCL24,CCL8,PLGRKT,CXCL16,CCL4,FYN,ANGPT1,CXCL13,PLA2G7,AIF1,CD74,USP33,IL1B,VCAM1,SEMA4A,PADI2,SPP1,CXCL9,CCR9,DAPK2,CMTM7,MIF,GPSM3,CCL5,SAA3,THBS1,CCR6,S1PR1,CD24A,CXCR5,BCL11B,CXCR6,AMICA1,CXCR3,FES,ADAM10,IFNG,ZFP580,CXCL2,FCER1G,CXCL11,CNR2,CCR5,GM2564,GM21541
1	!	7.3e-07	426	541	36	0.067	0.085	GO:0009991	BP	13	response to extracellular stimulus	4	COL1A1,CYBA,NFE2L2,PDK4,SIRT1,UPP1,SLC6A4,DNAJC15,SLC38A2,TFRC,FSTL1,NPFF,IL15RA,DSC2,AIF1,TCF7L2,USP33,STAT1,USF1,NR4A2,CAT,SORD,CST3,POSTN,VCAM1,GCLM,ALAD,SPP1,P2RX7,SFRP1,WRN,GCLC,PIK3R4,LRRK2,SH3GLB1,CCND1
1	!	2.5e-05	398	541	32	0.059	0.08	GO:0031667	BP	13	response to nutrient levels	5	COL1A1,CYBA,NFE2L2,PDK4,SIRT1,UPP1,SLC6A4,DNAJC15,SLC38A2,FSTL1,NPFF,IL15RA,DSC2,TCF7L2,USP33,STAT1,USF1,CAT,SORD,CST3,POSTN,VCAM1,GCLM,ALAD,SPP1,SFRP1,WRN,GCLC,PIK3R4,LRRK2,SH3GLB1,CCND1
1	!	4.51e-07	195	541	24	0.044	0.123	GO:0009612	BP	13	response to mechanical stimulus	4	COL1A1,AQP1,CYBA,ENDOG,IRF1,FYN,BTG2,SLC38A2,FAS,CASP1,COL3A1,STAT1,IL1B,POSTN,NFKB1,P2RX7,CASP2,CHEK1,GCLC,TXNIP,CITED2,PTGER4,THBS1,JUNB
1	!	1.52e-43	861	541	110	0.203	0.128	GO:0043207	BP	13	response to external biotic stimulus	4	IL12RB1,LGALS9,PHYHIP,SHPK,CYBA,SASH1,FCGR1,NCF1,H2-M3,MAPKAPK2,IL10,SLPI,PNPO,IRF1,CXCL16,PDK4,TNFAIP3,DDIT4,NOS2,CD180,ERBB2IP,IRG1,POLR3H,IFNAR1,CXCL13,CLEC4N,TAP2,TNF,CD6,FAS,TNFRSF25,PRDX3,NFKB2,IFITM3,HRAS,CASP1,SNCA,BATF3,STOM,DAB2IP,IL1B,ZBP1,SAMHD1,PTPN22,VCAM1,NFKB1,GBP3,GBP2,ALAD,PLAC8,CXCL9,P2RX7,CLEC4E,IL4RA,PYCARD,OTUD5,CASP3,TRIB1,OAS3,MIF,GUCY1A3,CD207,CCL5,FAM13B,MAVS,GCH1,NOD1,P…
1	!	1.35e-43	860	541	110	0.203	0.128	GO:0051707	BP	13	response to other organism	5	IL12RB1,LGALS9,PHYHIP,SHPK,CYBA,SASH1,FCGR1,NCF1,H2-M3,MAPKAPK2,IL10,SLPI,PNPO,IRF1,CXCL16,PDK4,TNFAIP3,DDIT4,NOS2,CD180,ERBB2IP,IRG1,POLR3H,IFNAR1,CXCL13,CLEC4N,TAP2,TNF,CD6,FAS,TNFRSF25,PRDX3,NFKB2,IFITM3,HRAS,CASP1,SNCA,BATF3,STOM,DAB2IP,IL1B,ZBP1,SAMHD1,PTPN22,VCAM1,NFKB1,GBP3,GBP2,ALAD,PLAC8,CXCL9,P2RX7,CLEC4E,IL4RA,PYCARD,OTUD5,CASP3,TRIB1,OAS3,MIF,GUCY1A3,CD207,CCL5,FAM13B,MAVS,GCH1,NOD1,P…
1	!	0.000141	31	541	9	0.017	0.29	GO:0001562	BP	13	response to protozoan	6	IL10,HRAS,GBP3,GBP2,IL4RA,BATF2,SPN,IIGP1,IFNG
1	!	3.97e-30	521	541	73	0.135	0.14	GO:0009617	BP	13	response to bacterium	6	LGALS9,SHPK,CYBA,SASH1,FCGR1,NCF1,H2-M3,MAPKAPK2,IL10,SLPI,CXCL16,TNFAIP3,NOS2,CD180,ERBB2IP,IRG1,IFNAR1,CXCL13,TAP2,TNF,CD6,FAS,TNFRSF25,PRDX3,NFKB2,CASP1,SNCA,DAB2IP,IL1B,PTPN22,VCAM1,NFKB1,GBP3,GBP2,ALAD,PLAC8,CXCL9,P2RX7,CLEC4E,PYCARD,OTUD5,CASP3,TRIB1,MIF,CCL5,MAVS,GCH1,NOD1,PRDM1,CD160,PTGER4,AICDA,CD24A,CD14,SPN,JUNB,IIGP1,IFNG,CXCL2,FCER1G,FCGR4,IRAK2,H2-K1,CNR2,MAPK1,CD209B,JCHAIN,ROMO1,…
1	!	1.21e-13	350	541	42	0.078	0.12	GO:0009615	BP	13	response to virus	6	IL12RB1,LGALS9,PHYHIP,PNPO,IRF1,PDK4,DDIT4,POLR3H,IFNAR1,TNF,IFITM3,BATF3,STOM,ZBP1,SAMHD1,PTPN22,CXCL9,PYCARD,OAS3,CD207,CCL5,FAM13B,MAVS,ISG20,STAT2,SPN,CD8A,IFNG,UNC13D,EXOSC5,LSM14A,HIST1H3B,SLFN9,NLRC5,HIST2H3B,TMEM203,TGTP2,TGTP1,GBP4,HIST2H3C2,HIST1H3F,HIST1H3H
1	!	1.02e-24	319	541	53	0.098	0.166	GO:0002237	BP	13	response to molecule of bacterial origin	5	LGALS9,SHPK,SASH1,H2-M3,MAPKAPK2,IL10,SLPI,CXCL16,TNFAIP3,NOS2,CD180,ERBB2IP,IRG1,IFNAR1,CXCL13,TAP2,TNF,CD6,FAS,TNFRSF25,PRDX3,NFKB2,CASP1,SNCA,DAB2IP,IL1B,PTPN22,VCAM1,NFKB1,GBP2,ALAD,CXCL9,P2RX7,PYCARD,OTUD5,CASP3,TRIB1,MIF,CCL5,GCH1,PRDM1,PTGER4,AICDA,CD24A,CD14,JUNB,IFNG,CXCL2,FCGR4,IRAK2,CNR2,MAPK1,IL18BP
1	!	8.01e-23	306	541	50	0.092	0.163	GO:0032496	BP	13	response to lipopolysaccharide	6	LGALS9,SHPK,SASH1,MAPKAPK2,IL10,SLPI,CXCL16,TNFAIP3,NOS2,CD180,ERBB2IP,IRG1,IFNAR1,CXCL13,TNF,CD6,FAS,TNFRSF25,PRDX3,NFKB2,CASP1,SNCA,DAB2IP,IL1B,PTPN22,VCAM1,NFKB1,GBP2,ALAD,CXCL9,P2RX7,PYCARD,OTUD5,CASP3,TRIB1,MIF,CCL5,GCH1,PRDM1,PTGER4,AICDA,CD14,JUNB,IFNG,CXCL2,FCGR4,IRAK2,CNR2,MAPK1,IL18BP
1	!	9.71e-216	3118	541	398	0.736	0.128	GO:0006950	BP	13	response to stress	3	CLEC10A,ALOX12,IL12RB1,LGALS9,TIMP1,UHRF1,RAMP2,FBXO9,NPEPPS,COL1A1,EEF1E1,CHORDC1,VWF,CHAF1A,CDKN1B,KLF4,PHYHIP,RAD23A,PSAP,AQP1,CCL24,MAP2K1,UBQLN1,SH2D1A,SHPK,CYBA,POLA1,RAD51C,DERL3,CCL8,TRPM2,UBE2G2,PSEN2,RNF168,BLK,DNAJB9,SASH1,ENDOG,NFE2L2,FCGR1,NCF1,H2-M3,PLGRKT,MAPKAPK2,IL10,PLCG1,SLPI,NBR1,BRCA1,TRAF4,ATAD5,ATOX1,PNPO,CDK5RAP3,NDEL1,IRF1,CXCL16,CCL4,H13,PDK4,FYN,TNFAIP3,PTPRK,SIRT1,DDIT…
1	!	0.00322	98	541	13	0.024	0.133	GO:0035966	BP	13	response to topologically incorrect protein	4	DERL3,NFE2L2,CDK5RAP3,HSPA4L,DAB2IP,HSPH1,EDEM1,HDAC6,EDEM2,PPP1R15A,IFNG,FBXO6,CCND1
1	!	0.00702	89	541	12	0.022	0.135	GO:0006986	BP	13	response to unfolded protein	5	DERL3,NFE2L2,CDK5RAP3,HSPA4L,DAB2IP,HSPH1,EDEM1,EDEM2,PPP1R15A,IFNG,FBXO6,CCND1
1	!	1.74e-23	457	541	61	0.113	0.133	GO:0009611	BP	13	response to wounding	4	CLEC10A,ALOX12,TIMP1,COL1A1,VWF,KLF4,AQP1,MAP2K1,NFE2L2,NDEL1,TNFAIP3,PLEK,SDC1,GRIN2C,GFAP,SRSF5,VCL,BIN3,DMTN,TREML1,AIF1,LOX,FIBP,CDK2,HRAS,CFLAR,COL3A1,ZAP70,FN1,F5,CST3,GNAS,FABP5,POSTN,F3,B4GALT1,PLPP3,PTPN12,SPP1,STX2,GATA1,CD209A,CASP3,FAM46A,NMNAT3,TSPAN8,CTNNA1,NINJ1,SCARF1,THBS1,FGFR1OP2,ENTPD1,AMICA1,BC004004,CXCL2,FCER1G,FCGR4,HOPX,SERPINB2,STK24,KLK8
1	!	2.68e-15	364	541	45	0.083	0.124	GO:0042060	BP	13	wound healing	5	CLEC10A,ALOX12,TIMP1,COL1A1,VWF,AQP1,NFE2L2,PLEK,SDC1,VCL,BIN3,DMTN,TREML1,LOX,FIBP,CDK2,HRAS,CFLAR,COL3A1,ZAP70,FN1,F5,GNAS,POSTN,F3,B4GALT1,PLPP3,PTPN12,STX2,GATA1,CD209A,CASP3,FAM46A,TSPAN8,NINJ1,THBS1,FGFR1OP2,ENTPD1,AMICA1,BC004004,CXCL2,FCER1G,FCGR4,HOPX,SERPINB2
1	!	0.00691	60	541	10	0.018	0.167	GO:0048678	BP	13	response to axon injury	5	KLF4,MAP2K1,NDEL1,AIF1,CST3,SPP1,CTNNA1,SCARF1,STK24,KLK8
1	!	0.0454	33	541	7	0.013	0.212	GO:0034405	BP	13	response to fluid shear stress	4	KLF4,NFE2L2,CAR2,SPP1,P2RX7,CITED2,KLF2
1	!	1.32e-85	1281	541	182	0.336	0.142	GO:0006952	BP	13	defense response	4	CLEC10A,IL12RB1,LGALS9,FBXO9,PHYHIP,CCL24,UBQLN1,SH2D1A,SHPK,CYBA,CCL8,BLK,NFE2L2,FCGR1,NCF1,H2-M3,PLGRKT,MAPKAPK2,IL10,PLCG1,SLPI,PNPO,IRF1,CXCL16,CCL4,PDK4,FYN,TNFAIP3,DDIT4,ADORA2A,SDC1,NOS2,PER1,CD180,ERBB2IP,TRIM35,IRG1,POLR3H,IFNAR1,NPFF,CXCL13,CLEC4N,PLA2G7,AIF1,TNF,CD74,CD6,FAS,TNFRSF25,NFKB2,RABGEF1,IFITM3,HRAS,CASP1,SNCA,IL1RL1,IL1R1,STAT1,ZAP70,FN1,MARCO,STOM,DAB2IP,NMI,CHST1,IL1B,CST3…
1	!	1.39e-32	554	541	78	0.144	0.141	GO:0006954	BP	13	inflammatory response	5	CLEC10A,LGALS9,CCL24,SHPK,CYBA,CCL8,NFE2L2,FCGR1,NCF1,PLGRKT,MAPKAPK2,IL10,CCL4,TNFAIP3,ADORA2A,SDC1,NOS2,PER1,CD180,NPFF,CXCL13,PLA2G7,AIF1,TNF,CD6,FAS,TNFRSF25,NFKB2,RABGEF1,CASP1,IL1RL1,IL1R1,ZAP70,FN1,DAB2IP,CHST1,IL1B,VCAM1,F3,NFKB1,B4GALT1,SPP1,CXCL9,P2RX7,EIF2AK1,NUPR1,LAT,IL4RA,PYCARD,MYLK3,CD59A,MGLL,MIF,FANCD2,GPSM3,CCL5,ACKR1,PTGER4,SAA3,THBS1,CD24A,LXN,CXCR6,CXCR3,CD14,SPN,SOCS3,ZFP58…
1	!	4.26e-05	109	541	16	0.03	0.147	GO:0002526	BP	13	acute inflammatory response	6	FCGR1,NPFF,TNF,CD6,FN1,IL1B,VCAM1,F3,B4GALT1,EIF2AK1,NUPR1,MYLK3,CD59A,SAA3,SPN,FCER1G
1	!	0.0217	20	541	6	0.011	0.3	GO:0002544	BP	13	chronic inflammatory response	6	IL10,TNFAIP3,TNF,VCAM1,THBS1,UNC13D
1	!	1.89e-23	539	541	66	0.122	0.122	GO:0098542	BP	13	defense response to other organism	5	IL12RB1,LGALS9,PHYHIP,CYBA,FCGR1,NCF1,H2-M3,IL10,SLPI,PNPO,IRF1,PDK4,DDIT4,NOS2,POLR3H,IFNAR1,CXCL13,CLEC4N,TNF,IFITM3,HRAS,STOM,ZBP1,SAMHD1,PTPN22,GBP3,GBP2,PLAC8,CXCL9,P2RX7,CLEC4E,IL4RA,PYCARD,OAS3,CD207,CCL5,FAM13B,MAVS,NOD1,CD160,ISG20,BATF2,STAT2,SPN,CD8A,IIGP1,IFNG,UNC13D,FCER1G,H2-K1,EXOSC5,LSM14A,JCHAIN,ROMO1,HIST1H3B,HIST1H2BJ,HIST1H2BR,SLFN9,NLRC5,HIST2H3B,TMEM203,GBP4,RPL39,HIST2H3C2,…
1	!	0.000927	28	541	8	0.015	0.286	GO:0042832	BP	13	defense response to protozoan	6	IL10,HRAS,GBP3,GBP2,IL4RA,BATF2,IIGP1,IFNG
1	!	8.53e-09	240	541	29	0.054	0.121	GO:0042742	BP	13	defense response to bacterium	6	LGALS9,CYBA,FCGR1,NCF1,H2-M3,IL10,SLPI,NOS2,CXCL13,TNF,GBP3,GBP2,PLAC8,P2RX7,CLEC4E,PYCARD,MAVS,NOD1,CD160,SPN,IIGP1,IFNG,FCER1G,H2-K1,JCHAIN,ROMO1,HIST1H2BJ,HIST1H2BR,RPL39
1	!	0.00983	108	541	13	0.024	0.12	GO:0098792	BP	13	xenophagy	6	PHYHIP,PNPO,PDK4,STOM,FAM13B,NOD1,STAT2,HIST1H3B,HIST2H3B,TMEM203,HIST2H3C2,HIST1H3F,HIST1H3H
1	!	9.38e-13	287	541	37	0.068	0.129	GO:0051607	BP	13	defense response to virus	6	IL12RB1,PHYHIP,PNPO,IRF1,PDK4,DDIT4,POLR3H,IFNAR1,IFITM3,STOM,ZBP1,SAMHD1,PTPN22,CXCL9,PYCARD,OAS3,CD207,CCL5,FAM13B,MAVS,ISG20,STAT2,SPN,CD8A,IFNG,UNC13D,EXOSC5,LSM14A,HIST1H3B,SLFN9,NLRC5,HIST2H3B,TMEM203,GBP4,HIST2H3C2,HIST1H3F,HIST1H3H
1	!	4.46e-25	355	541	56	0.104	0.158	GO:0006979	BP	13	response to oxidative stress	4	COL1A1,KLF4,PSAP,AQP1,UBQLN1,TRPM2,ENDOG,NFE2L2,ATOX1,TNFAIP3,PTPRK,SIRT1,SDC1,NME2,FBLN5,AKR1C18,NDUFA6,DUSP1,AIF1,TNF,PRDX3,SNCA,IL18RAP,STAT1,CLN8,PARP1,NR4A2,CAT,CST3,ECT2,CCNA2,KPNA4,GCLM,TXN1,ALAD,APTX,PSIP1,STX2,HSPH1,STK26,HDAC6,G6PDX,WRN,CASP3,GCLC,FANCD2,LRRK2,GCH1,TXNIP,SLC25A24,KLF2,ZFP580,STK24,MT-CO1,ROMO1,IL18BP
1	!	3.76e-19	188	541	37	0.068	0.197	GO:0000302	BP	13	response to reactive oxygen species	5	COL1A1,KLF4,PSAP,AQP1,ENDOG,NFE2L2,ATOX1,TNFAIP3,PTPRK,SIRT1,SDC1,FBLN5,AKR1C18,DUSP1,TNF,PRDX3,IL18RAP,STAT1,CAT,CST3,ECT2,CCNA2,KPNA4,TXN1,APTX,HSPH1,STK26,HDAC6,CASP3,LRRK2,GCH1,TXNIP,KLF2,ZFP580,STK24,ROMO1,IL18BP
1	!	2.94e-17	119	541	29	0.054	0.244	GO:0042542	BP	13	response to hydrogen peroxide	6	COL1A1,KLF4,PSAP,AQP1,ENDOG,NFE2L2,TNFAIP3,SIRT1,SDC1,DUSP1,PRDX3,IL18RAP,STAT1,CAT,CST3,ECT2,KPNA4,TXN1,APTX,HSPH1,STK26,HDAC6,CASP3,LRRK2,TXNIP,KLF2,ZFP580,STK24,IL18BP
1	!	4.77e-10	279	541	33	0.061	0.118	GO:0001666	BP	13	response to hypoxia	4	RAMP2,NPEPPS,CDKN1B,AQP1,UBQLN1,CYBA,PSEN2,ENDOG,NFE2L2,SIRT1,DDIT4,NOS2,SLC6A4,RGCC,CASP1,USF1,SUV39H2,NR4A2,CAT,CST3,CCNA2,POSTN,CHRNB2,VCAM1,ALAD,TGFBR3,RYR1,SFRP1,CASP3,HYOU1,CITED2,CD24A,EGLN2
1	!	0.0142	147	541	15	0.028	0.102	GO:0042594	BP	13	response to starvation	4	NFE2L2,PDK4,SIRT1,UPP1,DNAJC15,SLC38A2,FSTL1,DSC2,TCF7L2,USP33,SFRP1,WRN,PIK3R4,LRRK2,SH3GLB1
1	!	5.03e-66	7208	541	379	0.701	0.053	GO:0051716	BP	13	cellular response to stimulus	3	ALOX12,RAB5B,IL12RB1,LGALS9,TIMP1,UHRF1,RAMP2,ITGB7,FBXO9,NPEPPS,COL1A1,EEF1E1,CHORDC1,CHAF1A,CDKN1B,KLF4,PHYHIP,RAD23A,DNMT1,PSAP,AQP1,CCL24,MAP2K1,UBQLN1,SH2D1A,CD247,SHPK,CYBA,POLA1,CTNNB1,RAD51C,DERL3,CCL8,TRPM2,UBE2G2,PSEN2,RNF168,BLK,DNAJB9,GATA2,LRRK1,SASH1,ENDOG,NFE2L2,FCGR1,H2-M3,CD274,MAPKAPK2,IL10,SULF1,PLCG1,NBR1,BRCA1,TRAF4,ATAD5,PNPO,CDK5RAP3,NDEL1,IRF1,CXCL16,CCL4,H13,PDK4,FYN,TNFA…
1	!	4.52e-07	246	541	27	0.05	0.11	GO:0071214	BP	13	cellular response to abiotic stimulus	4	COL1A1,AQP1,CYBA,RNF168,IRF1,PTPRK,SIRT1,YY1,SLC38A2,POLH,FAS,CASP1,IL1B,ECT2,NFKB1,ERRFI1,CASP2,SFRP1,WRN,CHEK1,NEDD4,GCLC,ZBTB1,FIGNL1,RAD9B,PTGER4,MC1R
1	!	0.000534	130	541	16	0.03	0.123	GO:0071478	BP	13	cellular response to radiation	5	AQP1,CYBA,RNF168,PTPRK,SIRT1,YY1,POLH,ECT2,SFRP1,WRN,CHEK1,NEDD4,ZBTB1,FIGNL1,RAD9B,MC1R
1	!	3.73e-05	68	541	13	0.024	0.191	GO:0071260	BP	13	cellular response to mechanical stimulus	5	COL1A1,AQP1,CYBA,IRF1,SLC38A2,FAS,CASP1,IL1B,NFKB1,CASP2,CHEK1,GCLC,PTGER4
1	!	2.98e-11	179	541	28	0.052	0.156	GO:0071216	BP	13	cellular response to biotic stimulus	4	SHPK,SASH1,IL10,CXCL16,TNFAIP3,NOS2,CD180,IRG1,TNF,CD6,DAB2IP,IL1B,PTPN22,NFKB1,GBP2,PYCARD,TRIB1,MIF,CCL5,PRDM1,TXNIP,AICDA,CD14,IFNG,CXCL2,FCGR4,IRAK2,MAPK1
1	!	1.53e-11	161	541	27	0.05	0.168	GO:0071219	BP	13	cellular response to molecule of bacterial origin	5	SHPK,SASH1,IL10,CXCL16,TNFAIP3,NOS2,CD180,IRG1,TNF,CD6,DAB2IP,IL1B,PTPN22,NFKB1,GBP2,PYCARD,TRIB1,MIF,CCL5,PRDM1,AICDA,CD14,IFNG,CXCL2,FCGR4,IRAK2,MAPK1
1	!	7.13e-59	2247	541	200	0.37	0.089	GO:0070887	BP	13	cellular response to chemical stimulus	4	ALOX12,IL12RB1,RAMP2,NPEPPS,COL1A1,CDKN1B,KLF4,DNMT1,PSAP,AQP1,CCL24,MAP2K1,UBQLN1,SHPK,CYBA,CTNNB1,DERL3,CCL8,TRPM2,UBE2G2,SASH1,ENDOG,NFE2L2,MAPKAPK2,IL10,SULF1,PLCG1,BRCA1,CDK5RAP3,IRF1,CXCL16,CCL4,PDK4,FYN,TNFAIP3,PTPRK,SIRT1,DDIT4,FLT4,RAB10,NOS2,SLC6A4,NME2,PER1,VAMP2,SRSF5,FBLN5,AKR1C18,YY1,CD180,ERBB2IP,RGCC,DMTN,RB1,IRG1,ANGPT1,PDE1B,TFRC,IFNAR1,CXCL13,PLA2G7,XDH,DUSP1,AIF1,TNF,CD74,CD6,…
1	!	1.46e-27	832	541	88	0.163	0.106	GO:1901701	BP	13	cellular response to oxygen-containing compound	5	COL1A1,KLF4,DNMT1,PSAP,AQP1,SHPK,CYBA,CTNNB1,SASH1,ENDOG,NFE2L2,IL10,BRCA1,CXCL16,PDK4,FYN,TNFAIP3,PTPRK,SIRT1,RAB10,NOS2,SLC6A4,NME2,VAMP2,SRSF5,FBLN5,AKR1C18,CD180,DMTN,IRG1,AIF1,TNF,CD6,TCF7L2,PRDX3,COL3A1,IL18RAP,STAT1,PARP1,USF1,NR4A2,DAB2IP,IL1B,CST3,CAR2,ECT2,CCNA2,POSTN,PTPN22,VCAM1,GCLM,NFKB1,GBP2,TXN1,ERRFI1,CHEK2,HSPH1,PYCARD,STK26,HDAC6,SFRP1,MT1,GCLC,TRIB1,MIF,CCL5,LRRK2,GCH1,CTNNA1,…
1	!	7.06e-11	476	541	45	0.083	0.095	GO:1901699	BP	13	cellular response to nitrogen compound	5	COL1A1,KLF4,DNMT1,AQP1,MAP2K1,CYBA,CTNNB1,BRCA1,PDK4,FYN,SIRT1,RAB10,SLC6A4,VAMP2,SRSF5,AKR1C18,DMTN,AIF1,TNF,COL3A1,STAT1,PARP1,USF1,NR4A2,IL1B,CAR2,CCNA2,PTPN22,GCLM,NFKB1,ERRFI1,P2RX7,RYR1,RBM3,SFRP1,GCLC,LRRK2,MAVS,CTNNA1,SOCS1,NOD1,SOCS3,KLF1,KLF2,GSK3A
1	!	7.13e-05	144	541	18	0.033	0.125	GO:0071241	BP	13	cellular response to inorganic substance	5	CDKN1B,AQP1,ENDOG,AKR1C18,DMTN,TFRC,FAS,SNCA,PARP1,ECT2,CCNA2,ALAD,MT2,MT1,LRRK2,SLC25A24,JUNB,GSK3A
1	!	4.32e-05	124	541	17	0.031	0.137	GO:0071248	BP	13	cellular response to metal ion	6	CDKN1B,AQP1,ENDOG,AKR1C18,DMTN,TFRC,FAS,SNCA,PARP1,ECT2,ALAD,MT2,MT1,LRRK2,SLC25A24,JUNB,GSK3A
1	!	6.14e-48	1852	541	167	0.309	0.09	GO:0071310	BP	13	cellular response to organic substance	5	ALOX12,IL12RB1,RAMP2,COL1A1,CDKN1B,KLF4,DNMT1,PSAP,AQP1,CCL24,MAP2K1,SHPK,CYBA,CTNNB1,DERL3,CCL8,UBE2G2,SASH1,ENDOG,NFE2L2,MAPKAPK2,IL10,SULF1,PLCG1,BRCA1,CDK5RAP3,IRF1,CXCL16,CCL4,PDK4,FYN,TNFAIP3,PTPRK,SIRT1,DDIT4,FLT4,RAB10,NOS2,SLC6A4,NME2,PER1,VAMP2,SRSF5,AKR1C18,YY1,CD180,ERBB2IP,DMTN,IRG1,ANGPT1,PDE1B,IFNAR1,CXCL13,XDH,DUSP1,AIF1,TNF,CD74,CD6,OTUB1,TNFRSF25,TCF7L2,RABGEF1,IFITM3,FAM20C,CAS…
1	!	1.42e-12	484	541	48	0.089	0.099	GO:0071396	BP	13	cellular response to lipid	6	ALOX12,COL1A1,KLF4,AQP1,SHPK,SASH1,IL10,BRCA1,CXCL16,PDK4,TNFAIP3,SIRT1,NOS2,SLC6A4,NME2,PER1,AKR1C18,CD180,IRG1,TNF,CD6,PARP1,NR4A2,DAB2IP,IL1B,CCNA2,PTPN22,NFKB1,GBP2,DNAJA1,PADI2,ERRFI1,PYCARD,SFRP1,NEDD4,TRIB1,MIF,CCL5,PRDM1,AICDA,ABCB4,CD14,IFNG,CXCL2,FCGR4,IRAK2,MAPK1,DDRGK1
1	!	5.73e-12	155	541	27	0.05	0.174	GO:0071222	BP	13	cellular response to lipopolysaccharide	7	SHPK,SASH1,IL10,CXCL16,TNFAIP3,NOS2,CD180,IRG1,TNF,CD6,DAB2IP,IL1B,PTPN22,NFKB1,GBP2,PYCARD,TRIB1,MIF,CCL5,PRDM1,AICDA,CD14,IFNG,CXCL2,FCGR4,IRAK2,MAPK1
1	!	3.83e-37	537	541	82	0.152	0.153	GO:0071345	BP	13	cellular response to cytokine stimulus	6	IL12RB1,COL1A1,CCL24,SHPK,CYBA,CCL8,UBE2G2,NFE2L2,BRCA1,IRF1,CCL4,SIRT1,NOS2,YY1,ERBB2IP,ANGPT1,PDE1B,IFNAR1,CXCL13,AIF1,TNF,CD74,OTUB1,TNFRSF25,RABGEF1,IFITM3,IL18RAP,IL1RL1,IL18R1,IL1R1,STAT1,DAB2IP,IL1B,ZBP1,POSTN,VCAM1,NFKB1,GBP3,GBP2,ALAD,PADI2,CXCL9,CCR9,IL4RA,PYCARD,SFRP1,MYLK3,MT2,SYNCRIP,PLVAP,CCL5,MAVS,ACKR1,SOCS1,SAA3,THBS1,CCR6,CD24A,CXCR5,CXCR6,SOCS3,IIGP1,KLF2,IFNG,GSK3A,CXCL2,PIRB,…
1	!	2.32e-09	153	541	24	0.044	0.157	GO:0071356	BP	13	cellular response to tumor necrosis factor	7	COL1A1,CCL24,CYBA,CCL8,NFE2L2,BRCA1,CCL4,SIRT1,ERBB2IP,TNF,TNFRSF25,STAT1,DAB2IP,POSTN,VCAM1,PYCARD,SFRP1,PLVAP,CCL5,THBS1,KLF2,IL18BP,GM2564,GM21541
1	!	3.15e-08	91	541	18	0.033	0.198	GO:0071347	BP	13	cellular response to interleukin-1	7	CCL24,CCL8,CCL4,YY1,OTUB1,IL1R1,DAB2IP,NFKB1,PYCARD,SFRP1,MYLK3,CCL5,SAA3,KLF2,CXCL2,IRAK2,GM2564,GM21541
1	!	0.00125	29	541	8	0.015	0.276	GO:0035458	BP	13	cellular response to interferon-beta	7	UBE2G2,IRF1,STAT1,GBP3,GBP2,IIGP1,TGTP2,TGTP1
1	!	6.82e-10	487	541	44	0.081	0.09	GO:0071407	BP	13	cellular response to organic cyclic compound	6	COL1A1,CDKN1B,KLF4,AQP1,MAP2K1,CYBA,CTNNB1,IL10,BRCA1,SIRT1,NOS2,SLC6A4,PER1,AKR1C18,DMTN,AIF1,TNF,STAT1,PARP1,NR4A2,IL1B,CCNA2,GCLM,NFKB1,DNAJA1,PADI2,ERRFI1,P2RX7,CHEK2,RYR1,RBM3,SFRP1,CASP3,NEDD4,GCLC,CCL5,LRRK2,MAVS,CTNNA1,SOCS1,ABCB4,KLF2,GSK3A,DDRGK1
1	!	1.14e-05	539	541	39	0.072	0.072	GO:0071363	BP	13	cellular response to growth factor stimulus	6	RAMP2,COL1A1,KLF4,CTNNB1,MAPKAPK2,IL10,SULF1,PLCG1,FYN,PTPRK,SIRT1,DDIT4,FLT4,AKR1C18,ANGPT1,CXCL13,XDH,TCF7L2,FAM20C,SNCA,COL3A1,PARP1,DAB2IP,CAT,CCNA2,POSTN,VCAM1,GCLM,ERRFI1,TGFBR3,SFRP1,CASP3,NEDD4,GCLC,CD59A,CCL5,CITED2,THBS1,CCBE1
1	!	0.00104	89	541	13	0.024	0.146	GO:0044344	BP	13	cellular response to fibroblast growth factor stimulus	7	COL1A1,CTNNB1,SULF1,CXCL13,TCF7L2,FAM20C,SNCA,POSTN,GCLM,SFRP1,GCLC,CCL5,THBS1
1	!	0.000149	521	541	36	0.067	0.069	GO:0032870	BP	13	cellular response to hormone stimulus	6	RAMP2,AQP1,CYBA,BRCA1,PDK4,FYN,SIRT1,RAB10,PER1,VAMP2,SRSF5,AKR1C18,DUSP1,AIF1,STAT1,PARP1,USF1,NR4A2,IL1B,CAR2,CCNA2,GCLM,NFKB1,DNAJA1,PADI2,ERRFI1,GATA1,SFRP1,NEDD4,GCLC,LMO2,SOCS1,JUNB,SOCS3,GSK3A,DDRGK1
1	!	1.5e-10	409	541	41	0.076	0.1	GO:0071417	BP	13	cellular response to organonitrogen compound	6	COL1A1,KLF4,DNMT1,AQP1,CYBA,CTNNB1,BRCA1,PDK4,FYN,SIRT1,RAB10,SLC6A4,VAMP2,SRSF5,AKR1C18,DMTN,AIF1,TNF,COL3A1,STAT1,PARP1,USF1,NR4A2,IL1B,CAR2,CCNA2,PTPN22,GCLM,NFKB1,ERRFI1,RYR1,SFRP1,GCLC,LRRK2,CTNNA1,SOCS1,NOD1,SOCS3,KLF1,KLF2,GSK3A
1	!	4.15e-06	253	541	26	0.048	0.103	GO:1901653	BP	13	cellular response to peptide	7	KLF4,CYBA,PDK4,FYN,SIRT1,RAB10,VAMP2,SRSF5,AKR1C18,STAT1,PARP1,USF1,NR4A2,IL1B,CAR2,CCNA2,PTPN22,NFKB1,ERRFI1,GCLC,SOCS1,NOD1,SOCS3,KLF1,KLF2,GSK3A
1	!	0.0016	234	541	21	0.039	0.09	GO:0071375	BP	13	cellular response to peptide hormone stimulus	8	CYBA,PDK4,FYN,SIRT1,RAB10,VAMP2,SRSF5,AKR1C18,STAT1,PARP1,USF1,NR4A2,IL1B,CAR2,CCNA2,NFKB1,ERRFI1,GCLC,SOCS1,SOCS3,GSK3A
1	!	7.5e-73	1541	541	183	0.338	0.119	GO:0033554	BP	13	cellular response to stress	4	UHRF1,NPEPPS,EEF1E1,CHORDC1,CHAF1A,KLF4,PHYHIP,RAD23A,PSAP,AQP1,MAP2K1,UBQLN1,POLA1,RAD51C,DERL3,TRPM2,UBE2G2,RNF168,DNAJB9,SASH1,ENDOG,NFE2L2,MAPKAPK2,NBR1,BRCA1,TRAF4,ATAD5,PNPO,CDK5RAP3,NDEL1,H13,PDK4,TNFAIP3,PTPRK,SIRT1,DDIT4,FLT4,UPP1,SLU7,BTG2,NME2,PER1,GFAP,SEL1L,TMX1,MNAT1,FBLN5,PFKP,AKR1C18,YY1,SFRP4,GADD45G,SLF1,DNAJC15,RGCC,RAD21,STK3,SLC38A2,USP7,USP25,POLH,XDH,WAC,DSC2,AIF1,TNF,CD74,…
1	!	9.91e-23	642	541	71	0.131	0.111	GO:0006974	BP	13	cellular response to DNA damage stimulus	5	UHRF1,EEF1E1,CHAF1A,RAD23A,POLA1,RAD51C,RNF168,MAPKAPK2,BRCA1,ATAD5,CDK5RAP3,SIRT1,DDIT4,BTG2,MNAT1,YY1,SLF1,RAD21,USP7,POLH,WAC,TNF,CD74,OTUB1,SMC5,MMS19,CDK2,PIDD1,PARP1,RBM38,DNAJA1,APTX,USP1,RAD54L,CHEK2,CASP2,CHCHD6,NUPR1,PYCARD,PLK1,CUL4A,WRN,CASP3,SMARCA5,CHEK1,MIF,ZBTB1,FANCD2,POLQ,HELQ,FIGNL1,RIF1,TOPORS,CDKN2AIP,RAD9B,EXO1,PIF1,MMS22L,BC029214,PPP4R2,FBXO31,FBXO6,FANCM,WHSC1,MAPK1,CCND1…
1	!	2.9e-14	404	541	46	0.085	0.114	GO:0006281	BP	13	DNA repair	6	UHRF1,EEF1E1,CHAF1A,RAD23A,POLA1,RAD51C,RNF168,BRCA1,SIRT1,MNAT1,YY1,SLF1,RAD21,USP7,POLH,OTUB1,SMC5,MMS19,CDK2,PARP1,APTX,USP1,RAD54L,CHEK2,CUL4A,WRN,SMARCA5,CHEK1,ZBTB1,FANCD2,POLQ,HELQ,FIGNL1,RIF1,RAD9B,EXO1,PIF1,MMS22L,BC029214,PPP4R2,FBXO6,FANCM,WHSC1,MC1R,GM20431,FIGNL2
1	!	5.47e-09	159	541	24	0.044	0.151	GO:0006302	BP	13	double-strand break repair	7	POLA1,RAD51C,RNF168,BRCA1,YY1,SLF1,OTUB1,SMC5,PARP1,APTX,RAD54L,CHEK2,WRN,SMARCA5,CHEK1,POLQ,HELQ,FIGNL1,RIF1,MMS22L,BC029214,PPP4R2,WHSC1,FIGNL2
1	!	0.00375	84	541	12	0.022	0.143	GO:0000725	BP	13	recombinational repair	7	RAD51C,BRCA1,YY1,SMC5,RAD54L,CHEK1,POLQ,HELQ,FIGNL1,MMS22L,PPP4R2,FIGNL2
1	!	0.00328	83	541	12	0.022	0.145	GO:0000724	BP	13	double-strand break repair via homologous recombination	8	RAD51C,BRCA1,YY1,SMC5,RAD54L,CHEK1,POLQ,HELQ,FIGNL1,MMS22L,PPP4R2,FIGNL2
1	!	2.43e-13	202	541	32	0.059	0.158	GO:0034976	BP	13	response to endoplasmic reticulum stress	5	UBQLN1,DERL3,UBE2G2,DNAJB9,NFE2L2,CDK5RAP3,H13,SIRT1,SEL1L,TMX1,USP25,TMX3,UBXN4,DAB2IP,DNAJC10,EDEM1,CASP3,HYOU1,LRRK2,RNF139,EDEM2,TXNDC5,PPP1R15A,RNF103,SEC61B,IFNG,FBXO6,UFC1,DDRGK1,CCND1,SVIP,SRPX
1	!	2.07e-17	210	541	37	0.068	0.176	GO:0034599	BP	13	cellular response to oxidative stress	5	KLF4,PSAP,AQP1,UBQLN1,TRPM2,ENDOG,NFE2L2,TNFAIP3,PTPRK,SIRT1,NME2,FBLN5,AKR1C18,AIF1,TNF,PRDX3,SNCA,IL18RAP,PARP1,NR4A2,CST3,ECT2,CCNA2,TXN1,HSPH1,STK26,HDAC6,G6PDX,FANCD2,LRRK2,GCH1,SLC25A24,KLF2,ZFP580,STK24,ROMO1,IL18BP
1	!	2.54e-13	126	541	26	0.048	0.206	GO:0034614	BP	13	cellular response to reactive oxygen species	6	KLF4,PSAP,AQP1,ENDOG,NFE2L2,TNFAIP3,PTPRK,SIRT1,FBLN5,AKR1C18,TNF,PRDX3,IL18RAP,CST3,ECT2,CCNA2,TXN1,HSPH1,STK26,HDAC6,LRRK2,GCH1,KLF2,ZFP580,ROMO1,IL18BP
1	!	1.18e-09	76	541	18	0.033	0.237	GO:0070301	BP	13	cellular response to hydrogen peroxide	7	KLF4,PSAP,AQP1,ENDOG,NFE2L2,TNFAIP3,SIRT1,IL18RAP,CST3,ECT2,TXN1,HSPH1,STK26,HDAC6,LRRK2,KLF2,ZFP580,IL18BP
1	!	1.55e-89	1123	541	176	0.325	0.157	GO:0006955	BP	13	immune response	3	IL12RB1,LGALS9,FBXO9,STXBP2,CCL24,UBQLN1,SH2D1A,CD247,CYBA,CCL8,RNF168,BLK,GATA2,FCGR1,H2-M3,CD274,MAPKAPK2,IL10,PLCG1,SLPI,IRF1,CXCL16,CCL4,FYN,TNFAIP3,SIRT1,NOS2,VAMP2,PRKCH,CD180,ERBB2IP,RGCC,TRIM35,IRG1,FYB,ANGPT1,POLR3H,GCSAM,IFNAR1,NPFF,CXCL13,CLEC4N,WASH1,TAP2,AIF1,TNF,CD74,CD6,OTUB1,FAS,TNFRSF25,CTSW,CD7,NFKB2,RABGEF1,IFITM3,HRAS,SNCA,COL3A1,IL1RL1,IL18R1,STAT1,ZAP70,MARCO,DAB2IP,NMI,RBCK…
1	!	2.62e-06	147	541	20	0.037	0.136	GO:0006959	BP	13	humoral immune response	4	SH2D1A,SLPI,RGCC,IRG1,TNF,CD59A,C1QA,C1QC,C1QB,C1S1,EXO1,SPNS2,IFNG,JCHAIN,HIST1H2BJ,HIST1H2BR,C4B,H2-AB1,RPL39,IGHA
1	!	3.19e-31	310	541	59	0.109	0.19	GO:0002250	BP	13	adaptive immune response	4	IL12RB1,SH2D1A,RNF168,FCGR1,H2-M3,IRF1,FYN,TNFAIP3,SIRT1,CLEC4N,TAP2,TNF,CD74,OTUB1,FAS,CD7,NFKB2,HRAS,IL1RL1,IL18R1,ZAP70,SEMA4A,SIT1,RNF19B,P2RX7,LAT,IL4RA,PYCARD,NEDD4,EOMES,MIF,ZBTB1,C1QA,C1QC,C1QB,TAP1,EXO1,AICDA,CD24A,SPN,LAX1,CD8B1,CD8A,IFNG,KDM5D,SKAP1,WHSC1,UNC13D,FCER1G,PIRB,H2-K1,JCHAIN,IL18BP,C4B,H2-AB1,SH2D1B2,TNFSF13,LIME1,IGHA
1	!	3.83e-18	213	541	38	0.07	0.178	GO:0002460	BP	13	adaptive immune response based on somatic recombination of immune receptors built from immunoglobulin superfamily domains	5	IL12RB1,RNF168,FCGR1,H2-M3,IRF1,TNFAIP3,TAP2,TNF,CD74,FAS,NFKB2,HRAS,IL1RL1,IL18R1,SEMA4A,P2RX7,IL4RA,ZBTB1,C1QA,C1QC,C1QB,EXO1,AICDA,CD24A,SPN,CD8A,IFNG,KDM5D,WHSC1,UNC13D,FCER1G,PIRB,H2-K1,IL18BP,C4B,H2-AB1,TNFSF13,IGHA
1	!	0.000763	37	541	9	0.017	0.243	GO:0042088	BP	13	T-helper 1 type immune response	6	IL12RB1,IRF1,HRAS,IL1RL1,IL18R1,SEMA4A,IL4RA,IL18BP,H2-AB1
1	!	4.38e-08	105	541	19	0.035	0.181	GO:0019724	BP	13	B cell mediated immunity	6	RNF168,FCGR1,TNF,CD74,FAS,IL4RA,C1QA,C1QC,C1QB,EXO1,AICDA,IFNG,WHSC1,FCER1G,PIRB,C4B,H2-AB1,TNFSF13,IGHA
1	!	2.34e-06	103	541	17	0.031	0.165	GO:0016064	BP	13	immunoglobulin mediated immune response	7	RNF168,FCGR1,TNF,CD74,IL4RA,C1QA,C1QC,C1QB,EXO1,AICDA,IFNG,WHSC1,FCER1G,C4B,H2-AB1,TNFSF13,IGHA
1	!	0.0311	43	541	8	0.015	0.186	GO:0002455	BP	13	humoral immune response mediated by circulating immunoglobulin	8	TNF,C1QA,C1QC,C1QB,EXO1,C4B,H2-AB1,IGHA
1	!	3.31e-48	569	541	96	0.177	0.169	GO:0045087	BP	13	innate immune response	4	IL12RB1,LGALS9,FBXO9,CCL24,UBQLN1,SH2D1A,CYBA,CCL8,BLK,FCGR1,H2-M3,MAPKAPK2,PLCG1,SLPI,IRF1,CXCL16,CCL4,FYN,TNFAIP3,NOS2,CD180,ERBB2IP,TRIM35,POLR3H,IFNAR1,CLEC4N,AIF1,CD74,NFKB2,IFITM3,SNCA,STAT1,ZAP70,MARCO,DAB2IP,NMI,ZBP1,SAMHD1,PTPN22,NFKB1,GBP3,GBP2,RNF19B,KLRG1,LAG3,CLEC4E,KLRD1,PYCARD,CRTAM,CADM1,SYNCRIP,OAS3,MIF,ZBTB1,TRIM59,CCL5,UBD,H2-AA,C1QA,C1QC,C1QB,MAVS,GCH1,SOCS1,NOD1,TBKBP1,ISG20,…
1	!	0.014	28	541	7	0.013	0.25	GO:0034340	BP	13	response to type I interferon	5	IFNAR1,IFITM3,ZBP1,MAVS,SOCS1,LSM14A,NLRC5
1	!	0.00324	23	541	7	0.013	0.304	GO:0071357	BP	13	cellular response to type I interferon	6	IFNAR1,IFITM3,ZBP1,MAVS,SOCS1,LSM14A,NLRC5
1	!	6.15e-17	102	541	27	0.05	0.265	GO:0034341	BP	13	response to interferon-gamma	5	IL12RB1,CCL24,CCL8,IRF1,CXCL16,CCL4,NOS2,AIF1,IFITM3,SNCA,STAT1,GBP3,GBP2,SYNCRIP,CCL5,UBD,H2-AA,GCH1,SOCS1,H2-Q7,H2-AB1,NLRC5,TGTP2,TGTP1,GBP4,GM2564,GM21541
1	!	1.5e-10	78	541	19	0.035	0.244	GO:0071346	BP	13	cellular response to interferon-gamma	6	IL12RB1,CCL24,CCL8,IRF1,CCL4,NOS2,AIF1,STAT1,GBP3,GBP2,SYNCRIP,CCL5,SOCS1,H2-Q7,H2-AB1,NLRC5,GBP4,GM2564,GM21541
1	!	3.63e-07	48	541	13	0.024	0.271	GO:0002228	BP	13	natural killer cell mediated immunity	5	LGALS9,SH2D1A,H2-M3,RNF19B,LAG3,KLRD1,CRTAM,CADM1,PIK3R6,KLRE1,UNC13D,SH2D1B2,KLRB1B
1	!	2.11e-53	11669	541	464	0.858	0.04	GO:0065007	BP	13	biological regulation	2	ALOX12,RAB5B,IL12RB1,LGALS9,TIMP1,UHRF1,RAMP2,ITGB7,FBXO9,NPEPPS,COL1A1,EEF1E1,CHORDC1,VWF,IRF9,AP2A2,CDKN1B,KLF4,PHYHIP,RAD23A,DNMT1,PSAP,AQP1,CCL24,MAP2K1,UBQLN1,SH2D1A,CD247,SHPK,CRKL,CYBA,CTNNB1,RAD51C,SPIB,GABPA,DERL3,CCL8,TRPM2,UBE2G2,PSEN2,PABPC4,RNF168,BLK,GATA2,LRRK1,SASH1,ENDOG,NFE2L2,FCGR1,NCF1,H2-M3,PLGRKT,CD274,DYRK3,MAPKAPK2,IL10,SULF1,PLCG1,SLPI,NBR1,BRCA1,TRAF4,ATOX1,PNPO,CDK5RAP3…
1	!	2.74e-31	3004	541	187	0.346	0.062	GO:0065008	BP	13	regulation of biological quality	3	ALOX12,LGALS9,RAMP2,VWF,AQP1,CCL24,CYBA,CTNNB1,RAD51C,TRPM2,PABPC4,BLK,GATA2,LRRK1,ENDOG,NFE2L2,NCF1,DYRK3,MAPKAPK2,IL10,PLCG1,ATOX1,NDEL1,CCL4,PDK4,FYN,TNFAIP3,SIRT1,SGPL1,PLEK,ADORA2A,ACE,GRIN2C,NOS2,SLC6A4,NME2,VAMP2,GFAP,TMX1,AKR1C18,SFRP4,VCL,DMTN,RB1,GOLPH3,ANGPT1,STK3,PDE1B,USP7,TFRC,NPFF,CXCL13,EPB42,TREML1,XDH,WASH1,DSC2,TAP2,TNF,RPS14,CD74,TMX3,FAS,FIBP,SMC5,TCF7L2,PRDX3,CD7,RPS24,CDK2,…
1	!	0.0475	458	541	28	0.052	0.061	GO:0090066	BP	13	regulation of anatomical structure size	4	ALOX12,AQP1,CCL24,NDEL1,PLEK,ADORA2A,NOS2,SLC6A4,DMTN,WASH1,RB1CC1,FN1,CLN8,SPTA1,SEMA4A,GCLM,ADD1,SPP1,P2RX7,ADD2,PYCARD,G6PDX,GCLC,MGLL,GUCY1A3,LRRK2,GCH1,TMOD3
1	!	1.88e-20	1450	541	106	0.196	0.073	GO:0042592	BP	13	homeostatic process	4	ALOX12,AQP1,CYBA,CTNNB1,RAD51C,TRPM2,GATA2,LRRK1,ENDOG,NFE2L2,DYRK3,PLCG1,ATOX1,PDK4,TNFAIP3,SIRT1,ADORA2A,NME2,TMX1,SFRP4,DMTN,RB1,TFRC,NPFF,CXCL13,EPB42,TAP2,TNF,RPS14,CD74,TMX3,FAS,SMC5,TCF7L2,CD7,RPS24,SNCA,STAT1,CLN8,PARP1,SPTA1,USF1,DNAJC10,SP3,IL1B,GNAS,CAR2,VCAM1,GCLM,TXN1,PTBP3,SIT1,TAL1,ADD1,SPP1,CXCL9,P2RX7,EIF2AK1,RYR1,LAT,GATA1,G6PDX,TSC22D3,ANK1,WRN,CASP3,MT2,MT1,GCLC,SLC25A38,LMO2,…
1	!	0.0371	308	541	22	0.041	0.071	GO:0060249	BP	13	anatomical structure homeostasis	5	CTNNB1,RAD51C,GATA2,LRRK1,PDK4,RB1,TFRC,SMC5,CD7,CLN8,GNAS,CAR2,ADD1,SPP1,P2RX7,GATA1,WRN,PIF1,TMEM64,S1PR1,MAPK1,JCHAIN
1	!	4.83e-19	253	541	42	0.078	0.166	GO:0048872	BP	13	homeostasis of number of cells	5	GATA2,DYRK3,TNFAIP3,DMTN,RB1,EPB42,RPS14,CD74,FAS,CD7,RPS24,SPTA1,SP3,PTBP3,SIT1,TAL1,ADD1,P2RX7,LAT,GATA1,G6PDX,TSC22D3,ANK1,CASP3,SLC25A38,LMO2,MIF,TCEA1,CITED2,SPNS2,HCAR2,CD24A,ZFPM1,KLF1,KLF2,IFNG,TMOD3,FCER1G,PIRB,TRIM10,MAFB,BCL2A1A
1	!	3.09e-07	91	541	17	0.031	0.187	GO:0001776	BP	13	leukocyte homeostasis	6	TNFAIP3,CD74,FAS,SPTA1,SIT1,P2RX7,LAT,TSC22D3,CASP3,MIF,SPNS2,HCAR2,CD24A,IFNG,FCER1G,PIRB,BCL2A1A
1	!	5.48e-06	70	541	14	0.026	0.2	GO:0002260	BP	13	lymphocyte homeostasis	7	TNFAIP3,CD74,FAS,SPTA1,SIT1,P2RX7,LAT,TSC22D3,CASP3,MIF,SPNS2,CD24A,PIRB,BCL2A1A
1	!	0.0366	32	541	7	0.013	0.219	GO:0001782	BP	13	B cell homeostasis	8	TNFAIP3,CD74,CASP3,MIF,SPNS2,PIRB,BCL2A1A
1	!	8.17e-16	133	541	29	0.054	0.218	GO:0002262	BP	13	myeloid cell homeostasis	6	GATA2,DYRK3,DMTN,RB1,EPB42,RPS14,RPS24,SP3,PTBP3,TAL1,ADD1,GATA1,G6PDX,ANK1,CASP3,SLC25A38,LMO2,TCEA1,CITED2,HCAR2,CD24A,ZFPM1,KLF1,KLF2,IFNG,TMOD3,FCER1G,TRIM10,MAFB
1	!	4.24e-15	108	541	26	0.048	0.241	GO:0034101	BP	13	erythrocyte homeostasis	7	GATA2,DYRK3,DMTN,RB1,EPB42,RPS14,RPS24,SP3,PTBP3,TAL1,ADD1,GATA1,G6PDX,ANK1,CASP3,SLC25A38,LMO2,TCEA1,CITED2,CD24A,ZFPM1,KLF1,KLF2,TMOD3,TRIM10,MAFB
1	!	0.00235	926	541	49	0.091	0.053	GO:0048878	BP	13	chemical homeostasis	5	ALOX12,AQP1,CYBA,TRPM2,GATA2,ENDOG,PLCG1,ATOX1,PDK4,SIRT1,ADORA2A,NME2,SFRP4,TFRC,NPFF,CXCL13,EPB42,TAP2,TCF7L2,SNCA,STAT1,PARP1,USF1,CAR2,VCAM1,GCLM,CXCL9,P2RX7,EIF2AK1,RYR1,ANK1,MT2,MT1,GCLC,CCL5,LRRK2,TAP1,PICALM,CCR6,ABCB4,TMEM64,S1PR1,CD24A,CXCR3,CXCL2,CXCL11,TMEM203,CCR5,LIME1
1	!	0.000443	593	541	38	0.07	0.064	GO:0050801	BP	13	ion homeostasis	6	ALOX12,CYBA,TRPM2,GATA2,PLCG1,ATOX1,PDK4,ADORA2A,SFRP4,TFRC,NPFF,CXCL13,EPB42,SNCA,PARP1,CAR2,GCLM,CXCL9,P2RX7,EIF2AK1,RYR1,ANK1,MT2,MT1,GCLC,CCL5,LRRK2,PICALM,CCR6,TMEM64,S1PR1,CD24A,CXCR3,CXCL2,CXCL11,TMEM203,CCR5,LIME1
1	!	0.00559	555	541	34	0.063	0.061	GO:0098771	BP	13	inorganic ion homeostasis	7	CYBA,TRPM2,GATA2,PLCG1,ATOX1,PDK4,ADORA2A,SFRP4,TFRC,NPFF,CXCL13,EPB42,SNCA,CAR2,CXCL9,P2RX7,EIF2AK1,RYR1,ANK1,MT2,MT1,CCL5,LRRK2,PICALM,CCR6,TMEM64,S1PR1,CD24A,CXCR3,CXCL2,CXCL11,TMEM203,CCR5,LIME1
1	!	0.00871	541	541	33	0.061	0.061	GO:0055080	BP	13	cation homeostasis	7	CYBA,TRPM2,GATA2,PLCG1,ATOX1,PDK4,ADORA2A,TFRC,NPFF,CXCL13,EPB42,SNCA,CAR2,CXCL9,P2RX7,EIF2AK1,RYR1,ANK1,MT2,MT1,CCL5,LRRK2,PICALM,CCR6,TMEM64,S1PR1,CD24A,CXCR3,CXCL2,CXCL11,TMEM203,CCR5,LIME1
1	!	0.013	476	541	30	0.055	0.063	GO:0055065	BP	13	metal ion homeostasis	8	CYBA,TRPM2,GATA2,PLCG1,ATOX1,ADORA2A,TFRC,NPFF,CXCL13,EPB42,SNCA,CXCL9,P2RX7,EIF2AK1,RYR1,ANK1,MT2,MT1,CCL5,PICALM,CCR6,TMEM64,S1PR1,CD24A,CXCR3,CXCL2,CXCL11,TMEM203,CCR5,LIME1
1	!	0.000316	312	541	26	0.048	0.083	GO:0050878	BP	13	regulation of body fluid levels	4	ALOX12,VWF,AQP1,CYBA,NFE2L2,PLEK,ADORA2A,VCL,DMTN,TREML1,XDH,FIBP,CDK2,ZAP70,F5,GNAS,F3,STX2,GATA1,CD209A,FAM46A,TSPAN8,THBS1,ENTPD1,FCER1G,CCND1
1	!	1.88e-05	181	541	21	0.039	0.116	GO:0007599	BP	13	hemostasis	5	ALOX12,VWF,NFE2L2,PLEK,VCL,DMTN,TREML1,FIBP,CDK2,ZAP70,F5,GNAS,F3,STX2,GATA1,CD209A,FAM46A,TSPAN8,THBS1,ENTPD1,FCER1G
1	!	1.06e-20	2456	541	146	0.27	0.059	GO:0065009	BP	13	regulation of molecular function	3	ALOX12,LGALS9,TIMP1,CHORDC1,CDKN1B,KLF4,PSAP,AQP1,CCL24,MAP2K1,UBQLN1,CYBA,CTNNB1,CCL8,PSEN2,SASH1,IL10,SLPI,TRAF4,CDK5RAP3,NDEL1,CCL4,TNFAIP3,SIRT1,PLEK,ADORA2A,AHSA2,LTC4S,ACE,NOS2,VAMP2,MNAT1,PRKCH,SFRP4,GADD45G,ERBB2IP,RGCC,RB1,PSME1,ANGPT1,STK3,USP7,CXCL13,XDH,WASH1,DUSP1,PSMB8,TNF,CD74,FAS,VLDLR,TCF7L2,PRDX3,RABGEF1,USP33,HRAS,PIDD1,SNCA,STRADB,CFLAR,FN1,PARP1,SPTA1,NR4A2,STOM,DAB2IP,DNAJC1…
1	!	1.6e-15	1482	541	98	0.181	0.066	GO:0044093	BP	13	positive regulation of molecular function	4	ALOX12,LGALS9,CDKN1B,KLF4,PSAP,CCL24,MAP2K1,CYBA,CTNNB1,CCL8,PSEN2,SASH1,IL10,TRAF4,NDEL1,CCL4,SIRT1,PLEK,ADORA2A,AHSA2,LTC4S,ACE,NOS2,PRKCH,GADD45G,RGCC,RB1,PSME1,ANGPT1,STK3,CXCL13,XDH,TNF,CD74,VLDLR,TCF7L2,PRDX3,RABGEF1,USP33,HRAS,PIDD1,SNCA,STRADB,CFLAR,FN1,PARP1,SPTA1,NR4A2,DAB2IP,DNAJC10,CAT,IL1B,RBCK1,GNAS,ECT2,GCLM,F3,TXN1,PLPP3,ADD1,P2RX7,HSPH1,ADD2,LAT,PYCARD,PLK1,WRN,TRIB1,PIK3R4,MIF,C…
1	!	0.000758	284	541	24	0.044	0.085	GO:0051098	BP	13	regulation of binding	4	LGALS9,KLF4,CTNNB1,IL10,SLPI,TRAF4,ACE,RB1,ANGPT1,STK3,TCF7L2,USP33,PARP1,SPTA1,DAB2IP,TXN1,ADD1,TGFBR3,ADD2,PLK1,GATA1,LRRK2,ZFPM1,HOPX
1	!	0.00266	164	541	17	0.031	0.104	GO:0043393	BP	13	regulation of protein binding	5	IL10,SLPI,TRAF4,ACE,ANGPT1,STK3,TCF7L2,USP33,SPTA1,DAB2IP,ADD1,TGFBR3,ADD2,PLK1,LRRK2,ZFPM1,HOPX
1	!	0.0314	138	541	14	0.026	0.101	GO:0051099	BP	13	positive regulation of binding	5	LGALS9,KLF4,TRAF4,ACE,RB1,STK3,TCF7L2,USP33,PARP1,SPTA1,TXN1,ADD1,ADD2,LRRK2
1	!	3.73e-15	1967	541	116	0.214	0.059	GO:0050790	BP	13	regulation of catalytic activity	4	ALOX12,LGALS9,TIMP1,CHORDC1,CDKN1B,KLF4,PSAP,AQP1,CCL24,MAP2K1,CYBA,CTNNB1,CCL8,PSEN2,SASH1,SLPI,TRAF4,CDK5RAP3,NDEL1,CCL4,TNFAIP3,SIRT1,PLEK,ADORA2A,AHSA2,LTC4S,ACE,NOS2,MNAT1,GADD45G,RGCC,RB1,PSME1,ANGPT1,CXCL13,XDH,WASH1,DUSP1,PSMB8,TNF,CD74,FAS,VLDLR,PRDX3,RABGEF1,HRAS,PIDD1,SNCA,STRADB,CFLAR,FN1,NR4A2,DAB2IP,DNAJC10,IL1B,CST3,GNAS,ECT2,CCNA2,PTPN22,GCLM,F3,NFKB1,DNAJA1,ERRFI1,P2RX7,HSPH1,LAT…
1	!	1.59e-13	756	541	63	0.116	0.083	GO:0051338	BP	13	regulation of transferase activity	5	LGALS9,CHORDC1,CDKN1B,KLF4,MAP2K1,CTNNB1,SASH1,TRAF4,CDK5RAP3,TNFAIP3,SIRT1,ADORA2A,ACE,MNAT1,GADD45G,RGCC,RB1,ANGPT1,WASH1,DUSP1,TNF,CD74,VLDLR,PRDX3,HRAS,SNCA,STRADB,DAB2IP,IL1B,ECT2,CCNA2,PTPN22,DNAJA1,ERRFI1,P2RX7,HSPH1,LAT,PYCARD,PLK1,SFRP1,CASP3,TRIB1,PIK3R4,MIF,CCND3,MAP4K5,CCL5,LRRK2,TOPORS,SH3GLB1,SOCS1,THBS1,PIF1,PIK3R6,CD24A,LAX1,FBXO31,SOCS3,GSK3A,MAPK1,CCND1,NLRC5,LIME1
1	!	0.0115	1152	541	55	0.102	0.048	GO:0051336	BP	13	regulation of hydrolase activity	5	ALOX12,TIMP1,CDKN1B,KLF4,AQP1,CCL24,CCL8,SLPI,CDK5RAP3,NDEL1,CCL4,SIRT1,PLEK,ADORA2A,AHSA2,PSME1,CXCL13,XDH,PSMB8,TNF,FAS,PRDX3,RABGEF1,HRAS,PIDD1,SNCA,CFLAR,FN1,DAB2IP,DNAJC10,CST3,GNAS,ECT2,F3,PYCARD,WRN,OAS3,CCL5,LRRK2,FAM13B,NOD1,PICALM,THBS1,PPP1R15A,TMEM64,S1PR1,LXN,BC004004,IFNG,SERPINB2,C4B,PSME2,GM2564,GM21541,PSMB9
1	!	1.32e-11	1208	541	79	0.146	0.065	GO:0043085	BP	13	positive regulation of catalytic activity	5	ALOX12,LGALS9,CDKN1B,KLF4,PSAP,CCL24,MAP2K1,CYBA,CTNNB1,CCL8,PSEN2,SASH1,TRAF4,NDEL1,CCL4,SIRT1,PLEK,ADORA2A,AHSA2,LTC4S,ACE,NOS2,GADD45G,RGCC,PSME1,ANGPT1,CXCL13,XDH,TNF,CD74,VLDLR,RABGEF1,HRAS,PIDD1,SNCA,STRADB,CFLAR,FN1,NR4A2,DAB2IP,DNAJC10,IL1B,GNAS,ECT2,GCLM,F3,P2RX7,HSPH1,LAT,PYCARD,PLK1,WRN,TRIB1,PIK3R4,MIF,CCND3,MAP4K5,CCL5,LRRK2,FAM13B,TOPORS,SH3GLB1,GCH1,SOCS1,NOD1,PICALM,THBS1,PPP1R15A…
1	!	2.3e-08	477	541	41	0.076	0.086	GO:0051347	BP	13	positive regulation of transferase activity	6	LGALS9,CDKN1B,KLF4,MAP2K1,CTNNB1,SASH1,TRAF4,SIRT1,ACE,GADD45G,RGCC,ANGPT1,TNF,CD74,VLDLR,HRAS,SNCA,STRADB,DAB2IP,IL1B,ECT2,P2RX7,HSPH1,LAT,PLK1,TRIB1,PIK3R4,MIF,CCND3,MAP4K5,CCL5,LRRK2,TOPORS,SH3GLB1,SOCS1,THBS1,PIK3R6,CD24A,GSK3A,MAPK1,CCND1
1	!	0.0401	716	541	38	0.07	0.053	GO:0051345	BP	13	positive regulation of hydrolase activity	6	ALOX12,CDKN1B,CCL24,CCL8,NDEL1,CCL4,SIRT1,PLEK,AHSA2,PSME1,CXCL13,XDH,TNF,RABGEF1,HRAS,PIDD1,SNCA,CFLAR,FN1,DAB2IP,DNAJC10,GNAS,ECT2,F3,PYCARD,WRN,CCL5,LRRK2,FAM13B,NOD1,PICALM,PPP1R15A,S1PR1,BC004004,IFNG,PSME2,GM2564,GM21541
1	!	2.32e-07	960	541	60	0.111	0.062	GO:0044092	BP	13	negative regulation of molecular function	4	TIMP1,CHORDC1,CDKN1B,KLF4,AQP1,UBQLN1,IL10,SLPI,CDK5RAP3,TNFAIP3,SIRT1,ADORA2A,ACE,SFRP4,ERBB2IP,RB1,USP7,WASH1,DUSP1,TNF,TCF7L2,PRDX3,USP33,HRAS,SNCA,CFLAR,DAB2IP,CAT,IL1B,CST3,RBCK1,PTPN22,NFKB1,DNAJA1,ERRFI1,PYCARD,PLK1,GATA1,SFRP1,CASP3,NEDD4,TRIB1,LRRK2,SOCS1,TXNIP,PICALM,THBS1,PPP1R15A,PIF1,LXN,ZFPM1,LAX1,FBXO31,SOCS3,GSK3A,IRAK2,SERPINB2,CNR2,C4B,NLRC5
1	!	6.61e-05	721	541	45	0.083	0.062	GO:0043086	BP	13	negative regulation of catalytic activity	5	TIMP1,CHORDC1,CDKN1B,KLF4,AQP1,SLPI,CDK5RAP3,TNFAIP3,SIRT1,ADORA2A,RB1,WASH1,DUSP1,TNF,PRDX3,HRAS,SNCA,CFLAR,DAB2IP,IL1B,CST3,PTPN22,NFKB1,DNAJA1,ERRFI1,PYCARD,PLK1,SFRP1,CASP3,TRIB1,LRRK2,SOCS1,TXNIP,PICALM,THBS1,PPP1R15A,PIF1,LXN,LAX1,FBXO31,SOCS3,GSK3A,SERPINB2,CNR2,C4B
1	!	6.3e-06	258	541	26	0.048	0.101	GO:0051348	BP	13	negative regulation of transferase activity	6	CHORDC1,CDKN1B,CDK5RAP3,TNFAIP3,SIRT1,ADORA2A,RB1,WASH1,DUSP1,PRDX3,DAB2IP,IL1B,PTPN22,DNAJA1,ERRFI1,PYCARD,PLK1,SFRP1,CASP3,TRIB1,SOCS1,PIF1,LAX1,FBXO31,SOCS3,GSK3A
1	!	7.6e-41	13291	541	477	0.882	0.036	GO:0044699	BP	13	single-organism process	2	CLEC10A,ALOX12,RAB5B,IL12RB1,LGALS9,TIMP1,UHRF1,RAMP2,ITGB7,FBXO9,COL1A1,EEF1E1,CHORDC1,VWF,IRF9,CHAF1A,AP2A2,CDKN1B,KLF4,PHYHIP,DNMT1,PSAP,STXBP2,AQP1,CCL24,MAP2K1,UBQLN1,SH2D1A,CD247,SHPK,CRKL,CYBA,POLA1,CTNNB1,RAD51C,SPIB,GABPA,DERL3,CCL8,TRPM2,UBE2G2,TAZ,PSEN2,PABPC4,RNF168,BLK,DNAJB9,GATA2,LRRK1,SASH1,ENDOG,NFE2L2,FCGR1,NCF1,H2-M3,CD274,DYRK3,MAPKAPK2,IL10,SULF1,PLCG1,NBR1,BRCA1,TRAF4,ATOX1,…
1	!	9.92e-20	6329	541	267	0.494	0.042	GO:0044700	BP	13	single organism signaling	3	RAB5B,IL12RB1,LGALS9,TIMP1,RAMP2,ITGB7,FBXO9,COL1A1,EEF1E1,CDKN1B,KLF4,DNMT1,PSAP,AQP1,CCL24,MAP2K1,UBQLN1,SH2D1A,CD247,CYBA,CTNNB1,DERL3,CCL8,TRPM2,PSEN2,BLK,GATA2,LRRK1,SASH1,NFE2L2,FCGR1,H2-M3,CD274,MAPKAPK2,IL10,SULF1,PLCG1,NBR1,BRCA1,TRAF4,CDK5RAP3,IRF1,CCL4,PDK4,FYN,TNFAIP3,PTPRK,SIRT1,SGPL1,DDIT4,PLEK,ADORA2A,MADCAM1,FLT4,SDC1,RAB10,GRIN2C,NOS2,SLC6A4,NME2,PER1,VAMP2,GFAP,SEL1L,PRKCH,AKR1C…
1	!	5.59e-29	708	541	83	0.153	0.117	GO:0098602	BP	13	single organism cell adhesion	3	ALOX12,IL12RB1,LGALS9,ITGB7,KLF4,CTNNB1,H2-M3,CD274,IRF1,FYN,TNFAIP3,PLEK,ADORA2A,MADCAM1,VCL,RGCC,DMTN,GOLPH3,IFNAR1,CXCL13,WASH1,DSC2,AIF1,TNF,CD74,CD6,FAS,FIBP,IL18R1,ZAP70,FN1,SPTA1,SP3,IL1B,GNAS,POSTN,PTPN22,VCAM1,SEMA4A,SIT1,PLPP3,P2RX7,CCR9,MAD1L1,HSPH1,LAG3,CLEC4E,LAT,IL4RA,PYCARD,GATA1,CD209A,SFRP1,CASP3,PSMB10,CD3D,NEDD4,EOMES,ZBTB1,FANCD2,CCND3,TESPA1,CCL5,H2-AA,CTNNA1,CITED2,PTGER4,ZF…
1	!	4.95e-28	660	541	79	0.146	0.12	GO:0016337	BP	13	single organismal cell-cell adhesion	4	ALOX12,IL12RB1,LGALS9,ITGB7,KLF4,CTNNB1,H2-M3,CD274,IRF1,FYN,TNFAIP3,PLEK,ADORA2A,MADCAM1,VCL,RGCC,DMTN,GOLPH3,IFNAR1,CXCL13,WASH1,DSC2,AIF1,TNF,CD74,CD6,FAS,FIBP,IL18R1,ZAP70,SPTA1,SP3,IL1B,GNAS,PTPN22,VCAM1,SEMA4A,SIT1,PLPP3,P2RX7,CCR9,MAD1L1,HSPH1,LAG3,CLEC4E,LAT,IL4RA,PYCARD,GATA1,CD209A,CASP3,PSMB10,CD3D,NEDD4,EOMES,ZBTB1,FANCD2,CCND3,TESPA1,CCL5,H2-AA,CTNNA1,CITED2,PTGER4,ZFP36L2,PIK3R6,CD2…
1	!	0.0258	42	541	8	0.015	0.19	GO:0034113	BP	13	heterotypic cell-cell adhesion	5	ITGB7,KLF4,TNFAIP3,MADCAM1,DSC2,TNF,IL1B,ITGAD
1	!	0.000669	72	541	12	0.022	0.167	GO:0034109	BP	13	homotypic cell-cell adhesion	5	ALOX12,PLEK,VCL,DMTN,DSC2,FIBP,ZAP70,GNAS,PLPP3,GATA1,CCL5,CD24A
1	!	2.24e-27	448	541	65	0.12	0.145	GO:0007159	BP	13	leukocyte cell-cell adhesion	5	IL12RB1,LGALS9,ITGB7,KLF4,CTNNB1,H2-M3,CD274,IRF1,FYN,ADORA2A,MADCAM1,GOLPH3,IFNAR1,WASH1,AIF1,TNF,CD74,CD6,FAS,IL18R1,ZAP70,SPTA1,SP3,IL1B,PTPN22,VCAM1,SEMA4A,SIT1,P2RX7,CCR9,MAD1L1,HSPH1,LAG3,CLEC4E,LAT,IL4RA,PYCARD,CD209A,CASP3,PSMB10,CD3D,NEDD4,EOMES,ZBTB1,FANCD2,CCND3,TESPA1,CCL5,H2-AA,PTGER4,ZFP36L2,PIK3R6,CD24A,BCL11B,AMICA1,SPN,LAX1,CD8A,IFNG,FCER1G,FCGR4,ITGAD,H2-AB1,MAFB,SLFN1
1	!	0.0217	20	541	6	0.011	0.3	GO:0061756	BP	13	leukocyte adhesion to vascular endothelial cell	6	ITGB7,KLF4,MADCAM1,GOLPH3,TNF,VCAM1
1	!	1.15e-24	420	541	60	0.111	0.143	GO:0070486	BP	13	leukocyte aggregation	6	IL12RB1,LGALS9,CTNNB1,H2-M3,CD274,IRF1,FYN,ADORA2A,IFNAR1,WASH1,AIF1,CD74,CD6,FAS,IL18R1,ZAP70,SPTA1,SP3,IL1B,PTPN22,VCAM1,SEMA4A,SIT1,P2RX7,CCR9,MAD1L1,HSPH1,LAG3,CLEC4E,LAT,IL4RA,PYCARD,CD209A,CASP3,PSMB10,CD3D,NEDD4,EOMES,ZBTB1,FANCD2,CCND3,TESPA1,CCL5,H2-AA,PTGER4,ZFP36L2,PIK3R6,CD24A,BCL11B,AMICA1,SPN,LAX1,CD8A,IFNG,FCER1G,FCGR4,ITGAD,H2-AB1,MAFB,SLFN1
1	!	3.47e-25	411	541	60	0.111	0.146	GO:0071593	BP	13	lymphocyte aggregation	7	IL12RB1,LGALS9,CTNNB1,H2-M3,CD274,IRF1,FYN,ADORA2A,IFNAR1,WASH1,AIF1,CD74,CD6,FAS,IL18R1,ZAP70,SPTA1,SP3,IL1B,PTPN22,VCAM1,SEMA4A,SIT1,P2RX7,CCR9,MAD1L1,HSPH1,LAG3,CLEC4E,LAT,IL4RA,PYCARD,CD209A,CASP3,PSMB10,CD3D,NEDD4,EOMES,ZBTB1,FANCD2,CCND3,TESPA1,CCL5,H2-AA,PTGER4,ZFP36L2,PIK3R6,CD24A,BCL11B,AMICA1,SPN,LAX1,CD8A,IFNG,FCER1G,FCGR4,ITGAD,H2-AB1,MAFB,SLFN1
1	!	2.87e-30	5487	541	267	0.494	0.049	GO:0044767	BP	13	single-organism developmental process	3	ALOX12,LGALS9,TIMP1,RAMP2,ITGB7,FBXO9,COL1A1,EEF1E1,AP2A2,CDKN1B,KLF4,PSAP,AQP1,CCL24,MAP2K1,CRKL,CTNNB1,SPIB,GABPA,CCL8,TAZ,PABPC4,RNF168,BLK,GATA2,LRRK1,SASH1,ENDOG,NFE2L2,H2-M3,DYRK3,MAPKAPK2,IL10,SULF1,PLCG1,NBR1,BRCA1,TRAF4,NDEL1,IRF1,FYN,TNFAIP3,PTPRK,SIRT1,SGPL1,DDIT4,PLEK,ADORA2A,MADCAM1,FLT4,BTG2,SDC1,RAB10,ACE,SLC6A4,NME2,GFAP,MNAT1,PRKCH,SRSF5,YY1,SFRP4,FAM213A,VCL,RGCC,BIN3,DMTN,RB1,I…
1	!	4.32e-06	167	541	21	0.039	0.126	GO:0031099	BP	13	regeneration	4	KLF4,MAP2K1,IL10,NDEL1,GFAP,SRSF5,BIN3,CFLAR,CCNA2,POSTN,PTPN12,TGFBR3,SPP1,MKI67,CTNNA1,NINJ1,SCARF1,HOPX,STK24,KLK8,CCND1
1	!	0.00553	46	541	9	0.017	0.196	GO:0031102	BP	13	neuron projection regeneration	5	KLF4,MAP2K1,NDEL1,GFAP,SPP1,CTNNA1,SCARF1,STK24,KLK8
1	!	5.41e-08	276	541	30	0.055	0.109	GO:0007568	BP	13	aging	4	ALOX12,TIMP1,EEF1E1,MAP2K1,ENDOG,NFE2L2,IL10,SIRT1,MADCAM1,SMC5,NFKB2,HRAS,SNCA,COL3A1,CLN8,CAT,VCAM1,GCLM,RAD54L,CHEK2,CASP2,WRN,GCLC,MIF,LRRK2,CTNNA1,CITED2,GSK3A,MT-CO1,ROMO1
1	!	2.17e-11	2530	541	127	0.235	0.05	GO:1902578	BP	13	single-organism localization	3	LGALS9,RAMP2,ITGB7,STXBP2,AQP1,CYBA,CTNNB1,TRPM2,BLK,GATA2,NFE2L2,FCGR1,NCF1,CD274,IL10,PLCG1,NDEL1,SIRT1,PLEK,ADORA2A,MADCAM1,SDC1,RAB10,ACE,NOS2,SLC6A4,VAMP2,GFAP,FBLN5,AKR1C18,SFRP4,RGCC,DMTN,FYB,GOLPH3,ANGPT1,SLC38A2,IFNAR1,NPFF,CLEC4N,XDH,WASH1,TAP2,AIF1,TNF,CD74,VLDLR,TCF7L2,RABGEF1,CASP1,SNCA,IL1RL1,IL18R1,ZAP70,FN1,CLN8,MARCO,PARP1,STOM,DAB2IP,IL1B,RBCK1,GNAS,FABP5,CAR2,ECT2,POSTN,KPNA4,P…
1	!	2.36e-11	2329	541	120	0.222	0.052	GO:0044765	BP	13	single-organism transport	4	LGALS9,RAMP2,STXBP2,AQP1,CYBA,CTNNB1,TRPM2,BLK,GATA2,NFE2L2,FCGR1,NCF1,CD274,IL10,PLCG1,NDEL1,SIRT1,PLEK,ADORA2A,SDC1,RAB10,ACE,NOS2,SLC6A4,VAMP2,GFAP,FBLN5,AKR1C18,SFRP4,RGCC,DMTN,GOLPH3,ANGPT1,SLC38A2,IFNAR1,NPFF,CLEC4N,XDH,WASH1,TAP2,AIF1,TNF,CD74,VLDLR,TCF7L2,RABGEF1,CASP1,SNCA,IL1RL1,IL18R1,ZAP70,FN1,CLN8,MARCO,PARP1,STOM,DAB2IP,IL1B,RBCK1,GNAS,FABP5,CAR2,ECT2,POSTN,KPNA4,PTPN22,CHRNB2,TXN1,…
1	!	8.91e-11	911	541	65	0.12	0.071	GO:0046903	BP	13	secretion	5	LGALS9,STXBP2,AQP1,CYBA,TRPM2,BLK,GATA2,CD274,IL10,PLEK,ADORA2A,SDC1,ACE,NOS2,VAMP2,FBLN5,RGCC,DMTN,GOLPH3,ANGPT1,IFNAR1,NPFF,CLEC4N,XDH,WASH1,TNF,CD74,TCF7L2,RABGEF1,CASP1,SNCA,IL1RL1,ZAP70,FN1,IL1B,GNAS,CAR2,POSTN,PTPN22,CHRNB2,RNF19B,P2RX7,CLEC4E,LAT,IL4RA,PYCARD,SFRP1,CRTAM,CADM1,MIF,CCL5,LRRK2,BANK1,SOCS1,PTGER4,ABCB4,HCAR2,CLEC9A,CD14,LAX1,FES,IFNG,UNC13D,FCER1G,CCND1
1	!	0.000988	153	541	17	0.031	0.111	GO:0006909	BP	13	phagocytosis	5	CYBA,BLK,GATA2,FCGR1,AIF1,TNF,MARCO,IL1B,P2RX7,EIF2AK1,PYCARD,TXNDC5,THBS1,UNC13D,FCER1G,CD209B,SRPX
1	!	0.0371	44	541	8	0.015	0.182	GO:0050766	BP	13	positive regulation of phagocytosis	6	CYBA,GATA2,FCGR1,TNF,IL1B,PYCARD,FCER1G,CD209B
1	!	0.022	298	541	22	0.041	0.074	GO:0017038	BP	13	protein import	5	SIRT1,AKR1C18,ANGPT1,TNF,TCF7L2,IL18R1,PARP1,DAB2IP,IL1B,RBCK1,ECT2,KPNA4,PTPN22,TXN1,MAVS,TXNIP,SEC61B,IFNG,MAPK1,IPO7,GBP4,LIME1
1	!	4.9e-05	892	541	52	0.096	0.058	GO:1902580	BP	13	single-organism cellular localization	4	RAMP2,ITGB7,CTNNB1,GATA2,NCF1,NDEL1,SIRT1,MADCAM1,RAB10,VAMP2,AKR1C18,DMTN,FYB,GOLPH3,ANGPT1,TAP2,TNF,TCF7L2,RABGEF1,SNCA,IL18R1,ZAP70,PARP1,STOM,DAB2IP,IL1B,RBCK1,ECT2,KPNA4,PTPN22,TXN1,P2RX7,LAT,IL4RA,ANK1,LRRK2,SH3GLB1,TAP1,MAVS,TXNIP,CD24A,FES,SEC61B,IFNG,SKAP1,UNC13D,FCER1G,MAPK1,IPO7,KCNIP3,GBP4,LIME1
1	!	7.96e-05	555	541	38	0.07	0.068	GO:1902582	BP	13	single-organism intracellular transport	5	GATA2,NCF1,NDEL1,SIRT1,AKR1C18,DMTN,ANGPT1,TAP2,TNF,TCF7L2,RABGEF1,IL18R1,ZAP70,PARP1,STOM,DAB2IP,IL1B,RBCK1,ECT2,KPNA4,PTPN22,TXN1,LAT,IL4RA,ANK1,TAP1,MAVS,TXNIP,CD24A,FES,SEC61B,IFNG,UNC13D,FCER1G,MAPK1,IPO7,GBP4,LIME1
1	!	0.00148	253	541	22	0.041	0.087	GO:1902593	BP	13	single-organism nuclear import	6	SIRT1,AKR1C18,ANGPT1,TNF,TCF7L2,IL18R1,PARP1,DAB2IP,IL1B,RBCK1,ECT2,KPNA4,PTPN22,TXN1,MAVS,TXNIP,SEC61B,IFNG,MAPK1,IPO7,GBP4,LIME1
1	!	0.00148	253	541	22	0.041	0.087	GO:0006606	BP	13	protein import into nucleus	7	SIRT1,AKR1C18,ANGPT1,TNF,TCF7L2,IL18R1,PARP1,DAB2IP,IL1B,RBCK1,ECT2,KPNA4,PTPN22,TXN1,MAVS,TXNIP,SEC61B,IFNG,MAPK1,IPO7,GBP4,LIME1
1	!	1.19e-48	5463	541	301	0.556	0.055	GO:0044707	BP	13	single-multicellular organism process	3	CLEC10A,ALOX12,IL12RB1,LGALS9,TIMP1,RAMP2,COL1A1,EEF1E1,VWF,IRF9,AP2A2,CDKN1B,KLF4,PSAP,AQP1,CCL24,MAP2K1,CRKL,CYBA,CTNNB1,SPIB,GABPA,TAZ,PABPC4,RNF168,GATA2,LRRK1,SASH1,ENDOG,NFE2L2,NCF1,H2-M3,CD274,DYRK3,MAPKAPK2,IL10,SULF1,PLCG1,NBR1,BRCA1,TRAF4,NDEL1,IRF1,PDK4,FYN,TNFAIP3,PTPRK,SIRT1,SGPL1,DDIT4,PLEK,ADORA2A,FLT4,BTG2,SDC1,RAB10,ACE,NOS2,SLC6A4,NME2,PER1,GFAP,MNAT1,PRKCH,SRSF5,YY1,SFRP4,ERBB2…
1	!	0.00281	222	541	20	0.037	0.09	GO:0090130	BP	13	tissue migration	4	ALOX12,KLF4,AQP1,SASH1,NFE2L2,PLCG1,FLT4,RGCC,ANGPT1,CXCL13,DAB2IP,SEMA4A,PLPP3,HDAC6,ANLN,THBS1,CCR6,CCBE1,IFNG,ZFP580
1	!	0.00182	216	541	20	0.037	0.093	GO:0090132	BP	13	epithelium migration	5	ALOX12,KLF4,AQP1,SASH1,NFE2L2,PLCG1,FLT4,RGCC,ANGPT1,CXCL13,DAB2IP,SEMA4A,PLPP3,HDAC6,ANLN,THBS1,CCR6,CCBE1,IFNG,ZFP580
1	!	0.0214	152	541	15	0.028	0.099	GO:0048771	BP	13	tissue remodeling	4	CLEC10A,CTNNB1,LRRK1,PDK4,FLT4,TFRC,CST3,CAR2,B4GALT1,SPP1,P2RX7,SFRP1,TMEM64,S1PR1,CD24A
1	!	2.29e-05	183	541	21	0.039	0.115	GO:0050817	BP	13	coagulation	4	ALOX12,VWF,NFE2L2,PLEK,VCL,DMTN,TREML1,FIBP,CDK2,ZAP70,F5,GNAS,F3,STX2,GATA1,CD209A,FAM46A,TSPAN8,THBS1,ENTPD1,FCER1G
1	!	1.54e-05	179	541	21	0.039	0.117	GO:0007596	BP	13	blood coagulation	5	ALOX12,VWF,NFE2L2,PLEK,VCL,DMTN,TREML1,FIBP,CDK2,ZAP70,F5,GNAS,F3,STX2,GATA1,CD209A,FAM46A,TSPAN8,THBS1,ENTPD1,FCER1G
1	!	2.2e-30	563	541	76	0.14	0.135	GO:0001816	BP	13	cytokine production	4	IL12RB1,LGALS9,IRF9,KLF4,CYBA,H2-M3,CD274,MAPKAPK2,IL10,SULF1,BRCA1,IRF1,TNFAIP3,SIRT1,FLT4,NOS2,PER1,ERBB2IP,RGCC,ANGPT1,IFNAR1,CLEC4N,TNF,CD74,CD6,LTBP3,RABGEF1,HRAS,CASP1,IL1RL1,IL18R1,FN1,NMI,ADAM33,IL1B,POSTN,PTPN22,NFKB1,RNF19B,ERRFI1,P2RX7,LAG3,CLEC4E,IL4RA,PYCARD,G6PDX,CRTAM,CADM1,EOMES,CD59A,MIF,GPSM3,CCL5,MAVS,BANK1,SOCS1,NOD1,PTGER4,THBS1,CLEC9A,CCBE1,CD24A,ZFPM1,CXCR3,KLRE1,CD14,SPN,K…
1	!	5.5e-08	71	541	16	0.03	0.225	GO:0032602	BP	13	chemokine production	5	LGALS9,KLF4,ERBB2IP,TNF,CD74,IL1RL1,IL1B,POSTN,IL4RA,PYCARD,MIF,CCL5,MAVS,ZFPM1,CXCR3,IFNG
1	!	0.000146	10	541	6	0.011	0.6	GO:0072567	BP	13	chemokine (C-X-C motif) ligand 2 production	6	KLF4,TNF,CD74,POSTN,MIF,CCL5
1	!	0.00156	64	541	11	0.02	0.172	GO:0032612	BP	13	interleukin-1 production	5	LGALS9,TNFAIP3,IFNAR1,CASP1,IL1B,ERRFI1,P2RX7,PYCARD,NOD1,IFNG,S1PR3
1	!	0.00209	53	541	10	0.018	0.189	GO:0032611	BP	13	interleukin-1 beta production	6	TNFAIP3,IFNAR1,CASP1,IL1B,ERRFI1,P2RX7,PYCARD,NOD1,IFNG,S1PR3
1	!	0.0261	55	541	9	0.017	0.164	GO:0032606	BP	13	type I interferon production	5	IRF9,IRF1,IFNAR1,NMI,PTPN22,PYCARD,MAVS,CD14,GBP4
1	!	0.0472	59	541	9	0.017	0.153	GO:0032637	BP	13	interleukin-8 production	5	KLF4,NOS2,TNF,IL1B,PTPN22,PYCARD,MAVS,NOD1,ZFP580
1	!	1.03e-07	110	541	19	0.035	0.173	GO:0071706	BP	13	tumor necrosis factor superfamily cytokine production	5	LGALS9,CYBA,CD274,MAPKAPK2,IL10,TNFAIP3,ANGPT1,PTPN22,ERRFI1,PYCARD,MAVS,NOD1,THBS1,CD14,SPN,IFNG,FCER1G,CD209B,MC1R
1	!	5.34e-07	107	541	18	0.033	0.168	GO:0032640	BP	13	tumor necrosis factor production	6	LGALS9,CYBA,MAPKAPK2,IL10,TNFAIP3,ANGPT1,PTPN22,ERRFI1,PYCARD,MAVS,NOD1,THBS1,CD14,SPN,IFNG,FCER1G,CD209B,MC1R
1	!	7.71e-06	111	541	17	0.031	0.153	GO:0032635	BP	13	interleukin-6 production	5	LGALS9,CYBA,MAPKAPK2,IL10,TNFAIP3,NOS2,TNF,RABGEF1,IL1B,PTPN22,P2RX7,PYCARD,BANK1,NOD1,KLF2,IFNG,FCER1G
1	!	1.39e-07	99	541	18	0.033	0.182	GO:0032609	BP	13	interferon-gamma production	5	IL12RB1,LGALS9,H2-M3,CD274,IL10,IFNAR1,TNF,HRAS,IL1RL1,IL18R1,IL1B,PTPN22,RNF19B,PYCARD,EOMES,ZFPM1,KLRE1,CD14
1	!	3.67e-08	104	541	19	0.035	0.183	GO:0042089	BP	13	cytokine biosynthetic process	5	IRF9,KLF4,MAPKAPK2,IL10,IRF1,IFNAR1,TNF,NMI,ADAM33,IL1B,NFKB1,ERRFI1,LAG3,NOD1,THBS1,ZFPM1,SPN,IFNG,CD209B
1	!	0.0109	18	541	6	0.011	0.333	GO:0042533	BP	13	tumor necrosis factor biosynthetic process	6	MAPKAPK2,IL10,ERRFI1,THBS1,SPN,CD209B
1	!	5.44e-29	4576	541	236	0.436	0.052	GO:0007275	BP	13	multicellular organism development	4	ALOX12,LGALS9,TIMP1,RAMP2,COL1A1,EEF1E1,AP2A2,CDKN1B,KLF4,PSAP,AQP1,CCL24,MAP2K1,CRKL,CTNNB1,SPIB,GABPA,TAZ,PABPC4,RNF168,GATA2,LRRK1,SASH1,ENDOG,NFE2L2,H2-M3,DYRK3,MAPKAPK2,IL10,SULF1,PLCG1,NBR1,BRCA1,TRAF4,NDEL1,IRF1,FYN,TNFAIP3,PTPRK,SIRT1,SGPL1,DDIT4,PLEK,ADORA2A,FLT4,BTG2,SDC1,RAB10,ACE,SLC6A4,NME2,GFAP,MNAT1,PRKCH,SRSF5,YY1,SFRP4,FAM213A,VCL,RGCC,BIN3,DMTN,RB1,IRG1,ANGPT1,STK3,SLC38A2,PDE1B…
1	!	6.52e-32	4087	541	226	0.418	0.055	GO:0048731	BP	13	system development	5	ALOX12,LGALS9,TIMP1,RAMP2,COL1A1,AP2A2,CDKN1B,KLF4,PSAP,AQP1,CCL24,MAP2K1,CRKL,CTNNB1,SPIB,GABPA,TAZ,PABPC4,RNF168,GATA2,LRRK1,SASH1,NFE2L2,H2-M3,DYRK3,MAPKAPK2,IL10,SULF1,PLCG1,NBR1,BRCA1,TRAF4,NDEL1,IRF1,FYN,TNFAIP3,PTPRK,SIRT1,SGPL1,DDIT4,PLEK,ADORA2A,FLT4,BTG2,SDC1,RAB10,ACE,SLC6A4,NME2,GFAP,MNAT1,PRKCH,SRSF5,YY1,FAM213A,VCL,RGCC,BIN3,DMTN,RB1,IRG1,ANGPT1,STK3,SLC38A2,PDE1B,ROGDI,TFRC,NPFF,CX…
1	!	0.0147	430	541	28	0.052	0.065	GO:0061458	BP	13	reproductive system development	6	CDKN1B,PSAP,MAP2K1,CTNNB1,GATA2,IL10,SULF1,SIRT1,SGPL1,SDC1,STK3,TCF7L2,PRDX3,SP3,CST3,VCAM1,CASP2,NUPR1,GATA1,SFRP1,EOMES,CTNNA1,PRDM1,CITED2,JUNB,SOCS3,MAPK1,CCND1
1	!	0.0118	425	541	28	0.052	0.066	GO:0048608	BP	13	reproductive structure development	7	CDKN1B,PSAP,MAP2K1,CTNNB1,GATA2,IL10,SULF1,SIRT1,SGPL1,SDC1,STK3,TCF7L2,PRDX3,SP3,CST3,VCAM1,CASP2,NUPR1,GATA1,SFRP1,EOMES,CTNNA1,PRDM1,CITED2,JUNB,SOCS3,MAPK1,CCND1
1	!	4.79e-30	3096	541	188	0.348	0.061	GO:0048513	BP	13	animal organ development	6	ALOX12,LGALS9,TIMP1,RAMP2,COL1A1,AP2A2,CDKN1B,KLF4,PSAP,AQP1,MAP2K1,CRKL,CTNNB1,SPIB,GABPA,TAZ,PABPC4,GATA2,LRRK1,NFE2L2,H2-M3,DYRK3,MAPKAPK2,IL10,SULF1,NBR1,TRAF4,NDEL1,IRF1,FYN,TNFAIP3,SIRT1,SGPL1,DDIT4,PLEK,FLT4,BTG2,SDC1,ACE,SLC6A4,NME2,MNAT1,PRKCH,SRSF5,YY1,FAM213A,RGCC,BIN3,DMTN,RB1,ANGPT1,STK3,SLC38A2,PDE1B,ROGDI,TFRC,NPFF,CXCL13,IL15RA,EPB42,XDH,TNF,LOX,RPS14,CD74,FAS,VLDLR,TCF7L2,PRDX3,N…
1	!	0.0141	429	541	28	0.052	0.065	GO:0048732	BP	13	gland development	7	CDKN1B,PSAP,MAP2K1,CRKL,CTNNB1,GATA2,IL10,SULF1,TNFAIP3,SRSF5,XDH,TNF,TCF7L2,RB1CC1,SP3,CST3,B4GALT1,MAD1L1,MKI67,SFRP1,CADM1,ZBTB1,CITED2,BCL11B,IFNG,MAPK1,CCND1,MAFB
1	!	5.83e-10	925	541	64	0.118	0.069	GO:0072359	BP	13	circulatory system development	6	ALOX12,RAMP2,COL1A1,KLF4,AQP1,CCL24,MAP2K1,CRKL,CTNNB1,TAZ,GATA2,SASH1,NFE2L2,SULF1,PLCG1,BRCA1,SIRT1,SGPL1,FLT4,MNAT1,RGCC,ANGPT1,STK3,XDH,LOX,TCF7L2,RB1CC1,COL3A1,STAT1,FN1,DAB2IP,IL1B,VCAM1,SEMA4A,F3,B4GALT1,PLPP3,TAL1,ERRFI1,TGFBR3,RYR1,GATA1,CASP3,MYLK3,NEDD4,EOMES,CD59A,PRDM1,CITED2,THBS1,S1PR1,PIK3R6,CCBE1,ZFPM1,CXCR3,JUNB,SOCS3,IFNG,GSK3A,WHSC1,HOPX,CALCRL,MAPK1,TNFSF12
1	!	5.83e-10	925	541	64	0.118	0.069	GO:0072358	BP	13	cardiovascular system development	6	ALOX12,RAMP2,COL1A1,KLF4,AQP1,CCL24,MAP2K1,CRKL,CTNNB1,TAZ,GATA2,SASH1,NFE2L2,SULF1,PLCG1,BRCA1,SIRT1,SGPL1,FLT4,MNAT1,RGCC,ANGPT1,STK3,XDH,LOX,TCF7L2,RB1CC1,COL3A1,STAT1,FN1,DAB2IP,IL1B,VCAM1,SEMA4A,F3,B4GALT1,PLPP3,TAL1,ERRFI1,TGFBR3,RYR1,GATA1,CASP3,MYLK3,NEDD4,EOMES,CD59A,PRDM1,CITED2,THBS1,S1PR1,PIK3R6,CCBE1,ZFPM1,CXCR3,JUNB,SOCS3,IFNG,GSK3A,WHSC1,HOPX,CALCRL,MAPK1,TNFSF12
1	!	4.81e-55	859	541	123	0.227	0.143	GO:0002520	BP	13	immune system development	6	LGALS9,AP2A2,KLF4,MAP2K1,CRKL,CTNNB1,SPIB,GABPA,TAZ,PABPC4,RNF168,GATA2,LRRK1,NFE2L2,H2-M3,DYRK3,IRF1,TNFAIP3,SIRT1,SGPL1,PLEK,ACE,NME2,FAM213A,DMTN,RB1,IRG1,ANGPT1,STK3,PDE1B,ROGDI,TFRC,CXCL13,IL15RA,EPB42,TNF,RPS14,CD74,FAS,PRDX3,NFKB2,FAM20C,IL18R1,ZAP70,PDCD1,SPTA1,CR2,BATF3,SP3,GNAS,CAR2,PTPN22,FUBP1,SEMA4A,NFKB1,PTBP3,TAL1,ADD1,CCR9,MAD1L1,EIF2AK1,ADD2,CLEC4E,IL4RA,GATA1,G6PDX,CUL4A,ANK1,SF…
1	!	3.49e-50	818	541	115	0.213	0.141	GO:0048534	BP	13	hematopoietic or lymphoid organ development	7	LGALS9,AP2A2,KLF4,MAP2K1,CRKL,CTNNB1,SPIB,GABPA,TAZ,PABPC4,GATA2,LRRK1,NFE2L2,H2-M3,DYRK3,IRF1,TNFAIP3,SIRT1,SGPL1,PLEK,ACE,NME2,FAM213A,DMTN,RB1,ANGPT1,STK3,PDE1B,ROGDI,TFRC,CXCL13,IL15RA,EPB42,TNF,RPS14,CD74,FAS,PRDX3,NFKB2,FAM20C,IL18R1,ZAP70,SPTA1,CR2,BATF3,SP3,GNAS,CAR2,PTPN22,FUBP1,SEMA4A,NFKB1,PTBP3,TAL1,ADD1,CCR9,MAD1L1,EIF2AK1,ADD2,CLEC4E,IL4RA,GATA1,G6PDX,CUL4A,ANK1,SFRP1,CASP3,CD3D,CMT…
1	!	9.66e-45	773	541	106	0.196	0.137	GO:0030097	BP	13	hemopoiesis	8	LGALS9,AP2A2,KLF4,CTNNB1,SPIB,GABPA,TAZ,PABPC4,GATA2,LRRK1,NFE2L2,H2-M3,DYRK3,IRF1,TNFAIP3,SIRT1,SGPL1,PLEK,ACE,NME2,FAM213A,DMTN,RB1,ANGPT1,STK3,PDE1B,ROGDI,TFRC,IL15RA,EPB42,TNF,RPS14,CD74,FAS,PRDX3,FAM20C,IL18R1,ZAP70,SPTA1,CR2,BATF3,SP3,GNAS,CAR2,PTPN22,FUBP1,SEMA4A,PTBP3,TAL1,ADD1,CCR9,EIF2AK1,ADD2,CLEC4E,IL4RA,GATA1,G6PDX,CUL4A,ANK1,SFRP1,CASP3,CD3D,CMTM7,EOMES,TRIB1,SLC25A38,LMO2,ZBTB1,TCE…
1	!	0.0217	20	541	6	0.011	0.3	GO:0060216	BP	13	definitive hemopoiesis	9	GATA2,SP3,TAL1,GATA1,ZFP36L2,ZFPM1
1	!	0.0298	21	541	6	0.011	0.286	GO:0035162	BP	13	embryonic hemopoiesis	9	GATA2,STK3,TAL1,GATA1,LMO2,ZFPM1
1	!	0.00353	9	541	5	0.009	0.556	GO:0060215	BP	13	primitive hemopoiesis	10	GATA2,STK3,TAL1,GATA1,ZFPM1
1	!	0.00805	48	541	9	0.017	0.188	GO:0048538	BP	13	thymus development	8	MAP2K1,CRKL,CTNNB1,MAD1L1,ZBTB1,CITED2,BCL11B,MAPK1,MAFB
1	!	1.2e-09	599	541	49	0.091	0.082	GO:0001944	BP	13	vasculature development	6	ALOX12,RAMP2,COL1A1,KLF4,AQP1,CCL24,MAP2K1,CRKL,CTNNB1,GATA2,SASH1,NFE2L2,SULF1,PLCG1,BRCA1,SIRT1,SGPL1,FLT4,RGCC,ANGPT1,XDH,LOX,TCF7L2,COL3A1,STAT1,FN1,DAB2IP,IL1B,SEMA4A,F3,B4GALT1,PLPP3,TAL1,ERRFI1,NEDD4,CD59A,PRDM1,CITED2,THBS1,S1PR1,PIK3R6,CCBE1,CXCR3,JUNB,SOCS3,IFNG,CALCRL,MAPK1,TNFSF12
1	!	1.07e-09	576	541	48	0.089	0.083	GO:0001568	BP	13	blood vessel development	7	ALOX12,RAMP2,COL1A1,KLF4,AQP1,CCL24,MAP2K1,CRKL,CTNNB1,GATA2,SASH1,NFE2L2,SULF1,PLCG1,BRCA1,SIRT1,SGPL1,FLT4,RGCC,ANGPT1,XDH,LOX,TCF7L2,COL3A1,STAT1,FN1,DAB2IP,IL1B,SEMA4A,F3,B4GALT1,PLPP3,TAL1,NEDD4,CD59A,PRDM1,CITED2,THBS1,S1PR1,PIK3R6,CCBE1,CXCR3,JUNB,SOCS3,IFNG,CALCRL,MAPK1,TNFSF12
1	!	3.84e-07	479	541	39	0.072	0.081	GO:0048514	BP	13	blood vessel morphogenesis	8	ALOX12,RAMP2,KLF4,AQP1,CCL24,CTNNB1,GATA2,SASH1,NFE2L2,SULF1,PLCG1,BRCA1,SIRT1,SGPL1,FLT4,RGCC,ANGPT1,XDH,COL3A1,STAT1,FN1,DAB2IP,IL1B,SEMA4A,F3,B4GALT1,TAL1,NEDD4,CD59A,PRDM1,CITED2,THBS1,S1PR1,PIK3R6,CCBE1,CXCR3,JUNB,CALCRL,TNFSF12
1	!	3.58e-05	404	541	32	0.059	0.079	GO:0001525	BP	13	angiogenesis	9	ALOX12,RAMP2,KLF4,AQP1,CCL24,CTNNB1,GATA2,SASH1,NFE2L2,SULF1,PLCG1,BRCA1,SIRT1,FLT4,RGCC,ANGPT1,STAT1,FN1,DAB2IP,IL1B,SEMA4A,F3,B4GALT1,TAL1,CD59A,THBS1,S1PR1,PIK3R6,CCBE1,CXCR3,CALCRL,TNFSF12
1	!	6.94e-14	3569	541	168	0.311	0.047	GO:0044710	BP	13	single-organism metabolic process	3	ALOX12,UHRF1,RAMP2,COL1A1,KLF4,DNMT1,PSAP,AQP1,CCL24,MAP2K1,UBQLN1,SHPK,CYBA,CTNNB1,DERL3,CCL8,UBE2G2,TAZ,RNF168,DNAJB9,SASH1,NCF1,MAPKAPK2,PLCG1,NBR1,BRCA1,TRAF4,PNPO,CDK5RAP3,CCL4,H13,PDK4,SIRT1,SGPL1,DDIT4,PLEK,ADORA2A,FLT4,LTC4S,UPP1,NOS2,NME2,PER1,SEL1L,TMX1,PFKP,AKR1C18,SFRP4,GADD45G,FAM213A,DNAJC15,RGCC,RB1,ANGPT1,STK3,NDUFA6,PDE1B,USP25,PLA2G7,XDH,WASH1,DUSP1,TNF,LOX,CD74,TMX3,FAS,TNFRSF2…
1	!	0.00513	655	541	38	0.07	0.058	GO:0044712	BP	13	single-organism catabolic process	4	UBQLN1,DERL3,UBE2G2,DNAJB9,NCF1,PLCG1,H13,SGPL1,DDIT4,UPP1,NOS2,SEL1L,PFKP,AKR1C18,PDE1B,USP25,PLA2G7,XDH,TNF,UBXN4,DNAJC10,SORD,IL1B,CST3,SAMHD1,P2RX7,EDEM1,MGLL,RNF139,EDEM2,AICDA,HCAR2,ENTPD1,RNF103,SEC61B,FBXO6,MLYCD,SVIP
1	!	3.25e-34	1749	541	142	0.262	0.081	GO:0008283	BP	13	cell proliferation	3	ALOX12,IL12RB1,LGALS9,TIMP1,UHRF1,EEF1E1,CDKN1B,KLF4,DNMT1,AQP1,CCL24,MAP2K1,CRKL,CYBA,POLA1,CTNNB1,BLK,GATA2,NCF1,H2-M3,CD274,IL10,SULF1,BRCA1,CDK5RAP3,NDEL1,IRF1,FYN,TNFAIP3,PTPRK,SIRT1,DDIT4,ADORA2A,FLT4,BTG2,RAB10,ACE,NOS2,SLC6A4,NME2,GFAP,MNAT1,PRKCH,AKR1C18,SFRP4,CD180,RGCC,RB1,GOLPH3,ANGPT1,STK3,ROGDI,CXCL13,XDH,WASH1,AIF1,TNF,CD74,CD6,FAS,TNFRSF25,LTBP3,TCF7L2,PRDX3,CDK2,IFITM3,HRAS,CFLAR…
1	!	2.6e-05	151	541	19	0.035	0.126	GO:0033002	BP	13	muscle cell proliferation	4	ALOX12,CDKN1B,KLF4,CYBA,CTNNB1,SULF1,TNFAIP3,MNAT1,ANGPT1,AIF1,TNF,TCF7L2,CFLAR,STAT1,TRIB1,CCL5,S1PR1,IFNG,CALCRL
1	!	2e-06	102	541	17	0.031	0.167	GO:0048659	BP	13	smooth muscle cell proliferation	5	ALOX12,CDKN1B,KLF4,CYBA,CTNNB1,SULF1,TNFAIP3,MNAT1,AIF1,TNF,TCF7L2,STAT1,TRIB1,CCL5,S1PR1,IFNG,CALCRL
1	!	2.28e-13	275	541	37	0.068	0.135	GO:0070661	BP	13	leukocyte proliferation	4	IL12RB1,LGALS9,CTNNB1,H2-M3,CD274,IL10,IRF1,FYN,CD180,WASH1,AIF1,CD74,CD6,ZAP70,SPTA1,CR2,IL1B,PTPN22,CHRNB2,VCAM1,P2RX7,MAD1L1,PYCARD,CD209A,CASP3,PSMB10,MIF,CCND3,CCL5,PRDM1,CD24A,SPN,IFNG,FCGR4,ITGAD,LST1,SLFN1
1	!	3.96e-14	261	541	37	0.068	0.142	GO:0032943	BP	13	mononuclear cell proliferation	5	IL12RB1,LGALS9,CTNNB1,H2-M3,CD274,IL10,IRF1,FYN,CD180,WASH1,AIF1,CD74,CD6,ZAP70,SPTA1,CR2,IL1B,PTPN22,CHRNB2,VCAM1,P2RX7,MAD1L1,PYCARD,CD209A,CASP3,PSMB10,MIF,CCND3,CCL5,PRDM1,CD24A,SPN,IFNG,FCGR4,ITGAD,LST1,SLFN1
1	!	4.84e-09	339	541	35	0.065	0.103	GO:0050673	BP	13	epithelial cell proliferation	4	CDKN1B,CCL24,MAP2K1,CYBA,CTNNB1,SULF1,TNFAIP3,PTPRK,SIRT1,FLT4,NME2,RGCC,RB1,XDH,TNF,TCF7L2,HRAS,STAT1,DAB2IP,F3,B4GALT1,ERRFI1,MKI67,SFRP1,CCL5,THBS1,BCL11B,AMICA1,CXCR3,BC004004,IFNG,ZFP580,MAPK1,KLK8,CCND1
1	!	0.0443	106	541	12	0.022	0.113	GO:0001935	BP	13	endothelial cell proliferation	5	CCL24,CYBA,SULF1,SIRT1,FLT4,RGCC,XDH,STAT1,F3,THBS1,CXCR3,ZFP580
1	!	3.03e-42	11846	541	451	0.834	0.038	GO:0044763	BP	13	single-organism cellular process	3	ALOX12,RAB5B,IL12RB1,LGALS9,TIMP1,UHRF1,RAMP2,ITGB7,FBXO9,COL1A1,EEF1E1,CHORDC1,VWF,CHAF1A,AP2A2,CDKN1B,KLF4,PHYHIP,DNMT1,PSAP,STXBP2,AQP1,CCL24,MAP2K1,UBQLN1,SH2D1A,CD247,SHPK,CYBA,CTNNB1,RAD51C,SPIB,GABPA,DERL3,CCL8,TRPM2,UBE2G2,TAZ,PSEN2,PABPC4,RNF168,BLK,DNAJB9,GATA2,LRRK1,SASH1,ENDOG,NFE2L2,FCGR1,NCF1,H2-M3,CD274,DYRK3,MAPKAPK2,IL10,SULF1,PLCG1,NBR1,BRCA1,TRAF4,ATOX1,PNPO,CDK5RAP3,NDEL1,IRF1…
1	!	6.22e-24	3926	541	204	0.377	0.052	GO:0048869	BP	13	cellular developmental process	4	ALOX12,LGALS9,RAMP2,ITGB7,FBXO9,COL1A1,EEF1E1,AP2A2,KLF4,PSAP,CCL24,MAP2K1,CTNNB1,SPIB,GABPA,CCL8,PABPC4,BLK,GATA2,LRRK1,NFE2L2,H2-M3,DYRK3,SULF1,NBR1,NDEL1,IRF1,FYN,TNFAIP3,PTPRK,SIRT1,SGPL1,DDIT4,PLEK,ADORA2A,BTG2,SDC1,RAB10,SLC6A4,NME2,GFAP,PRKCH,YY1,SFRP4,FAM213A,VCL,RGCC,BIN3,DMTN,RB1,ANGPT1,STK3,PDE1B,ROGDI,TFRC,IL15RA,EPB42,XDH,WASH1,PSMB8,TNF,RPS14,CD74,FAS,VLDLR,LTBP3,SMC5,TCF7L2,PRDX3,N…
1	!	6.78e-23	3604	541	191	0.353	0.053	GO:0030154	BP	13	cell differentiation	5	ALOX12,LGALS9,RAMP2,ITGB7,FBXO9,COL1A1,AP2A2,KLF4,PSAP,MAP2K1,CTNNB1,SPIB,GABPA,CCL8,PABPC4,BLK,GATA2,LRRK1,NFE2L2,H2-M3,DYRK3,SULF1,NBR1,NDEL1,IRF1,FYN,TNFAIP3,PTPRK,SIRT1,SGPL1,DDIT4,PLEK,ADORA2A,BTG2,SDC1,RAB10,SLC6A4,NME2,GFAP,PRKCH,YY1,SFRP4,FAM213A,VCL,RGCC,BIN3,DMTN,RB1,ANGPT1,STK3,PDE1B,ROGDI,TFRC,IL15RA,EPB42,XDH,WASH1,PSMB8,TNF,RPS14,CD74,FAS,VLDLR,LTBP3,TCF7L2,PRDX3,NFKB2,USP33,FAM20C,…
1	!	6.59e-29	340	541	59	0.109	0.174	GO:0030099	BP	13	myeloid cell differentiation	6	CTNNB1,SPIB,GABPA,PABPC4,GATA2,LRRK1,DYRK3,SIRT1,NME2,FAM213A,DMTN,RB1,PDE1B,TFRC,EPB42,TNF,RPS14,FAS,PRDX3,FAM20C,BATF3,SP3,GNAS,CAR2,PTBP3,TAL1,ADD1,EIF2AK1,GATA1,G6PDX,CUL4A,ANK1,SFRP1,CASP3,TRIB1,SLC25A38,LMO2,TCEA1,UBD,C1QC,SNX10,BATF2,CITED2,TMEM64,CD300LF,ZFPM1,JUNB,FES,KLF1,KLF2,IFNG,TMOD3,PIRB,HIST1H4I,HIST1H4K,HIST1H4N,TRIM10,MAFB,GM21541
1	!	0.00964	49	541	9	0.017	0.184	GO:0030219	BP	13	megakaryocyte differentiation	7	GABPA,GATA2,SP3,TAL1,GATA1,ZFPM1,HIST1H4I,HIST1H4K,HIST1H4N
1	!	5.9e-14	98	541	24	0.044	0.245	GO:0030218	BP	13	erythrocyte differentiation	7	GATA2,DYRK3,DMTN,RB1,EPB42,RPS14,SP3,PTBP3,TAL1,ADD1,GATA1,G6PDX,ANK1,CASP3,SLC25A38,LMO2,TCEA1,CITED2,ZFPM1,KLF1,KLF2,TMOD3,TRIM10,MAFB
1	!	1.35e-26	477	541	66	0.122	0.138	GO:0002521	BP	13	leukocyte differentiation	6	LGALS9,CTNNB1,SPIB,GATA2,LRRK1,H2-M3,IRF1,TNFAIP3,SIRT1,NME2,FAM213A,RB1,PDE1B,TFRC,IL15RA,TNF,CD74,FAS,FAM20C,IL18R1,ZAP70,CR2,BATF3,SP3,GNAS,CAR2,PTPN22,SEMA4A,TAL1,CCR9,EIF2AK1,CLEC4E,IL4RA,GATA1,CUL4A,SFRP1,CD3D,CMTM7,EOMES,TRIB1,ZBTB1,FANCD2,TESPA1,UBD,H2-AA,C1QC,PRDM1,SNX10,BATF2,CITED2,PTGER4,TMEM64,ZFP36L2,PIK3R6,CD24A,CD300LF,BCL11B,ZFPM1,SPN,JUNB,CD8A,IFNG,FCER1G,PIRB,H2-AB1,MAFB
1	!	1.19e-16	182	541	34	0.063	0.187	GO:0002573	BP	13	myeloid leukocyte differentiation	7	CTNNB1,SPIB,GATA2,LRRK1,SIRT1,NME2,FAM213A,RB1,PDE1B,TFRC,TNF,FAM20C,BATF3,SP3,GNAS,CAR2,TAL1,EIF2AK1,GATA1,CUL4A,SFRP1,TRIB1,UBD,C1QC,SNX10,BATF2,CITED2,TMEM64,CD300LF,ZFPM1,JUNB,IFNG,PIRB,MAFB
1	!	0.0181	29	541	7	0.013	0.241	GO:0030225	BP	13	macrophage differentiation	8	SPIB,GATA2,SIRT1,RB1,EIF2AK1,TRIB1,C1QC
1	!	0.000344	34	541	9	0.017	0.265	GO:0030851	BP	13	granulocyte differentiation	8	GATA2,SP3,TAL1,GATA1,CUL4A,TRIB1,C1QC,CITED2,ZFPM1
1	!	7.58e-06	84	541	15	0.028	0.179	GO:0030316	BP	13	osteoclast differentiation	8	CTNNB1,LRRK1,FAM213A,TFRC,TNF,FAM20C,GNAS,CAR2,SFRP1,SNX10,TMEM64,CD300LF,JUNB,IFNG,MAFB
1	!	0.000107	1943	541	88	0.163	0.045	GO:0048468	BP	13	cell development	5	RAMP2,ITGB7,COL1A1,KLF4,MAP2K1,CTNNB1,PABPC4,GATA2,LRRK1,NFE2L2,SULF1,NDEL1,FYN,PTPRK,ADORA2A,BTG2,SDC1,RAB10,SLC6A4,NME2,GFAP,PRKCH,VCL,RGCC,BIN3,DMTN,RB1,IL15RA,EPB42,WASH1,TNF,VLDLR,TCF7L2,USP33,FAM20C,CFLAR,COL3A1,FN1,NR4A2,DAB2IP,IL1B,CST3,ECT2,POSTN,CHRNB2,SEMA4A,EIF4E,PTBP3,B4GALT1,TAL1,TGFBR3,SPP1,CASP2,RYR1,HDAC6,GATA1,G6PDX,ANK1,SFRP1,MYLK3,MT2,NEDD4,EOMES,TRIB1,MGLL,LRRK2,CTNNA1,PRDM1,…
1	!	7.85e-07	61	541	14	0.026	0.23	GO:0061515	BP	13	myeloid cell development	6	PABPC4,LRRK1,DMTN,EPB42,FAM20C,PTBP3,TAL1,GATA1,G6PDX,ANK1,CITED2,ZFPM1,KLF2,TMOD3
1	!	3.69e-06	29	541	10	0.018	0.345	GO:0048821	BP	13	erythrocyte development	7	DMTN,EPB42,PTBP3,TAL1,GATA1,G6PDX,ANK1,CITED2,KLF2,TMOD3
1	!	0.0124	11	541	5	0.009	0.455	GO:0043249	BP	13	erythrocyte maturation	8	EPB42,PTBP3,TAL1,G6PDX,KLF2
1	!	0.0226	592	541	34	0.063	0.057	GO:0055086	BP	13	nucleobase-containing small molecule metabolic process	4	RAMP2,AQP1,SHPK,TAZ,NCF1,DDIT4,ADORA2A,UPP1,NOS2,NME2,PFKP,DNAJC15,PDE1B,XDH,SNCA,GNAS,SAMHD1,CXCL9,P2RX7,G6PDX,NMNAT3,GUCY1A3,FIGNL1,LRRK2,THBS1,AICDA,ENTPD1,CXCR3,GSK3A,CALCRL,CXCL11,MAPK1,MT-CO1,MC1R
1	!	1e-21	6396	541	274	0.506	0.043	GO:0007154	BP	13	cell communication	4	RAB5B,IL12RB1,LGALS9,TIMP1,RAMP2,ITGB7,FBXO9,COL1A1,EEF1E1,CDKN1B,KLF4,DNMT1,PSAP,AQP1,CCL24,MAP2K1,UBQLN1,SH2D1A,CD247,CYBA,CTNNB1,DERL3,CCL8,TRPM2,PSEN2,BLK,GATA2,LRRK1,SASH1,NFE2L2,FCGR1,H2-M3,CD274,MAPKAPK2,IL10,SULF1,PLCG1,NBR1,BRCA1,TRAF4,CDK5RAP3,IRF1,CCL4,PDK4,FYN,TNFAIP3,PTPRK,SIRT1,SGPL1,DDIT4,PLEK,ADORA2A,MADCAM1,FLT4,UPP1,SDC1,RAB10,GRIN2C,NOS2,SLC6A4,NME2,PER1,VAMP2,GFAP,SEL1L,PRKCH,…
1	!	2.79e-05	185	541	21	0.039	0.114	GO:0031668	BP	13	cellular response to extracellular stimulus	5	COL1A1,NFE2L2,PDK4,SIRT1,UPP1,DNAJC15,SLC38A2,TFRC,DSC2,AIF1,TCF7L2,USP33,USF1,NR4A2,POSTN,P2RX7,SFRP1,WRN,PIK3R4,LRRK2,SH3GLB1
1	!	0.00131	156	541	17	0.031	0.109	GO:0031669	BP	13	cellular response to nutrient levels	6	COL1A1,NFE2L2,PDK4,SIRT1,UPP1,DNAJC15,SLC38A2,DSC2,TCF7L2,USP33,USF1,POSTN,SFRP1,WRN,PIK3R4,LRRK2,SH3GLB1
1	!	0.00233	111	541	14	0.026	0.126	GO:0009267	BP	13	cellular response to starvation	7	NFE2L2,PDK4,SIRT1,UPP1,DNAJC15,SLC38A2,DSC2,TCF7L2,USP33,SFRP1,WRN,PIK3R4,LRRK2,SH3GLB1
1	!	5.25e-10	1372	541	82	0.152	0.06	GO:0007049	BP	13	cell cycle	4	UHRF1,CHORDC1,CHAF1A,CDKN1B,MAP2K1,CTNNB1,RAD51C,MAPKAPK2,BRCA1,CDK5RAP3,NDEL1,IRF1,TNFAIP3,PTPRK,SIRT1,SLC6A4,MNAT1,SRSF5,GADD45G,SLF1,RGCC,TRIM35,BIN3,RB1,PSME1,RAD21,WASH1,DUSP1,WAC,AIF1,SMC5,TCF7L2,CDK2,USP33,HRAS,PIDD1,RB1CC1,STRADB,DAB2IP,IL1B,RBM38,ECT2,CCNA2,EIF4E,TAL1,CHEK2,MAD1L1,CASP2,NUPR1,PLK1,MKI67,STK26,CUL4A,SFRP1,CASP3,CHEK1,PIK3R4,MIF,FANCD2,CCND3,FIGNL1,RIF1,ANLN,SH3GLB1,TXNIP,…
1	!	3.01e-05	1010	541	57	0.105	0.056	GO:0022402	BP	13	cell cycle process	5	CHORDC1,CDKN1B,MAP2K1,CTNNB1,RAD51C,MAPKAPK2,BRCA1,CDK5RAP3,NDEL1,IRF1,MNAT1,SLF1,RGCC,BIN3,RB1,PSME1,RAD21,WASH1,DUSP1,WAC,AIF1,SMC5,TCF7L2,CDK2,USP33,HRAS,PIDD1,DAB2IP,IL1B,RBM38,ECT2,CCNA2,EIF4E,CHEK2,MAD1L1,CASP2,PLK1,MKI67,CUL4A,SFRP1,CHEK1,PIK3R4,MIF,FANCD2,ANLN,SH3GLB1,RAD9B,THBS1,CXCR5,FBXO31,IFNG,FANCM,TMOD3,SLFN9,CCND1,SLFN1,PSME2
1	!	0.00244	163	541	17	0.031	0.104	GO:0000075	BP	13	cell cycle checkpoint	6	MAPKAPK2,BRCA1,CDK5RAP3,DUSP1,WAC,HRAS,PIDD1,RBM38,CHEK2,MAD1L1,CASP2,PLK1,CUL4A,CHEK1,RAD9B,FBXO31,CCND1
1	!	0.000914	103	541	14	0.026	0.136	GO:0031570	BP	13	DNA integrity checkpoint	7	MAPKAPK2,BRCA1,CDK5RAP3,WAC,PIDD1,RBM38,CHEK2,CASP2,PLK1,CUL4A,CHEK1,RAD9B,FBXO31,CCND1
1	!	0.000326	95	541	14	0.026	0.147	GO:0000077	BP	13	DNA damage checkpoint	8	MAPKAPK2,BRCA1,CDK5RAP3,WAC,PIDD1,RBM38,CHEK2,CASP2,PLK1,CUL4A,CHEK1,RAD9B,FBXO31,CCND1
1	!	0.0298	21	541	6	0.011	0.286	GO:0044783	BP	13	G1 DNA damage checkpoint	9	WAC,PIDD1,RBM38,CASP2,FBXO31,CCND1
1	!	8.2e-05	312	541	27	0.05	0.087	GO:0044770	BP	13	cell cycle phase transition	6	CDKN1B,RAD51C,CDK5RAP3,MNAT1,RGCC,RB1,PSME1,DUSP1,AIF1,SMC5,CDK2,PIDD1,RBM38,CCNA2,EIF4E,CHEK2,MAD1L1,CASP2,PLK1,CUL4A,CHEK1,FBXO31,TMOD3,SLFN9,CCND1,SLFN1,PSME2
1	!	0.00171	159	541	17	0.031	0.107	GO:0044843	BP	13	cell cycle G1/S phase transition	7	CDKN1B,MNAT1,RGCC,RB1,PSME1,AIF1,CDK2,PIDD1,RBM38,EIF4E,CASP2,CUL4A,FBXO31,SLFN9,CCND1,SLFN1,PSME2
1	!	0.0042	728	541	41	0.076	0.056	GO:0000278	BP	13	mitotic cell cycle	5	CDKN1B,CTNNB1,RAD51C,CDK5RAP3,NDEL1,SIRT1,MNAT1,SLF1,RGCC,TRIM35,BIN3,RB1,PSME1,RAD21,DUSP1,AIF1,SMC5,CDK2,HRAS,PIDD1,IL1B,RBM38,CCNA2,EIF4E,TAL1,CHEK2,MAD1L1,CASP2,PLK1,STK26,CUL4A,CHEK1,ANLN,RAD9B,FBXO31,TMOD3,STK24,SLFN9,CCND1,SLFN1,PSME2
1	!	1.39e-05	287	541	27	0.05	0.094	GO:0044772	BP	13	mitotic cell cycle phase transition	6	CDKN1B,RAD51C,CDK5RAP3,MNAT1,RGCC,RB1,PSME1,DUSP1,AIF1,SMC5,CDK2,PIDD1,RBM38,CCNA2,EIF4E,CHEK2,MAD1L1,CASP2,PLK1,CUL4A,CHEK1,FBXO31,TMOD3,SLFN9,CCND1,SLFN1,PSME2
1	!	0.000673	149	541	17	0.031	0.114	GO:0000082	BP	13	G1/S transition of mitotic cell cycle	7	CDKN1B,MNAT1,RGCC,RB1,PSME1,AIF1,CDK2,PIDD1,RBM38,EIF4E,CASP2,CUL4A,FBXO31,SLFN9,CCND1,SLFN1,PSME2
1	!	3.03e-32	1752	541	139	0.257	0.079	GO:0008219	BP	13	cell death	4	ALOX12,TIMP1,RAMP2,EEF1E1,CDKN1B,KLF4,PSAP,AQP1,UBQLN1,CTNNB1,TRPM2,BLK,ENDOG,NFE2L2,NCF1,IL10,SULF1,BRCA1,TRAF4,CDK5RAP3,IRF1,PDK4,FYN,TNFAIP3,SIRT1,SGPL1,DDIT4,ADORA2A,FLT4,BTG2,NME2,MNAT1,PRKCH,AKR1C18,SFRP4,GADD45G,RGCC,TRIM35,RB1,GOLPH3,ANGPT1,RAD21,STK3,XDH,DUSP1,AIF1,TNF,CD74,FAS,TNFRSF25,TCF7L2,PRDX3,HRAS,PIDD1,CASP1,SNCA,RB1CC1,STRADB,CFLAR,PDCD1,CLN8,PARP1,NR4A2,DAB2IP,DNAJC10,CAT,IL1B,…
1	!	9.17e-06	61	541	13	0.024	0.213	GO:0036473	BP	13	cell death in response to oxidative stress	5	PSAP,UBQLN1,TRPM2,ENDOG,NFE2L2,SIRT1,PARP1,TXN1,HSPH1,STK26,HDAC6,LRRK2,STK24
1	!	0.00024	24	541	8	0.015	0.333	GO:0036474	BP	13	cell death in response to hydrogen peroxide	6	PSAP,ENDOG,NFE2L2,TXN1,HSPH1,STK26,HDAC6,LRRK2
1	!	5.35e-07	284	541	29	0.054	0.102	GO:0070997	BP	13	neuron death	5	CTNNB1,TRPM2,ENDOG,FYN,SIRT1,DDIT4,ADORA2A,BTG2,RB1,ANGPT1,FAS,HRAS,SNCA,PARP1,NR4A2,GCLM,HSPH1,CASP2,CASP3,MT1,HYOU1,GCLC,CCL5,LRRK2,PICALM,GSK3A,CXCL2,EGLN2,KCNIP3
1	!	7.27e-30	1657	541	131	0.242	0.079	GO:0012501	BP	13	programmed cell death	5	ALOX12,TIMP1,RAMP2,EEF1E1,CDKN1B,KLF4,AQP1,UBQLN1,CTNNB1,BLK,ENDOG,NFE2L2,NCF1,IL10,SULF1,BRCA1,TRAF4,CDK5RAP3,IRF1,PDK4,FYN,TNFAIP3,SIRT1,SGPL1,DDIT4,ADORA2A,FLT4,BTG2,NME2,MNAT1,PRKCH,AKR1C18,SFRP4,GADD45G,RGCC,TRIM35,RB1,GOLPH3,ANGPT1,RAD21,STK3,XDH,DUSP1,AIF1,TNF,CD74,FAS,TNFRSF25,TCF7L2,PRDX3,HRAS,PIDD1,CASP1,SNCA,RB1CC1,STRADB,CFLAR,PDCD1,CLN8,PARP1,NR4A2,DAB2IP,DNAJC10,CAT,IL1B,CST3,RBCK1,…
1	!	2.46e-29	1631	541	129	0.238	0.079	GO:0006915	BP	13	apoptotic process	6	ALOX12,TIMP1,RAMP2,EEF1E1,CDKN1B,KLF4,AQP1,UBQLN1,CTNNB1,BLK,ENDOG,NFE2L2,NCF1,IL10,SULF1,BRCA1,TRAF4,CDK5RAP3,IRF1,PDK4,FYN,TNFAIP3,SIRT1,SGPL1,DDIT4,ADORA2A,FLT4,BTG2,NME2,MNAT1,PRKCH,AKR1C18,SFRP4,GADD45G,RGCC,TRIM35,RB1,GOLPH3,ANGPT1,RAD21,STK3,XDH,DUSP1,AIF1,TNF,CD74,FAS,TNFRSF25,TCF7L2,PRDX3,HRAS,PIDD1,CASP1,SNCA,RB1CC1,STRADB,CFLAR,PDCD1,CLN8,PARP1,NR4A2,DAB2IP,DNAJC10,CAT,IL1B,CST3,RBCK1,…
1	!	0.00328	83	541	12	0.022	0.145	GO:1904019	BP	13	epithelial cell apoptotic process	7	RAMP2,NFE2L2,TNFAIP3,AKR1C18,SFRP4,RGCC,RB1,ANGPT1,STK3,FAS,TCF7L2,THBS1
1	!	0.000103	101	541	15	0.028	0.149	GO:0071887	BP	13	leukocyte apoptotic process	7	IL10,SIRT1,CD74,FAS,PDCD1,P2RX7,TSC22D3,MIF,CCL5,HCAR2,CD24A,IFNG,FCER1G,CCR5,BCL2A1A
1	!	0.0331	71	541	10	0.018	0.141	GO:0070227	BP	13	lymphocyte apoptotic process	8	IL10,CD74,FAS,PDCD1,P2RX7,TSC22D3,MIF,CCL5,CD24A,BCL2A1A
1	!	0.00489	16	541	6	0.011	0.375	GO:0006925	BP	13	inflammatory cell apoptotic process	7	SIRT1,FAS,CCL5,HCAR2,IFNG,CCR5
1	!	0.0181	29	541	7	0.013	0.241	GO:0033028	BP	13	myeloid cell apoptotic process	7	SIRT1,MIF,CCL5,HCAR2,IFNG,FCER1G,CCR5
1	!	0.000489	218	541	21	0.039	0.096	GO:0051402	BP	13	neuron apoptotic process	7	CTNNB1,FYN,ADORA2A,BTG2,RB1,ANGPT1,FAS,HRAS,SNCA,PARP1,NR4A2,GCLM,HSPH1,CASP2,CASP3,MT1,HYOU1,GCLC,GSK3A,EGLN2,KCNIP3
1	!	6.78e-17	1514	541	102	0.189	0.067	GO:0006928	BP	13	movement of cell or subcellular component	4	ALOX12,LGALS9,TIMP1,ITGB7,COL1A1,CDKN1B,KLF4,AQP1,CCL24,MAP2K1,CTNNB1,CCL8,GATA2,SASH1,NFE2L2,CD274,SULF1,PLCG1,NDEL1,CXCL16,CCL4,FYN,PTPRK,SGPL1,DDIT4,MADCAM1,FLT4,SDC1,VCL,RGCC,BIN3,DMTN,GOLPH3,ANGPT1,GCSAM,CXCL13,PLA2G7,WASH1,DSC2,AIF1,TNF,CD74,RABGEF1,USP33,HRAS,COL3A1,IL1R1,FN1,NR4A2,DAB2IP,SORD,IL1B,POSTN,PTPN22,VCAM1,SEMA4A,DNAJA1,B4GALT1,PLPP3,PADI2,TGFBR3,SPP1,CXCL9,PYCARD,HDAC6,SFRP1,DA…
1	!	7.53e-22	1190	541	97	0.179	0.082	GO:0048870	BP	13	cell motility	5	ALOX12,LGALS9,TIMP1,ITGB7,COL1A1,KLF4,AQP1,CCL24,MAP2K1,CTNNB1,CCL8,GATA2,SASH1,NFE2L2,CD274,SULF1,PLCG1,NDEL1,CXCL16,CCL4,FYN,PTPRK,SGPL1,DDIT4,MADCAM1,FLT4,SDC1,VCL,RGCC,BIN3,DMTN,GOLPH3,ANGPT1,GCSAM,CXCL13,PLA2G7,WASH1,AIF1,TNF,CD74,RABGEF1,USP33,HRAS,COL3A1,IL1R1,FN1,NR4A2,DAB2IP,SORD,IL1B,POSTN,PTPN22,VCAM1,SEMA4A,DNAJA1,B4GALT1,PLPP3,PADI2,SPP1,CXCL9,PYCARD,HDAC6,SFRP1,DAPK2,TRIB1,GPSM3,PLV…
1	!	1.23e-21	1089	541	92	0.17	0.084	GO:0016477	BP	13	cell migration	6	ALOX12,LGALS9,TIMP1,ITGB7,COL1A1,KLF4,AQP1,CCL24,CTNNB1,CCL8,GATA2,SASH1,NFE2L2,CD274,SULF1,PLCG1,NDEL1,CXCL16,CCL4,FYN,PTPRK,SGPL1,DDIT4,MADCAM1,FLT4,SDC1,VCL,RGCC,BIN3,DMTN,GOLPH3,ANGPT1,GCSAM,CXCL13,PLA2G7,WASH1,AIF1,TNF,CD74,RABGEF1,USP33,HRAS,COL3A1,IL1R1,FN1,NR4A2,DAB2IP,IL1B,POSTN,PTPN22,VCAM1,SEMA4A,B4GALT1,PLPP3,PADI2,SPP1,CXCL9,PYCARD,HDAC6,SFRP1,DAPK2,TRIB1,GPSM3,PLVAP,CCL5,LRRK2,ANLN,…
1	!	0.0072	322	541	24	0.044	0.075	GO:0001667	BP	13	ameboidal-type cell migration	7	ALOX12,TIMP1,ITGB7,KLF4,AQP1,SASH1,NFE2L2,PLCG1,SGPL1,FLT4,RGCC,DMTN,ANGPT1,CXCL13,DAB2IP,SEMA4A,PLPP3,HDAC6,ANLN,THBS1,CCR6,CCBE1,IFNG,ZFP580
1	!	0.00145	213	541	20	0.037	0.094	GO:0010631	BP	13	epithelial cell migration	8	ALOX12,KLF4,AQP1,SASH1,NFE2L2,PLCG1,FLT4,RGCC,ANGPT1,CXCL13,DAB2IP,SEMA4A,PLPP3,HDAC6,ANLN,THBS1,CCR6,CCBE1,IFNG,ZFP580
1	!	0.0182	150	541	15	0.028	0.1	GO:0043542	BP	13	endothelial cell migration	9	ALOX12,KLF4,SASH1,NFE2L2,PLCG1,FLT4,RGCC,ANGPT1,CXCL13,DAB2IP,SEMA4A,PLPP3,THBS1,CCBE1,ZFP580
1	!	5.3e-21	265	541	45	0.083	0.17	GO:0050900	BP	13	leukocyte migration	7	LGALS9,ITGB7,CCL24,CCL8,CXCL16,CCL4,MADCAM1,GOLPH3,GCSAM,CXCL13,PLA2G7,AIF1,TNF,CD74,RABGEF1,IL1R1,IL1B,PTPN22,VCAM1,B4GALT1,PADI2,SPP1,CXCL9,PYCARD,DAPK2,GPSM3,PLVAP,CCL5,PTGER4,SPNS2,CCR6,S1PR1,CD24A,CXCR5,AMICA1,CXCR3,ADAM10,IFNG,ZFP580,CXCL2,FCER1G,CXCL11,CNR2,GM2564,GM21541
1	!	0.000122	149	541	18	0.033	0.121	GO:0097529	BP	13	myeloid leukocyte migration	8	CCL24,CCL8,CCL4,PLA2G7,AIF1,CD74,IL1R1,IL1B,SPP1,DAPK2,CCL5,PTGER4,AMICA1,IFNG,CXCL2,FCER1G,GM2564,GM21541
1	!	2.82e-05	106	541	16	0.03	0.151	GO:0097530	BP	13	granulocyte migration	9	CCL24,CCL8,CCL4,CD74,IL1R1,IL1B,SPP1,DAPK2,CCL5,PTGER4,AMICA1,IFNG,CXCL2,FCER1G,GM2564,GM21541
1	!	2.04e-05	90	541	15	0.028	0.167	GO:1990266	BP	13	neutrophil migration	10	CCL24,CCL8,CCL4,CD74,IL1R1,IL1B,SPP1,DAPK2,CCL5,AMICA1,IFNG,CXCL2,FCER1G,GM2564,GM21541
1	!	1.93e-10	79	541	19	0.035	0.241	GO:0072676	BP	13	lymphocyte migration	8	LGALS9,ITGB7,CCL24,CCL8,CXCL16,CCL4,GCSAM,CXCL13,AIF1,PADI2,PYCARD,CCL5,SPNS2,S1PR1,CXCR3,ADAM10,CXCL11,GM2564,GM21541
1	!	1.11e-05	41	541	11	0.02	0.268	GO:0072678	BP	13	T cell migration	9	LGALS9,ITGB7,CXCL16,CXCL13,AIF1,PYCARD,CCL5,S1PR1,CXCR3,ADAM10,CXCL11
1	!	0.00157	40	541	9	0.017	0.225	GO:0045123	BP	13	cellular extravasation	8	ITGB7,MADCAM1,GOLPH3,TNF,IL1R1,VCAM1,PLVAP,PTGER4,AMICA1
1	!	8.71e-12	228	541	32	0.059	0.14	GO:0060326	BP	13	cell chemotaxis	7	CCL24,CCL8,CXCL16,CCL4,CXCL13,PLA2G7,AIF1,CD74,IL1B,VCAM1,PADI2,SPP1,CXCL9,DAPK2,GPSM3,CCL5,SAA3,THBS1,CCR6,S1PR1,CXCR5,AMICA1,CXCR3,ADAM10,IFNG,ZFP580,CXCL2,FCER1G,CXCL11,CNR2,GM2564,GM21541
1	!	1.26e-12	172	541	29	0.054	0.169	GO:0030595	BP	13	leukocyte chemotaxis	8	CCL24,CCL8,CXCL16,CCL4,CXCL13,PLA2G7,AIF1,CD74,IL1B,PADI2,SPP1,CXCL9,DAPK2,GPSM3,CCL5,CCR6,S1PR1,CXCR5,AMICA1,CXCR3,ADAM10,IFNG,ZFP580,CXCL2,FCER1G,CXCL11,CNR2,GM2564,GM21541
1	!	2.25e-05	54	541	12	0.022	0.222	GO:0048247	BP	13	lymphocyte chemotaxis	9	CCL24,CCL8,CXCL16,CCL4,CXCL13,PADI2,CCL5,CXCR3,ADAM10,CXCL11,GM2564,GM21541
1	!	0.0155	19	541	6	0.011	0.316	GO:0010818	BP	13	T cell chemotaxis	10	CXCL16,CXCL13,CCL5,CXCR3,ADAM10,CXCL11
1	!	0.000373	96	541	14	0.026	0.146	GO:0071621	BP	13	granulocyte chemotaxis	9	CCL24,CCL8,CCL4,CD74,IL1B,SPP1,DAPK2,CCL5,AMICA1,IFNG,CXCL2,FCER1G,GM2564,GM21541
1	!	5.56e-05	83	541	14	0.026	0.169	GO:0030593	BP	13	neutrophil chemotaxis	10	CCL24,CCL8,CCL4,CD74,IL1B,SPP1,DAPK2,CCL5,AMICA1,IFNG,CXCL2,FCER1G,GM2564,GM21541
1	!	2.8e-51	799	541	115	0.213	0.144	GO:0001775	BP	13	cell activation	4	ALOX12,IL12RB1,LGALS9,TIMP1,VWF,STXBP2,SHPK,CTNNB1,RNF168,GATA2,H2-M3,CD274,IL10,IRF1,FYN,TNFAIP3,PLEK,ADORA2A,VAMP2,CD180,VCL,RGCC,DMTN,IFNAR1,IL15RA,TREML1,WASH1,AIF1,CD74,CD6,FAS,FIBP,NFKB2,RABGEF1,SNCA,IL1RL1,IL18R1,ZAP70,SPTA1,F5,CR2,BATF3,SP3,IL1B,CST3,GNAS,PTPN22,CHRNB2,VCAM1,SEMA4A,GCLM,SIT1,P2RX7,CCR9,MAD1L1,HSPH1,LAG3,CLEC4E,LAT,IL4RA,PYCARD,GATA1,CD209A,SFRP1,CASP3,MT2,PSMB10,CD3D,NEDD…
1	!	5.38e-41	683	541	96	0.177	0.141	GO:0045321	BP	13	leukocyte activation	5	IL12RB1,LGALS9,STXBP2,SHPK,CTNNB1,RNF168,GATA2,H2-M3,CD274,IL10,IRF1,FYN,TNFAIP3,ADORA2A,VAMP2,CD180,IFNAR1,IL15RA,WASH1,AIF1,CD74,CD6,FAS,RABGEF1,SNCA,IL1RL1,IL18R1,ZAP70,SPTA1,CR2,BATF3,SP3,IL1B,PTPN22,CHRNB2,VCAM1,SEMA4A,SIT1,P2RX7,CCR9,MAD1L1,HSPH1,LAG3,CLEC4E,LAT,IL4RA,PYCARD,CD209A,SFRP1,CASP3,PSMB10,CD3D,NEDD4,CMTM7,EOMES,MIF,ZBTB1,FANCD2,CCND3,TESPA1,CCL5,UBD,H2-AA,BANK1,PRDM1,BATF2,EXO1,…
1	!	1.14e-10	147	541	25	0.046	0.17	GO:0002274	BP	13	myeloid leukocyte activation	6	LGALS9,STXBP2,SHPK,GATA2,IL10,VAMP2,AIF1,RABGEF1,SNCA,IL1RL1,ZAP70,BATF3,LAT,IL4RA,PYCARD,CCL5,UBD,BATF2,THBS1,FES,ADAM10,UNC13D,FCER1G,PIRB,CNR2
1	!	0.0161	52	541	9	0.017	0.173	GO:0045576	BP	13	mast cell activation	7	GATA2,RABGEF1,ZAP70,LAT,IL4RA,FES,UNC13D,FCER1G,CNR2
1	!	0.0161	52	541	9	0.017	0.173	GO:0042116	BP	13	macrophage activation	7	LGALS9,SHPK,IL10,AIF1,SNCA,IL1RL1,ZAP70,IL4RA,THBS1
1	!	3.03e-25	410	541	60	0.111	0.146	GO:0070489	BP	13	T cell aggregation	6	IL12RB1,LGALS9,CTNNB1,H2-M3,CD274,IRF1,FYN,ADORA2A,IFNAR1,WASH1,AIF1,CD74,CD6,FAS,IL18R1,ZAP70,SPTA1,SP3,IL1B,PTPN22,VCAM1,SEMA4A,SIT1,P2RX7,CCR9,MAD1L1,HSPH1,LAG3,CLEC4E,LAT,IL4RA,PYCARD,CD209A,CASP3,PSMB10,CD3D,NEDD4,EOMES,ZBTB1,FANCD2,CCND3,TESPA1,CCL5,H2-AA,PTGER4,ZFP36L2,PIK3R6,CD24A,BCL11B,AMICA1,SPN,LAX1,CD8A,IFNG,FCER1G,FCGR4,ITGAD,H2-AB1,MAFB,SLFN1
1	!	0.0104	77	541	11	0.02	0.143	GO:0071594	BP	13	thymocyte aggregation	7	CTNNB1,CD74,FAS,ZAP70,CD3D,ZBTB1,TESPA1,ZFP36L2,BCL11B,SPN,MAFB
1	!	1.93e-33	585	541	81	0.15	0.138	GO:0046649	BP	13	lymphocyte activation	6	IL12RB1,LGALS9,CTNNB1,RNF168,H2-M3,CD274,IL10,IRF1,FYN,TNFAIP3,ADORA2A,CD180,IFNAR1,IL15RA,WASH1,AIF1,CD74,CD6,FAS,IL18R1,ZAP70,SPTA1,CR2,SP3,IL1B,PTPN22,CHRNB2,VCAM1,SEMA4A,SIT1,P2RX7,CCR9,MAD1L1,HSPH1,LAG3,CLEC4E,LAT,IL4RA,PYCARD,CD209A,SFRP1,CASP3,PSMB10,CD3D,NEDD4,CMTM7,EOMES,MIF,ZBTB1,FANCD2,CCND3,TESPA1,CCL5,H2-AA,BANK1,PRDM1,EXO1,PTGER4,AICDA,ZFP36L2,PIK3R6,CD24A,CXCR5,BCL11B,AMICA1,KLRE1,…
1	!	4.7e-07	229	541	26	0.048	0.114	GO:0042113	BP	13	B cell activation	7	RNF168,IL10,TNFAIP3,CD180,CD74,FAS,ZAP70,CR2,SP3,CHRNB2,SFRP1,CASP3,CMTM7,MIF,ZBTB1,BANK1,PRDM1,EXO1,AICDA,CD24A,CXCR5,LAX1,IFNG,WHSC1,H2-AB1,TNFSF13
1	!	3.48e-14	260	541	37	0.068	0.142	GO:0046651	BP	13	lymphocyte proliferation	7	IL12RB1,LGALS9,CTNNB1,H2-M3,CD274,IL10,IRF1,FYN,CD180,WASH1,AIF1,CD74,CD6,ZAP70,SPTA1,CR2,IL1B,PTPN22,CHRNB2,VCAM1,P2RX7,MAD1L1,PYCARD,CD209A,CASP3,PSMB10,MIF,CCND3,CCL5,PRDM1,CD24A,SPN,IFNG,FCGR4,ITGAD,LST1,SLFN1
1	!	3.03e-25	410	541	60	0.111	0.146	GO:0042110	BP	13	T cell activation	7	IL12RB1,LGALS9,CTNNB1,H2-M3,CD274,IRF1,FYN,ADORA2A,IFNAR1,WASH1,AIF1,CD74,CD6,FAS,IL18R1,ZAP70,SPTA1,SP3,IL1B,PTPN22,VCAM1,SEMA4A,SIT1,P2RX7,CCR9,MAD1L1,HSPH1,LAG3,CLEC4E,LAT,IL4RA,PYCARD,CD209A,CASP3,PSMB10,CD3D,NEDD4,EOMES,ZBTB1,FANCD2,CCND3,TESPA1,CCL5,H2-AA,PTGER4,ZFP36L2,PIK3R6,CD24A,BCL11B,AMICA1,SPN,LAX1,CD8A,IFNG,FCER1G,FCGR4,ITGAD,H2-AB1,MAFB,SLFN1
1	!	1.35e-05	115	541	17	0.031	0.148	GO:0046631	BP	13	alpha-beta T cell activation	8	LGALS9,H2-M3,IRF1,ADORA2A,IL18R1,ZAP70,PTPN22,SEMA4A,HSPH1,IL4RA,EOMES,PTGER4,CD24A,BCL11B,IFNG,FCGR4,H2-AB1
1	!	1.08e-12	171	541	29	0.054	0.17	GO:0042098	BP	13	T cell proliferation	8	IL12RB1,LGALS9,CTNNB1,H2-M3,CD274,IRF1,FYN,WASH1,AIF1,CD6,ZAP70,SPTA1,IL1B,PTPN22,VCAM1,P2RX7,MAD1L1,PYCARD,CD209A,CASP3,PSMB10,CCND3,CCL5,CD24A,SPN,IFNG,FCGR4,ITGAD,SLFN1
1	!	5.19e-11	325	541	37	0.068	0.114	GO:0030098	BP	13	lymphocyte differentiation	7	LGALS9,CTNNB1,H2-M3,IRF1,TNFAIP3,IL15RA,CD74,FAS,IL18R1,ZAP70,CR2,SP3,PTPN22,SEMA4A,CCR9,CLEC4E,IL4RA,SFRP1,CD3D,CMTM7,EOMES,ZBTB1,FANCD2,TESPA1,H2-AA,PRDM1,PTGER4,ZFP36L2,PIK3R6,CD24A,BCL11B,SPN,CD8A,IFNG,FCER1G,H2-AB1,MAFB
1	!	6.45e-10	217	541	29	0.054	0.134	GO:0030217	BP	13	T cell differentiation	8	LGALS9,CTNNB1,H2-M3,IRF1,CD74,FAS,IL18R1,ZAP70,SP3,PTPN22,SEMA4A,CCR9,CLEC4E,IL4RA,CD3D,EOMES,ZBTB1,FANCD2,TESPA1,H2-AA,PTGER4,ZFP36L2,PIK3R6,BCL11B,SPN,CD8A,IFNG,FCER1G,MAFB
1	!	0.0104	77	541	11	0.02	0.143	GO:0033077	BP	13	T cell differentiation in thymus	9	CTNNB1,CD74,FAS,ZAP70,CD3D,ZBTB1,TESPA1,ZFP36L2,BCL11B,SPN,MAFB
1	!	2.44e-08	217	541	27	0.05	0.124	GO:0002263	BP	13	cell activation involved in immune response	5	LGALS9,STXBP2,RNF168,GATA2,H2-M3,IRF1,TNFAIP3,VAMP2,CD180,RABGEF1,IL18R1,ZAP70,SEMA4A,CLEC4E,LAT,IL4RA,PYCARD,EOMES,EXO1,PTGER4,AICDA,FES,IFNG,WHSC1,UNC13D,FCER1G,TNFSF13
1	!	1.96e-08	215	541	27	0.05	0.126	GO:0002366	BP	13	leukocyte activation involved in immune response	6	LGALS9,STXBP2,RNF168,GATA2,H2-M3,IRF1,TNFAIP3,VAMP2,CD180,RABGEF1,IL18R1,ZAP70,SEMA4A,CLEC4E,LAT,IL4RA,PYCARD,EOMES,EXO1,PTGER4,AICDA,FES,IFNG,WHSC1,UNC13D,FCER1G,TNFSF13
1	!	0.00251	67	541	11	0.02	0.164	GO:0002275	BP	13	myeloid cell activation involved in immune response	7	STXBP2,GATA2,VAMP2,RABGEF1,ZAP70,LAT,IL4RA,PYCARD,FES,UNC13D,FCER1G
1	!	0.0176	40	541	8	0.015	0.2	GO:0002279	BP	13	mast cell activation involved in immune response	8	GATA2,RABGEF1,ZAP70,LAT,IL4RA,FES,UNC13D,FCER1G
1	!	4.02e-05	155	541	19	0.035	0.123	GO:0002285	BP	13	lymphocyte activation involved in immune response	7	LGALS9,RNF168,H2-M3,IRF1,TNFAIP3,CD180,IL18R1,SEMA4A,CLEC4E,IL4RA,EOMES,EXO1,PTGER4,AICDA,IFNG,WHSC1,UNC13D,FCER1G,TNFSF13
1	!	0.00135	91	541	13	0.024	0.143	GO:0030168	BP	13	platelet activation	5	ALOX12,VWF,PLEK,VCL,DMTN,TREML1,FIBP,ZAP70,F5,GNAS,GATA1,ENTPD1,FCER1G
1	!	0.000455	719	541	43	0.079	0.06	GO:0019725	BP	13	cellular homeostasis	4	AQP1,CYBA,TRPM2,GATA2,ENDOG,NFE2L2,PLCG1,ATOX1,SIRT1,NME2,TMX1,TFRC,NPFF,CXCL13,TMX3,TCF7L2,SNCA,DNAJC10,CAR2,VCAM1,GCLM,TXN1,ADD1,CXCL9,P2RX7,RYR1,MT2,MT1,GCLC,CCL5,LRRK2,TXNDC5,CCR6,TMEM64,S1PR1,CD24A,CXCR3,CXCL2,EGLN2,CXCL11,TMEM203,CCR5,LIME1
1	!	0.0286	625	541	35	0.065	0.056	GO:0055082	BP	13	cellular chemical homeostasis	5	AQP1,CYBA,TRPM2,GATA2,ENDOG,PLCG1,ATOX1,SIRT1,NME2,TFRC,NPFF,CXCL13,TCF7L2,SNCA,CAR2,VCAM1,GCLM,CXCL9,P2RX7,RYR1,MT2,MT1,GCLC,CCL5,LRRK2,CCR6,TMEM64,S1PR1,CD24A,CXCR3,CXCL2,CXCL11,TMEM203,CCR5,LIME1
1	!	3.08e-09	794	541	57	0.105	0.072	GO:0032940	BP	13	secretion by cell	4	LGALS9,STXBP2,AQP1,TRPM2,BLK,GATA2,CD274,IL10,PLEK,ADORA2A,SDC1,NOS2,VAMP2,RGCC,DMTN,GOLPH3,ANGPT1,IFNAR1,NPFF,CLEC4N,WASH1,TNF,TCF7L2,RABGEF1,CASP1,SNCA,IL1RL1,ZAP70,FN1,IL1B,GNAS,POSTN,PTPN22,CHRNB2,RNF19B,P2RX7,CLEC4E,LAT,IL4RA,PYCARD,SFRP1,CRTAM,CADM1,MIF,CCL5,LRRK2,BANK1,SOCS1,PTGER4,HCAR2,CLEC9A,CD14,LAX1,FES,IFNG,UNC13D,FCER1G
1	!	2.04e-10	451	541	43	0.079	0.095	GO:0009306	BP	13	protein secretion	5	LGALS9,TRPM2,BLK,CD274,IL10,PLEK,ADORA2A,NOS2,VAMP2,RGCC,DMTN,GOLPH3,ANGPT1,IFNAR1,NPFF,CLEC4N,TNF,TCF7L2,RABGEF1,CASP1,IL1RL1,FN1,IL1B,POSTN,PTPN22,RNF19B,P2RX7,CLEC4E,IL4RA,PYCARD,SFRP1,CRTAM,CADM1,MIF,CCL5,BANK1,SOCS1,PTGER4,HCAR2,CLEC9A,CD14,LAX1,IFNG
1	!	4.4e-14	165	541	30	0.055	0.182	GO:0050663	BP	13	cytokine secretion	6	LGALS9,CD274,IL10,NOS2,RGCC,ANGPT1,IFNAR1,CLEC4N,TNF,RABGEF1,CASP1,IL1RL1,FN1,IL1B,POSTN,PTPN22,RNF19B,P2RX7,CLEC4E,IL4RA,PYCARD,CRTAM,CADM1,MIF,BANK1,SOCS1,PTGER4,CLEC9A,CD14,IFNG
1	!	0.00815	26	541	7	0.013	0.269	GO:0072604	BP	13	interleukin-6 secretion	7	LGALS9,NOS2,RABGEF1,IL1B,PTPN22,PYCARD,BANK1
1	!	2.04e-07	77	541	16	0.03	0.208	GO:0036503	BP	13	ERAD pathway	4	UBQLN1,DERL3,UBE2G2,DNAJB9,H13,SEL1L,USP25,UBXN4,DNAJC10,EDEM1,RNF139,EDEM2,RNF103,SEC61B,FBXO6,SVIP
1	!	9.75e-05	61	541	12	0.022	0.197	GO:0030433	BP	13	ER-associated ubiquitin-dependent protein catabolic process	5	UBQLN1,DERL3,UBE2G2,DNAJB9,UBXN4,DNAJC10,EDEM1,EDEM2,RNF103,SEC61B,FBXO6,SVIP
1	!	0.000677	27	541	8	0.015	0.296	GO:0030970	BP	13	retrograde protein transport, ER to cytosol	5	DERL3,UBE2G2,H13,SEL1L,EDEM1,EDEM2,SEC61B,SVIP
1	!	3.06e-06	46	541	12	0.022	0.261	GO:0042267	BP	13	natural killer cell mediated cytotoxicity	3	LGALS9,SH2D1A,H2-M3,RNF19B,LAG3,CRTAM,CADM1,PIK3R6,KLRE1,UNC13D,SH2D1B2,KLRB1B
1	!	1.21e-19	5475	541	242	0.447	0.044	GO:0071840	BP	13	cellular component organization or biogenesis	2	ALOX12,RAB5B,UHRF1,RAMP2,ITGB7,NPEPPS,COL1A1,CHORDC1,VWF,CHAF1A,CDKN1B,KLF4,PHYHIP,DNMT1,AQP1,CCL24,MAP2K1,UBQLN1,CYBA,CTNNB1,RAD51C,CCL8,TAZ,RNF168,BLK,GATA2,ENDOG,NFE2L2,FCGR1,NCF1,IL10,SULF1,NBR1,BRCA1,PNPO,CDK5RAP3,NDEL1,CXCL16,FYN,PTPRK,SIRT1,DDIT4,PLEK,ADORA2A,MADCAM1,SLU7,BTG2,SDC1,RAB10,ACE,SLC6A4,NME2,PER1,VAMP2,GFAP,PRKCH,FBLN5,PFKP,YY1,SFRP4,SLF1,VCL,DNAJC15,RGCC,BIN3,DMTN,RB1,FYB,GOLP…
1	!	1.57e-09	2353	541	116	0.214	0.049	GO:0044085	BP	13	cellular component biogenesis	3	RAMP2,COL1A1,VWF,CHAF1A,CDKN1B,AQP1,CCL24,UBQLN1,CYBA,CTNNB1,RAD51C,TAZ,BLK,NBR1,NDEL1,PTPRK,SIRT1,PLEK,SLU7,SDC1,ACE,SLC6A4,NME2,VAMP2,PRKCH,FBLN5,SLF1,VCL,DNAJC15,RGCC,BIN3,DMTN,GOLPH3,ANGPT1,CXCL13,WASH1,TAPBP,AIF1,TNF,LOX,RPS14,CD74,FAS,MMS19,RPS24,CDK2,HRAS,SNCA,RB1CC1,CFLAR,FN1,PARP1,SPTA1,STOM,DAB2IP,CAT,SAMHD1,ECT2,CHRNB2,ALAD,PSIP1,TAL1,ADD1,TBC1D14,TGFBR3,STX2,P2RX7,CHEK2,ADD2,NUPR1,PYC…
1	!	1.11e-12	1107	541	77	0.142	0.07	GO:0070271	BP	13	protein complex biogenesis	4	COL1A1,VWF,CHAF1A,CDKN1B,CCL24,CYBA,CTNNB1,TAZ,BLK,NBR1,NDEL1,PLEK,SLC6A4,NME2,VAMP2,SLF1,DNAJC15,DMTN,ANGPT1,CXCL13,WASH1,TAPBP,AIF1,TNF,CD74,FAS,HRAS,SNCA,FN1,PARP1,SPTA1,STOM,DAB2IP,CAT,SAMHD1,ECT2,CHRNB2,ALAD,TAL1,ADD1,TGFBR3,STX2,P2RX7,ADD2,NUPR1,PYCARD,HDAC6,SMARCA5,CD3D,MIF,ZBTB1,POLQ,TESPA1,CCL5,LRRK2,SH3GLB1,GCH1,H2-DMA,CTNNA1,PICALM,PTGER4,CD24A,FES,TMOD3,HIST1H4I,SSBP3,HIST1H4K,JCHAIN,…
1	!	2.96e-20	5322	541	239	0.442	0.045	GO:0016043	BP	13	cellular component organization	3	ALOX12,RAB5B,UHRF1,RAMP2,ITGB7,NPEPPS,COL1A1,CHORDC1,VWF,CHAF1A,CDKN1B,KLF4,PHYHIP,DNMT1,AQP1,CCL24,MAP2K1,UBQLN1,CYBA,CTNNB1,RAD51C,CCL8,TAZ,RNF168,BLK,GATA2,ENDOG,NFE2L2,FCGR1,NCF1,IL10,SULF1,NBR1,BRCA1,PNPO,CDK5RAP3,NDEL1,CXCL16,FYN,PTPRK,SIRT1,DDIT4,PLEK,ADORA2A,MADCAM1,SLU7,BTG2,SDC1,RAB10,ACE,SLC6A4,NME2,PER1,VAMP2,GFAP,PRKCH,FBLN5,PFKP,YY1,SFRP4,SLF1,VCL,DNAJC15,RGCC,BIN3,DMTN,RB1,FYB,GOLP…
1	!	1.07e-11	1993	541	109	0.201	0.055	GO:0043933	BP	13	macromolecular complex subunit organization	4	UHRF1,COL1A1,VWF,CHAF1A,CDKN1B,DNMT1,CCL24,CYBA,CTNNB1,RAD51C,TAZ,RNF168,BLK,GATA2,NBR1,BRCA1,NDEL1,SIRT1,DDIT4,PLEK,SLU7,SLC6A4,NME2,PER1,VAMP2,SLF1,DNAJC15,DMTN,RB1,ANGPT1,CXCL13,PLA2G7,WASH1,WAC,TAPBP,AIF1,TNF,LOX,RPS14,CD74,OTUB1,FAS,CDK2,HRAS,SNCA,COL3A1,FN1,PARP1,SPTA1,SUV39H2,STOM,DAB2IP,CAT,SAMHD1,ECT2,CHRNB2,ALAD,PSIP1,TAL1,PADI2,ADD1,TGFBR3,STX2,P2RX7,ADD2,NUPR1,PYCARD,HDAC6,GATA1,SMARC…
1	!	4.56e-12	1234	541	81	0.15	0.066	GO:0071822	BP	13	protein complex subunit organization	5	COL1A1,VWF,CHAF1A,CDKN1B,CCL24,CYBA,CTNNB1,TAZ,BLK,NBR1,NDEL1,DDIT4,PLEK,SLC6A4,NME2,VAMP2,SLF1,DNAJC15,DMTN,ANGPT1,CXCL13,WASH1,TAPBP,AIF1,TNF,LOX,CD74,FAS,HRAS,SNCA,COL3A1,FN1,PARP1,SPTA1,STOM,DAB2IP,CAT,SAMHD1,ECT2,CHRNB2,ALAD,TAL1,ADD1,TGFBR3,STX2,P2RX7,ADD2,NUPR1,PYCARD,HDAC6,SMARCA5,CD3D,MIF,ZBTB1,POLQ,TESPA1,CCL5,MID1,LRRK2,SH3GLB1,GCH1,H2-DMA,CTNNA1,PICALM,PTGER4,CD24A,FES,TMOD3,HIST1H4I,…
1	!	8.45e-05	397	541	31	0.057	0.078	GO:0022411	BP	13	cellular component disassembly	4	PHYHIP,MAP2K1,CTNNB1,ENDOG,PNPO,CDK5RAP3,NDEL1,DDIT4,PLEK,NME2,PFKP,SFRP4,DMTN,WASH1,TNF,SPTA1,STOM,CST3,PADI2,ADD1,ADD2,PLK1,HDAC6,PARL,MID1,FAM13B,STAT2,CD24A,GSK3A,TMOD3,TMEM203
1	!	0.0462	1239	541	56	0.104	0.045	GO:0032989	BP	13	cellular component morphogenesis	4	ITGB7,COL1A1,CCL24,MAP2K1,CTNNB1,NDEL1,FYN,ADORA2A,RAB10,VCL,RGCC,BIN3,DMTN,RB1,EPB42,VLDLR,TCF7L2,USP33,STRADB,CFLAR,FN1,SPTA1,NR4A2,DAB2IP,ECT2,POSTN,CHRNB2,SEMA4A,TAL1,ADD1,TGFBR3,SPP1,P2RX7,HDAC6,GATA1,SFRP1,MYLK3,PSMB10,CADM1,NEDD4,EOMES,MGLL,TRIM59,LRRK2,SNX10,PICALM,CD24A,BCL11B,ZFPM1,FBXO31,FES,KLF2,UNC13D,TMOD3,KLK8,LST1
1	!	0.0456	1149	541	53	0.098	0.046	GO:0000902	BP	13	cell morphogenesis	5	ITGB7,COL1A1,CCL24,MAP2K1,CTNNB1,NDEL1,FYN,ADORA2A,RAB10,VCL,RGCC,BIN3,DMTN,RB1,EPB42,VLDLR,TCF7L2,USP33,STRADB,FN1,SPTA1,NR4A2,DAB2IP,ECT2,POSTN,CHRNB2,SEMA4A,TAL1,ADD1,TGFBR3,SPP1,P2RX7,HDAC6,GATA1,SFRP1,PSMB10,CADM1,NEDD4,EOMES,MGLL,TRIM59,LRRK2,SNX10,PICALM,CD24A,BCL11B,ZFPM1,FBXO31,FES,KLF2,UNC13D,KLK8,LST1
1	!	7.9e-07	3289	541	138	0.255	0.042	GO:0006996	BP	13	organelle organization	4	RAB5B,UHRF1,NPEPPS,CHORDC1,CHAF1A,CDKN1B,PHYHIP,DNMT1,AQP1,CCL24,MAP2K1,UBQLN1,CTNNB1,RAD51C,TAZ,RNF168,BLK,GATA2,BRCA1,PNPO,NDEL1,SIRT1,PLEK,SDC1,RAB10,NME2,PER1,VAMP2,GFAP,PFKP,YY1,SFRP4,SLF1,RGCC,DMTN,RB1,GOLPH3,RAD21,WASH1,DUSP1,WAC,AIF1,TNF,RPS14,OTUB1,FAS,SMC5,TCF7L2,PRDX3,CDK2,USP33,HRAS,SNCA,RB1CC1,STRADB,CFLAR,CLN8,PARP1,SPTA1,SUV39H2,STOM,IL1B,CCNA2,GCLM,RAD54L,TAL1,PADI2,ADD1,TBC1D14,P…
1	!	0.00191	1002	541	52	0.096	0.052	GO:0051276	BP	13	chromosome organization	5	UHRF1,CHAF1A,DNMT1,CTNNB1,RAD51C,RNF168,GATA2,BRCA1,SIRT1,PER1,YY1,SLF1,RB1,DUSP1,WAC,OTUB1,SMC5,TCF7L2,CDK2,SNCA,SUV39H2,RAD54L,TAL1,PADI2,MAD1L1,PLK1,HDAC6,GATA1,WRN,SMARCA5,CHEK1,ZBTB1,FANCD2,HELQ,AICDA,PIF1,ZFPM1,BC004004,KDM5D,WHSC1,HOPX,HIST1H4I,MAPK1,HIST1H4K,HIST1H3B,HIST1H2BJ,HIST1H2BR,HIST1H4N,HIST2H3B,HIST2H3C2,HIST1H3F,HIST1H3H
1	!	0.0147	685	541	38	0.07	0.055	GO:0006325	BP	13	chromatin organization	6	UHRF1,CHAF1A,DNMT1,CTNNB1,RNF168,GATA2,BRCA1,SIRT1,PER1,RB1,WAC,OTUB1,CDK2,SNCA,SUV39H2,TAL1,PADI2,HDAC6,GATA1,SMARCA5,CHEK1,ZBTB1,AICDA,ZFPM1,BC004004,KDM5D,WHSC1,HOPX,HIST1H4I,HIST1H4K,HIST1H3B,HIST1H2BJ,HIST1H2BR,HIST1H4N,HIST2H3B,HIST2H3C2,HIST1H3F,HIST1H3H
1	!	0.0142	147	541	15	0.028	0.102	GO:0006333	BP	13	chromatin assembly or disassembly	7	CHAF1A,SUV39H2,TAL1,PADI2,SMARCA5,HIST1H4I,HIST1H4K,HIST1H3B,HIST1H2BJ,HIST1H2BR,HIST1H4N,HIST2H3B,HIST2H3C2,HIST1H3F,HIST1H3H
1	!	1.27e-10	2153	541	112	0.207	0.052	GO:0022607	BP	13	cellular component assembly	4	RAMP2,COL1A1,VWF,CHAF1A,CDKN1B,AQP1,CCL24,UBQLN1,CYBA,CTNNB1,RAD51C,TAZ,BLK,NBR1,NDEL1,PTPRK,PLEK,SLU7,SDC1,ACE,SLC6A4,NME2,VAMP2,PRKCH,FBLN5,SLF1,VCL,DNAJC15,RGCC,BIN3,DMTN,GOLPH3,ANGPT1,CXCL13,WASH1,TAPBP,AIF1,TNF,LOX,RPS14,CD74,FAS,MMS19,CDK2,HRAS,SNCA,RB1CC1,CFLAR,FN1,PARP1,SPTA1,STOM,DAB2IP,CAT,SAMHD1,ECT2,CHRNB2,ALAD,PSIP1,TAL1,ADD1,TBC1D14,TGFBR3,STX2,P2RX7,CHEK2,ADD2,NUPR1,PYCARD,PLK1,STK…
1	!	1.12e-10	1359	541	83	0.153	0.061	GO:0065003	BP	13	macromolecular complex assembly	5	COL1A1,VWF,CHAF1A,CDKN1B,CCL24,CYBA,CTNNB1,RAD51C,TAZ,BLK,NBR1,NDEL1,PLEK,SLU7,SLC6A4,NME2,VAMP2,SLF1,DNAJC15,DMTN,ANGPT1,CXCL13,WASH1,TAPBP,AIF1,TNF,RPS14,CD74,FAS,HRAS,SNCA,FN1,PARP1,SPTA1,STOM,DAB2IP,CAT,SAMHD1,ECT2,CHRNB2,ALAD,PSIP1,TAL1,ADD1,TGFBR3,STX2,P2RX7,ADD2,NUPR1,PYCARD,HDAC6,SMARCA5,CD3D,MIF,ZBTB1,POLQ,TESPA1,CCL5,LRRK2,SH3GLB1,GCH1,H2-DMA,CTNNA1,PICALM,PTGER4,CIRBP,CD24A,FES,TMOD3,H…
1	!	0.0182	800	541	42	0.078	0.052	GO:0034622	BP	13	cellular macromolecular complex assembly	6	CHAF1A,CDKN1B,CCL24,CYBA,RAD51C,TAZ,NDEL1,SLU7,DMTN,ANGPT1,WASH1,TAPBP,AIF1,RPS14,SNCA,PARP1,SPTA1,PSIP1,ADD1,TGFBR3,ADD2,PYCARD,HDAC6,SMARCA5,TESPA1,CCL5,H2-DMA,PICALM,CIRBP,FES,TMOD3,HIST1H4I,HIST1H4K,LSM14A,HIST1H3B,HIST1H2BJ,HIST1H2BR,HIST1H4N,HIST2H3B,HIST2H3C2,HIST1H3F,HIST1H3H
1	!	1.11e-12	1107	541	77	0.142	0.07	GO:0006461	BP	13	protein complex assembly	6	COL1A1,VWF,CHAF1A,CDKN1B,CCL24,CYBA,CTNNB1,TAZ,BLK,NBR1,NDEL1,PLEK,SLC6A4,NME2,VAMP2,SLF1,DNAJC15,DMTN,ANGPT1,CXCL13,WASH1,TAPBP,AIF1,TNF,CD74,FAS,HRAS,SNCA,FN1,PARP1,SPTA1,STOM,DAB2IP,CAT,SAMHD1,ECT2,CHRNB2,ALAD,TAL1,ADD1,TGFBR3,STX2,P2RX7,ADD2,NUPR1,PYCARD,HDAC6,SMARCA5,CD3D,MIF,ZBTB1,POLQ,TESPA1,CCL5,LRRK2,SH3GLB1,GCH1,H2-DMA,CTNNA1,PICALM,PTGER4,CD24A,FES,TMOD3,HIST1H4I,SSBP3,HIST1H4K,JCHAIN,…
1	!	0.000806	439	541	31	0.057	0.071	GO:0051259	BP	13	protein oligomerization	7	COL1A1,VWF,NBR1,SLC6A4,NME2,FAS,HRAS,STOM,CAT,SAMHD1,ECT2,CHRNB2,ALAD,STX2,P2RX7,MIF,ZBTB1,POLQ,CCL5,SH3GLB1,GCH1,CTNNA1,HIST1H4I,HIST1H4K,JCHAIN,HIST1H3B,HIST1H4N,HIST2H3B,HIST2H3C2,HIST1H3F,HIST1H3H
1	!	0.0121	110	541	13	0.024	0.118	GO:0051291	BP	13	protein heterooligomerization	8	COL1A1,HRAS,CHRNB2,GCH1,CTNNA1,HIST1H4I,HIST1H4K,HIST1H3B,HIST1H4N,HIST2H3B,HIST2H3C2,HIST1H3F,HIST1H3H
1	!	0.0117	38	541	8	0.015	0.211	GO:0051290	BP	13	protein heterotetramerization	9	HIST1H4I,HIST1H4K,HIST1H3B,HIST1H4N,HIST2H3B,HIST2H3C2,HIST1H3F,HIST1H3H
1	!	0.0488	107	541	12	0.022	0.112	GO:0006334	BP	13	nucleosome assembly	7	CHAF1A,SMARCA5,HIST1H4I,HIST1H4K,HIST1H3B,HIST1H2BJ,HIST1H2BR,HIST1H4N,HIST2H3B,HIST2H3C2,HIST1H3F,HIST1H3H
1	!	1.21e-53	11107	541	453	0.837	0.041	GO:0050789	BP	13	regulation of biological process	2	ALOX12,RAB5B,IL12RB1,LGALS9,TIMP1,UHRF1,RAMP2,ITGB7,FBXO9,NPEPPS,COL1A1,EEF1E1,CHORDC1,IRF9,AP2A2,CDKN1B,KLF4,PHYHIP,RAD23A,DNMT1,PSAP,AQP1,CCL24,MAP2K1,UBQLN1,SH2D1A,CD247,SHPK,CRKL,CYBA,CTNNB1,RAD51C,SPIB,GABPA,DERL3,CCL8,TRPM2,UBE2G2,PSEN2,PABPC4,RNF168,BLK,GATA2,LRRK1,SASH1,ENDOG,NFE2L2,FCGR1,NCF1,H2-M3,PLGRKT,CD274,MAPKAPK2,IL10,SULF1,PLCG1,SLPI,NBR1,BRCA1,TRAF4,PNPO,CDK5RAP3,NDEL1,IRF1,CXCL…
1	!	3.51e-15	400	541	47	0.087	0.117	GO:0043900	BP	13	regulation of multi-organism process	3	IL12RB1,LGALS9,TIMP1,PHYHIP,RAD23A,CYBA,SASH1,IL10,SLPI,PNPO,CCL4,PDK4,TNFAIP3,NOS2,CD180,TRIM35,IRG1,TAP2,TNF,IFITM3,STAT1,STOM,PTPN22,B4GALT1,PYCARD,TRIB1,OAS3,MIF,TRIM59,CCL5,FAM13B,TAP1,MAVS,NOD1,PRDM1,ISG20,STAT2,SPN,IFNG,HIST1H3B,TRIM10,HIST2H3B,TMEM203,GBP4,HIST2H3C2,HIST1H3F,HIST1H3H
1	!	2.19e-09	312	541	34	0.063	0.109	GO:0043903	BP	13	regulation of symbiosis, encompassing mutualism through parasitism	4	IL12RB1,PHYHIP,RAD23A,IL10,SLPI,PNPO,CCL4,PDK4,TRIM35,TAP2,TNF,IFITM3,STAT1,STOM,PTPN22,PYCARD,OAS3,TRIM59,CCL5,FAM13B,TAP1,MAVS,ISG20,STAT2,SPN,IFNG,HIST1H3B,TRIM10,HIST2H3B,TMEM203,GBP4,HIST2H3C2,HIST1H3F,HIST1H3H
1	!	3.63e-08	59	541	15	0.028	0.254	GO:0031341	BP	13	regulation of cell killing	3	LGALS9,SH2D1A,H2-M3,NOS2,TAP2,P2RX7,LAG3,CRTAM,CADM1,PIK3R6,KLRE1,IFNG,H2-K1,SH2D1B2,KLRB1B
1	!	8.37e-07	51	541	13	0.024	0.255	GO:0001910	BP	13	regulation of leukocyte mediated cytotoxicity	4	LGALS9,SH2D1A,H2-M3,TAP2,P2RX7,LAG3,CRTAM,CADM1,PIK3R6,KLRE1,H2-K1,SH2D1B2,KLRB1B
1	!	1.54e-54	4303	541	273	0.505	0.063	GO:0048519	BP	13	negative regulation of biological process	3	ALOX12,LGALS9,TIMP1,UHRF1,RAMP2,COL1A1,EEF1E1,CHORDC1,CDKN1B,KLF4,DNMT1,PSAP,AQP1,MAP2K1,UBQLN1,CYBA,CTNNB1,GABPA,DERL3,UBE2G2,RNF168,BLK,GATA2,LRRK1,NFE2L2,NCF1,H2-M3,CD274,IL10,SULF1,PLCG1,SLPI,NBR1,BRCA1,CDK5RAP3,IRF1,CCL4,PDK4,FYN,TNFAIP3,PTPRK,SIRT1,DDIT4,PLEK,ADORA2A,FLT4,BTG2,ACE,GRIN2C,NOS2,SLC6A4,NME2,PER1,GFAP,MNAT1,PRKCH,AKR1C18,YY1,SFRP4,ERBB2IP,DNAJC15,RGCC,TRIM35,DMTN,RB1,IRG1,GOLPH…
1	!	1.17e-05	144	541	19	0.035	0.132	GO:0043901	BP	13	negative regulation of multi-organism process	4	TIMP1,IL10,SLPI,CCL4,TNFAIP3,TRIM35,IRG1,TNF,IFITM3,STAT1,TRIB1,OAS3,TRIM59,CCL5,MAVS,PRDM1,ISG20,IFNG,TRIM10
1	!	6.87e-80	4816	541	327	0.604	0.068	GO:0048518	BP	13	positive regulation of biological process	3	ALOX12,IL12RB1,LGALS9,TIMP1,UHRF1,RAMP2,NPEPPS,COL1A1,EEF1E1,CDKN1B,KLF4,RAD23A,DNMT1,PSAP,AQP1,CCL24,MAP2K1,UBQLN1,SH2D1A,CD247,CRKL,CYBA,CTNNB1,RAD51C,GABPA,CCL8,TRPM2,RNF168,BLK,GATA2,LRRK1,SASH1,ENDOG,NFE2L2,FCGR1,H2-M3,PLGRKT,CD274,MAPKAPK2,IL10,SULF1,PLCG1,BRCA1,TRAF4,CDK5RAP3,NDEL1,IRF1,CXCL16,CCL4,FYN,TNFAIP3,SIRT1,DDIT4,PLEK,ADORA2A,MADCAM1,FLT4,BTG2,SDC1,ACE,NOS2,SLC6A4,NME2,PER1,VAMP2,…
1	!	6.97e-07	41	541	12	0.022	0.293	GO:0031343	BP	13	positive regulation of cell killing	4	SH2D1A,H2-M3,NOS2,TAP2,P2RX7,LAG3,CRTAM,CADM1,KLRE1,IFNG,H2-K1,SH2D1B2
1	!	4e-05	36	541	10	0.018	0.278	GO:0001912	BP	13	positive regulation of leukocyte mediated cytotoxicity	5	SH2D1A,H2-M3,TAP2,P2RX7,LAG3,CRTAM,CADM1,KLRE1,H2-K1,SH2D1B2
1	!	5.82e-45	2435	541	188	0.348	0.077	GO:0051239	BP	13	regulation of multicellular organismal process	3	ALOX12,IL12RB1,LGALS9,TIMP1,RAMP2,COL1A1,AP2A2,CDKN1B,KLF4,AQP1,CCL24,MAP2K1,CYBA,CTNNB1,GABPA,GATA2,SASH1,NFE2L2,NCF1,H2-M3,CD274,MAPKAPK2,IL10,SULF1,PLCG1,NBR1,BRCA1,NDEL1,IRF1,PDK4,FYN,TNFAIP3,SIRT1,SGPL1,PLEK,ADORA2A,FLT4,ACE,NOS2,SLC6A4,NME2,PER1,GFAP,PRKCH,SFRP4,ERBB2IP,FAM213A,RGCC,DMTN,RB1,ANGPT1,STK3,TFRC,IFNAR1,NPFF,CXCL13,IL15RA,CLEC4N,XDH,DSC2,AIF1,TNF,CD74,CD6,FAS,VLDLR,TCF7L2,RABGEF…
1	!	0.0195	82	541	11	0.02	0.134	GO:0050818	BP	13	regulation of coagulation	4	ALOX12,NFE2L2,PLEK,DMTN,ZAP70,STX2,CD209A,FAM46A,TSPAN8,THBS1,FCER1G
1	!	3.38e-21	977	541	86	0.159	0.088	GO:0051241	BP	13	negative regulation of multicellular organismal process	4	ALOX12,LGALS9,TIMP1,CDKN1B,KLF4,CYBA,CTNNB1,GABPA,GATA2,NFE2L2,NCF1,H2-M3,CD274,IL10,SULF1,NBR1,IRF1,TNFAIP3,SLC6A4,NME2,GFAP,ERBB2IP,RGCC,ANGPT1,STK3,NPFF,CXCL13,IL15RA,XDH,TNF,CD74,TCF7L2,RABGEF1,COL3A1,IL1RL1,STAT1,FN1,PDCD1,DAB2IP,NMI,IL1B,CST3,GNAS,PTPN22,SEMA4A,EIF4E,NFKB1,ERRFI1,SPP1,PLAC8,P2RX7,LAG3,IL4RA,PYCARD,GATA1,TSC22D3,CUL4A,SFRP1,TRIB1,CD59A,LMO2,GUCY1A3,TSPAN8,C1QC,MAVS,CTNNA1,BA…
1	!	2.49e-26	1359	541	112	0.207	0.082	GO:0051240	BP	13	positive regulation of multicellular organismal process	4	ALOX12,IL12RB1,LGALS9,RAMP2,COL1A1,AQP1,CCL24,MAP2K1,CYBA,CTNNB1,GATA2,SASH1,NFE2L2,H2-M3,CD274,MAPKAPK2,IL10,SULF1,PLCG1,BRCA1,NDEL1,IRF1,FYN,TNFAIP3,SIRT1,PLEK,ADORA2A,FLT4,NOS2,NME2,GFAP,PRKCH,RGCC,DMTN,RB1,ANGPT1,TFRC,IFNAR1,IL15RA,CLEC4N,AIF1,TNF,CD74,CD6,VLDLR,TCF7L2,HRAS,FAM20C,CASP1,IL1RL1,IL18R1,ZAP70,FN1,PARP1,DAB2IP,IL1B,GNAS,CAR2,ECT2,POSTN,PTPN22,F3,B4GALT1,PLPP3,TAL1,SPP1,P2RX7,CLEC…
1	!	1.5e-27	506	541	69	0.128	0.136	GO:0001817	BP	13	regulation of cytokine production	4	IL12RB1,LGALS9,KLF4,CYBA,H2-M3,CD274,MAPKAPK2,IL10,SULF1,BRCA1,IRF1,TNFAIP3,FLT4,NOS2,PER1,ERBB2IP,RGCC,ANGPT1,IFNAR1,CLEC4N,TNF,CD74,CD6,RABGEF1,HRAS,CASP1,IL1RL1,IL18R1,FN1,NMI,ADAM33,IL1B,POSTN,PTPN22,NFKB1,ERRFI1,P2RX7,LAG3,CLEC4E,IL4RA,PYCARD,CRTAM,CADM1,CD59A,MIF,GPSM3,CCL5,MAVS,BANK1,SOCS1,NOD1,PTGER4,THBS1,CLEC9A,CCBE1,CD24A,ZFPM1,KLRE1,CD14,SPN,KLF2,IFNG,ZFP580,FCER1G,CD209B,LSM14A,S1PR3…
1	!	7.34e-08	108	541	19	0.035	0.176	GO:1903555	BP	13	regulation of tumor necrosis factor superfamily cytokine production	5	LGALS9,CYBA,CD274,MAPKAPK2,IL10,TNFAIP3,ANGPT1,PTPN22,ERRFI1,PYCARD,MAVS,NOD1,THBS1,CD14,SPN,IFNG,FCER1G,CD209B,MC1R
1	!	4.54e-07	106	541	18	0.033	0.17	GO:0032680	BP	13	regulation of tumor necrosis factor production	6	LGALS9,CYBA,MAPKAPK2,IL10,TNFAIP3,ANGPT1,PTPN22,ERRFI1,PYCARD,MAVS,NOD1,THBS1,CD14,SPN,IFNG,FCER1G,CD209B,MC1R
1	!	0.00209	53	541	10	0.018	0.189	GO:0032652	BP	13	regulation of interleukin-1 production	5	LGALS9,TNFAIP3,IFNAR1,CASP1,ERRFI1,P2RX7,PYCARD,NOD1,IFNG,S1PR3
1	!	0.00245	42	541	9	0.017	0.214	GO:0032651	BP	13	regulation of interleukin-1 beta production	6	TNFAIP3,IFNAR1,CASP1,ERRFI1,P2RX7,PYCARD,NOD1,IFNG,S1PR3
1	!	2.82e-05	106	541	16	0.03	0.151	GO:0032675	BP	13	regulation of interleukin-6 production	5	LGALS9,CYBA,MAPKAPK2,IL10,TNFAIP3,TNF,RABGEF1,IL1B,PTPN22,P2RX7,PYCARD,BANK1,NOD1,KLF2,IFNG,FCER1G
1	!	2.62e-07	67	541	15	0.028	0.224	GO:0032642	BP	13	regulation of chemokine production	5	LGALS9,KLF4,ERBB2IP,TNF,CD74,IL1RL1,IL1B,POSTN,IL4RA,PYCARD,MIF,CCL5,MAVS,ZFPM1,IFNG
1	!	2.03e-05	8	541	6	0.011	0.75	GO:2000341	BP	13	regulation of chemokine (C-X-C motif) ligand 2 production	6	KLF4,TNF,CD74,POSTN,MIF,CCL5
1	!	2.38e-06	90	541	16	0.03	0.178	GO:0032649	BP	13	regulation of interferon-gamma production	5	IL12RB1,LGALS9,H2-M3,CD274,IL10,IFNAR1,TNF,HRAS,IL1RL1,IL18R1,IL1B,PTPN22,PYCARD,ZFPM1,KLRE1,CD14
1	!	1.08e-11	186	541	29	0.054	0.156	GO:0001818	BP	13	negative regulation of cytokine production	5	LGALS9,KLF4,CD274,IL10,TNFAIP3,ERBB2IP,RGCC,ANGPT1,TNF,RABGEF1,IL1RL1,FN1,NMI,PTPN22,NFKB1,ERRFI1,LAG3,PYCARD,CD59A,MAVS,BANK1,PTGER4,THBS1,CD24A,ZFPM1,KLF2,IFNG,MC1R,GBP4
1	!	5.76e-19	340	541	48	0.089	0.141	GO:0001819	BP	13	positive regulation of cytokine production	5	IL12RB1,LGALS9,CYBA,H2-M3,CD274,MAPKAPK2,IL10,SULF1,BRCA1,IRF1,FLT4,RGCC,IFNAR1,CLEC4N,TNF,CD74,CD6,HRAS,CASP1,IL1RL1,IL18R1,IL1B,POSTN,PTPN22,P2RX7,CLEC4E,IL4RA,PYCARD,CRTAM,CADM1,MIF,GPSM3,CCL5,MAVS,NOD1,PTGER4,THBS1,CLEC9A,CCBE1,ZFPM1,KLRE1,CD14,SPN,IFNG,ZFP580,FCER1G,CD209B,LSM14A
1	!	9.75e-05	61	541	12	0.022	0.197	GO:1903557	BP	13	positive regulation of tumor necrosis factor superfamily cytokine production	6	LGALS9,CYBA,MAPKAPK2,PYCARD,MAVS,NOD1,THBS1,CD14,SPN,IFNG,FCER1G,CD209B
1	!	8.01e-05	60	541	12	0.022	0.2	GO:0032760	BP	13	positive regulation of tumor necrosis factor production	7	LGALS9,CYBA,MAPKAPK2,PYCARD,MAVS,NOD1,THBS1,CD14,SPN,IFNG,FCER1G,CD209B
1	!	0.000118	62	541	12	0.022	0.194	GO:0032729	BP	13	positive regulation of interferon-gamma production	6	IL12RB1,H2-M3,IFNAR1,TNF,HRAS,IL18R1,IL1B,PTPN22,PYCARD,ZFPM1,KLRE1,CD14
1	!	0.0231	30	541	7	0.013	0.233	GO:0032732	BP	13	positive regulation of interleukin-1 production	6	LGALS9,IFNAR1,CASP1,P2RX7,PYCARD,NOD1,IFNG
1	!	4.02e-06	47	541	12	0.022	0.255	GO:0032722	BP	13	positive regulation of chemokine production	6	LGALS9,TNF,CD74,IL1RL1,IL1B,POSTN,IL4RA,PYCARD,MIF,CCL5,MAVS,IFNG
1	!	3.04e-05	5	541	5	0.009	1	GO:2000343	BP	13	positive regulation of chemokine (C-X-C motif) ligand 2 production	7	TNF,CD74,POSTN,MIF,CCL5
1	!	9.75e-05	61	541	12	0.022	0.197	GO:0034103	BP	13	regulation of tissue remodeling	4	PDK4,FLT4,TFRC,CST3,CAR2,B4GALT1,SPP1,P2RX7,SFRP1,TMEM64,S1PR1,CD24A
1	!	1.73e-81	3099	541	266	0.492	0.086	GO:0048583	BP	13	regulation of response to stimulus	3	ALOX12,IL12RB1,LGALS9,TIMP1,RAMP2,FBXO9,COL1A1,EEF1E1,CHORDC1,KLF4,PHYHIP,PSAP,CCL24,MAP2K1,UBQLN1,SH2D1A,CD247,SHPK,CYBA,CTNNB1,DERL3,CCL8,TRPM2,UBE2G2,RNF168,BLK,GATA2,LRRK1,SASH1,ENDOG,NFE2L2,FCGR1,H2-M3,MAPKAPK2,IL10,SULF1,PLCG1,NBR1,BRCA1,TRAF4,PNPO,CDK5RAP3,NDEL1,IRF1,CCL4,PDK4,FYN,TNFAIP3,SIRT1,DDIT4,PLEK,ADORA2A,FLT4,NOS2,PER1,PRKCH,FBLN5,AKR1C18,SFRP4,GADD45G,SLF1,CD180,ERBB2IP,RGCC,DMTN…
1	!	4.24e-68	1078	541	151	0.279	0.14	GO:0080134	BP	13	regulation of response to stress	4	ALOX12,IL12RB1,LGALS9,EEF1E1,CHORDC1,KLF4,PHYHIP,PSAP,CCL24,MAP2K1,UBQLN1,SH2D1A,SHPK,CYBA,DERL3,CCL8,TRPM2,UBE2G2,RNF168,SASH1,ENDOG,NFE2L2,FCGR1,H2-M3,MAPKAPK2,IL10,PLCG1,NBR1,BRCA1,TRAF4,PNPO,NDEL1,IRF1,CCL4,PDK4,TNFAIP3,SIRT1,PLEK,ADORA2A,FLT4,NOS2,PER1,FBLN5,GADD45G,SLF1,CD180,ERBB2IP,DMTN,STK3,USP25,IFNAR1,CLEC4N,XDH,TNF,CD74,CD6,OTUB1,RABGEF1,HRAS,CASP1,RB1CC1,IL1RL1,IL1R1,ZAP70,PARP1,STOM…
1	!	1.39e-32	554	541	78	0.144	0.141	GO:0031347	BP	13	regulation of defense response	5	IL12RB1,LGALS9,PHYHIP,CCL24,UBQLN1,SH2D1A,SHPK,CYBA,CCL8,FCGR1,H2-M3,MAPKAPK2,IL10,PLCG1,PNPO,IRF1,CCL4,PDK4,TNFAIP3,ADORA2A,NOS2,PER1,CD180,ERBB2IP,IFNAR1,CLEC4N,TNF,CD74,CD6,RABGEF1,CASP1,IL1RL1,IL1R1,STOM,DAB2IP,NMI,IL1B,ZBP1,SAMHD1,PTPN22,NFKB1,LAG3,PYCARD,CRTAM,CADM1,CD59A,MGLL,FANCD2,GPSM3,CCL5,FAM13B,MAVS,SOCS1,NOD1,PTGER4,STAT2,TRAFD1,PIK3R6,CD24A,KLRE1,CD14,SPN,SOCS3,FCER1G,CALCRL,IRAK2,…
1	!	6.5e-08	134	541	21	0.039	0.157	GO:1903034	BP	13	regulation of response to wounding	5	ALOX12,KLF4,MAP2K1,NFE2L2,NDEL1,PLEK,DMTN,HRAS,ZAP70,PLPP3,SPP1,STX2,CD209A,FAM46A,TSPAN8,SCARF1,THBS1,FCER1G,HOPX,STK24,KLK8
1	!	0.00359	115	541	14	0.026	0.122	GO:0061041	BP	13	regulation of wound healing	6	ALOX12,NFE2L2,PLEK,DMTN,HRAS,ZAP70,PLPP3,STX2,CD209A,FAM46A,TSPAN8,THBS1,FCER1G,HOPX
1	!	4.73e-08	60	541	15	0.028	0.25	GO:1902882	BP	13	regulation of response to oxidative stress	5	PSAP,UBQLN1,TRPM2,ENDOG,NFE2L2,SIRT1,FBLN5,TNF,PARP1,TXN1,HSPH1,STK26,HDAC6,LRRK2,GCH1
1	!	5.58e-07	32	541	11	0.02	0.344	GO:1901031	BP	13	regulation of response to reactive oxygen species	6	PSAP,ENDOG,NFE2L2,FBLN5,TNF,TXN1,HSPH1,STK26,HDAC6,LRRK2,GCH1
1	!	6.73e-07	83	541	16	0.03	0.193	GO:0060759	BP	13	regulation of response to cytokine stimulus	4	KLF4,ANGPT1,IFNAR1,CD74,RABGEF1,IL1R1,ZBP1,PADI2,PYCARD,CCL5,MAVS,SOCS1,CD24A,IRAK2,LSM14A,NLRC5
1	!	3.26e-13	204	541	32	0.059	0.157	GO:0002831	BP	13	regulation of response to biotic stimulus	4	IL12RB1,LGALS9,PHYHIP,CYBA,SASH1,PNPO,PDK4,TNFAIP3,CD180,IRG1,STOM,PTPN22,PYCARD,CRTAM,TRIB1,MIF,CCL5,FAM13B,MAVS,NOD1,PRDM1,STAT2,CD24A,KLRE1,SPN,HIST1H3B,HIST2H3B,TMEM203,GBP4,HIST2H3C2,HIST1H3F,HIST1H3H
1	!	3.81e-34	700	541	89	0.165	0.127	GO:0032101	BP	13	regulation of response to external stimulus	4	ALOX12,IL12RB1,LGALS9,KLF4,PHYHIP,CCL24,MAP2K1,SHPK,CYBA,CCL8,SASH1,NFE2L2,FCGR1,IL10,PNPO,NDEL1,CCL4,PDK4,TNFAIP3,PLEK,ADORA2A,NOS2,PER1,CD180,DMTN,IRG1,NPFF,CXCL13,PLA2G7,AIF1,TNF,CD74,CD6,RABGEF1,CASP1,IL1RL1,IL1R1,ZAP70,STOM,IL1B,PTPN22,SEMA4A,NFKB1,PADI2,SPP1,CXCL9,STX2,PYCARD,CD209A,FAM46A,DAPK2,TRIB1,CD59A,MGLL,MIF,FANCD2,TSPAN8,GPSM3,CCL5,FAM13B,MAVS,NOD1,PRDM1,SCARF1,PTGER4,STAT2,THBS1,C…
1	!	1.72e-10	253	541	32	0.059	0.126	GO:0050727	BP	13	regulation of inflammatory response	5	LGALS9,CCL24,SHPK,CCL8,FCGR1,IL10,CCL4,TNFAIP3,ADORA2A,NOS2,PER1,TNF,CD6,RABGEF1,CASP1,IL1RL1,IL1R1,IL1B,NFKB1,PYCARD,CD59A,MGLL,FANCD2,GPSM3,CCL5,PTGER4,CD24A,SPN,SOCS3,FCER1G,CALCRL,CNR2
1	!	4.94e-24	1287	541	105	0.194	0.082	GO:0048585	BP	13	negative regulation of response to stimulus	4	ALOX12,LGALS9,KLF4,PSAP,UBQLN1,CTNNB1,DERL3,UBE2G2,GATA2,NFE2L2,IL10,SULF1,BRCA1,CDK5RAP3,IRF1,FYN,TNFAIP3,SIRT1,DDIT4,PLEK,ADORA2A,PER1,SFRP4,ERBB2IP,RB1,IRG1,ANGPT1,STK3,USP25,NPFF,CXCL13,TREML1,XDH,DUSP1,AIF1,TNF,CD74,OTUB1,TCF7L2,RABGEF1,SNCA,RB1CC1,STRADB,CFLAR,COL3A1,IL1RL1,STAT1,NR4A2,DAB2IP,NMI,IL1B,PTPN22,SEMA4A,GCLM,NFKB1,TXN1,DNAJA1,PADI2,ERRFI1,TGFBR3,SPP1,P2RX7,CHEK2,HSPH1,IL4RA,PYCA…
1	!	5.39e-05	247	541	24	0.044	0.097	GO:0032102	BP	13	negative regulation of response to external stimulus	5	ALOX12,LGALS9,IL10,TNFAIP3,ADORA2A,IRG1,NPFF,CXCL13,AIF1,RABGEF1,SEMA4A,NFKB1,PADI2,SPP1,TRIB1,TSPAN8,PRDM1,PTGER4,THBS1,SPN,SOCS3,CALCRL,CNR2,KLK8
1	!	0.000369	143	541	17	0.031	0.119	GO:0031348	BP	13	negative regulation of defense response	5	LGALS9,IL10,TNFAIP3,ADORA2A,RABGEF1,NMI,NFKB1,PTGER4,TRAFD1,KLRE1,SPN,SOCS3,CALCRL,CNR2,SH2D1B2,NLRC5,KLRB1B
1	!	1.95e-58	1664	541	172	0.318	0.103	GO:0048584	BP	13	positive regulation of response to stimulus	4	IL12RB1,LGALS9,COL1A1,EEF1E1,PSAP,CCL24,MAP2K1,UBQLN1,SH2D1A,CD247,CYBA,CTNNB1,CCL8,TRPM2,RNF168,BLK,GATA2,LRRK1,SASH1,ENDOG,NFE2L2,FCGR1,H2-M3,MAPKAPK2,IL10,SULF1,PLCG1,BRCA1,TRAF4,CDK5RAP3,NDEL1,IRF1,CCL4,FYN,TNFAIP3,SIRT1,PLEK,ADORA2A,FLT4,PRKCH,AKR1C18,SFRP4,GADD45G,SLF1,CD180,ERBB2IP,RGCC,DMTN,IRG1,FYB,GOLPH3,ANGPT1,STK3,GCSAM,CXCL13,CLEC4N,PLA2G7,XDH,TAP2,AIF1,TNF,CD74,CD6,FAS,TNFRSF25,TCF7…
1	!	7.18e-14	236	541	35	0.065	0.148	GO:0032103	BP	13	positive regulation of response to external stimulus	5	LGALS9,CCL24,CYBA,CCL8,SASH1,FCGR1,NDEL1,CCL4,CD180,IRG1,CXCL13,PLA2G7,AIF1,TNF,CD74,CD6,IL1RL1,IL1B,CXCL9,DAPK2,MIF,GPSM3,CCL5,NOD1,SCARF1,PTGER4,THBS1,CCR6,S1PR1,CD24A,CXCR3,ADAM10,ZFP580,CXCL2,FCER1G
1	!	9.9e-18	259	541	41	0.076	0.158	GO:0031349	BP	13	positive regulation of defense response	5	LGALS9,CCL24,UBQLN1,SH2D1A,CYBA,CCL8,FCGR1,H2-M3,MAPKAPK2,PLCG1,IRF1,CCL4,TNFAIP3,CD180,ERBB2IP,CLEC4N,TNF,CD74,CD6,IL1RL1,DAB2IP,IL1B,ZBP1,PTPN22,LAG3,PYCARD,CRTAM,CADM1,GPSM3,CCL5,MAVS,NOD1,PTGER4,CD24A,KLRE1,CD14,FCER1G,IRAK2,LSM14A,SH2D1B2,NLRC5
1	!	0.00154	92	541	13	0.024	0.141	GO:0050729	BP	13	positive regulation of inflammatory response	6	CCL24,CCL8,FCGR1,CCL4,TNF,CD6,IL1RL1,IL1B,GPSM3,CCL5,PTGER4,CD24A,FCER1G
1	!	0.00245	42	541	9	0.017	0.214	GO:0002833	BP	13	positive regulation of response to biotic stimulus	5	LGALS9,CYBA,SASH1,CD180,IRG1,CRTAM,MIF,NOD1,CD24A
1	!	0.0115	50	541	9	0.017	0.18	GO:1903036	BP	13	positive regulation of response to wounding	5	NFE2L2,NDEL1,PLEK,DMTN,HRAS,PLPP3,SCARF1,THBS1,HOPX
1	!	3.47e-27	2254	541	151	0.279	0.067	GO:0032879	BP	13	regulation of localization	3	ALOX12,RAB5B,LGALS9,TIMP1,NPEPPS,COL1A1,CDKN1B,KLF4,AQP1,CCL24,MAP2K1,UBQLN1,CYBA,CTNNB1,DERL3,TRPM2,UBE2G2,RNF168,BLK,GATA2,SASH1,NFE2L2,FCGR1,CD274,IL10,SULF1,PLCG1,CDK5RAP3,NDEL1,CXCL16,CCL4,FYN,PTPRK,SIRT1,ADORA2A,MADCAM1,FLT4,SDC1,NOS2,PER1,VAMP2,GFAP,SFRP4,VCL,RGCC,DMTN,RB1,GOLPH3,ANGPT1,GCSAM,IFNAR1,NPFF,CXCL13,CLEC4N,PLA2G7,WASH1,DSC2,AIF1,TNF,CD74,TCF7L2,RABGEF1,HRAS,CASP1,SNCA,COL3A1,IL…
1	!	1.33e-13	1608	541	99	0.183	0.062	GO:0051049	BP	13	regulation of transport	4	RAB5B,LGALS9,NPEPPS,AQP1,MAP2K1,UBQLN1,CYBA,CTNNB1,DERL3,TRPM2,UBE2G2,BLK,GATA2,NFE2L2,FCGR1,CD274,IL10,PLCG1,NDEL1,CCL4,SIRT1,ADORA2A,SDC1,NOS2,PER1,VAMP2,GFAP,SFRP4,RGCC,DMTN,GOLPH3,ANGPT1,IFNAR1,NPFF,CLEC4N,TNF,CD74,TCF7L2,RABGEF1,CASP1,SNCA,IL1RL1,IL18R1,ZAP70,FN1,PARP1,STOM,DAB2IP,IL1B,RBCK1,GNAS,CAR2,ECT2,POSTN,PTPN22,CHRNB2,TXN1,DNAJA1,CXCL9,P2RX7,EDEM1,CLEC4E,IL4RA,PYCARD,SFRP1,CRTAM,CADM…
1	!	1.16e-12	854	541	66	0.122	0.077	GO:0051050	BP	13	positive regulation of transport	5	LGALS9,NPEPPS,AQP1,CYBA,TRPM2,BLK,GATA2,NFE2L2,FCGR1,CD274,IL10,PLCG1,CCL4,SIRT1,ADORA2A,SDC1,VAMP2,SFRP4,RGCC,GOLPH3,ANGPT1,IFNAR1,CLEC4N,TNF,TCF7L2,CASP1,SNCA,IL1RL1,IL18R1,ZAP70,PARP1,STOM,IL1B,RBCK1,CAR2,ECT2,POSTN,PTPN22,CHRNB2,CXCL9,P2RX7,EDEM1,CLEC4E,IL4RA,PYCARD,CRTAM,CADM1,NEDD4,MIF,CCL5,SH3GLB1,MAVS,EDEM2,PTGER4,ABCB4,HCAR2,CLEC9A,RNF31,CXCR3,CD14,IFNG,GSK3A,UNC13D,FCER1G,CXCL11,CD209B
1	!	0.00342	422	541	29	0.054	0.069	GO:0051051	BP	13	negative regulation of transport	5	LGALS9,UBQLN1,DERL3,UBE2G2,IL10,SFRP4,RGCC,DMTN,ANGPT1,NPFF,TNF,CD74,RABGEF1,SNCA,FN1,DAB2IP,IL1B,PTPN22,TXN1,SFRP1,NEDD4,LRRK2,BANK1,PICALM,PTGER4,THBS1,GSK3A,SVIP,GBP4
1	!	1.84e-10	633	541	52	0.096	0.082	GO:0051046	BP	13	regulation of secretion	5	LGALS9,AQP1,CYBA,TRPM2,BLK,GATA2,CD274,IL10,ADORA2A,SDC1,NOS2,VAMP2,RGCC,GOLPH3,ANGPT1,IFNAR1,NPFF,CLEC4N,TNF,CD74,TCF7L2,RABGEF1,CASP1,SNCA,IL1RL1,ZAP70,FN1,IL1B,GNAS,POSTN,PTPN22,CHRNB2,P2RX7,CLEC4E,IL4RA,PYCARD,SFRP1,CRTAM,CADM1,MIF,CCL5,LRRK2,BANK1,SOCS1,PTGER4,HCAR2,CLEC9A,CD14,FES,IFNG,UNC13D,FCER1G
1	!	6.61e-11	345	541	38	0.07	0.11	GO:0051047	BP	13	positive regulation of secretion	6	LGALS9,AQP1,CYBA,TRPM2,BLK,GATA2,CD274,IL10,ADORA2A,SDC1,RGCC,GOLPH3,IFNAR1,CLEC4N,TNF,TCF7L2,CASP1,SNCA,IL1RL1,ZAP70,IL1B,POSTN,PTPN22,CHRNB2,P2RX7,CLEC4E,IL4RA,PYCARD,CRTAM,CADM1,MIF,PTGER4,HCAR2,CLEC9A,CD14,IFNG,UNC13D,FCER1G
1	!	4.78e-10	759	541	57	0.105	0.075	GO:0060341	BP	13	regulation of cellular localization	4	NPEPPS,MAP2K1,CYBA,CTNNB1,DERL3,UBE2G2,RNF168,GATA2,PLCG1,CDK5RAP3,NDEL1,FYN,SIRT1,ADORA2A,VAMP2,DMTN,RB1,ANGPT1,TNF,TCF7L2,RABGEF1,SNCA,IL18R1,ZAP70,PARP1,STOM,DAB2IP,IL1B,RBCK1,ECT2,PTPN22,TXN1,CXCL9,P2RX7,MAD1L1,HSPH1,EDEM1,IL4RA,NEDD4,PARL,LRRK2,SH3GLB1,RNF139,MAVS,EDEM2,RNF31,CXCR3,FES,IFNG,GSK3A,UNC13D,FCER1G,CXCL11,MAPK1,SVIP,GBP4,LIME1
1	!	8.61e-10	431	541	41	0.076	0.095	GO:0032386	BP	13	regulation of intracellular transport	5	NPEPPS,MAP2K1,DERL3,UBE2G2,GATA2,NDEL1,SIRT1,VAMP2,DMTN,ANGPT1,TNF,TCF7L2,RABGEF1,IL18R1,ZAP70,PARP1,STOM,DAB2IP,IL1B,RBCK1,ECT2,PTPN22,TXN1,EDEM1,IL4RA,NEDD4,PARL,LRRK2,SH3GLB1,RNF139,MAVS,EDEM2,RNF31,FES,GSK3A,UNC13D,FCER1G,MAPK1,SVIP,GBP4,LIME1
1	!	0.0047	271	541	22	0.041	0.081	GO:0032388	BP	13	positive regulation of intracellular transport	6	NPEPPS,GATA2,VAMP2,TNF,TCF7L2,IL18R1,ZAP70,PARP1,STOM,IL1B,RBCK1,ECT2,PTPN22,EDEM1,IL4RA,NEDD4,SH3GLB1,MAVS,EDEM2,RNF31,GSK3A,FCER1G
1	!	1.1e-15	892	541	73	0.135	0.082	GO:0032880	BP	13	regulation of protein localization	4	LGALS9,NPEPPS,CTNNB1,DERL3,TRPM2,UBE2G2,RNF168,BLK,CD274,IL10,CDK5RAP3,NDEL1,FYN,SIRT1,ADORA2A,NOS2,VAMP2,RGCC,DMTN,RB1,GOLPH3,ANGPT1,IFNAR1,NPFF,CLEC4N,TNF,TCF7L2,RABGEF1,CASP1,IL1RL1,IL18R1,FN1,PARP1,STOM,DAB2IP,IL1B,RBCK1,ECT2,POSTN,PTPN22,TXN1,DNAJA1,P2RX7,HSPH1,EDEM1,CLEC4E,IL4RA,PYCARD,HDAC6,SFRP1,CRTAM,CADM1,MIF,PARL,CCL5,LRRK2,SH3GLB1,MAVS,BANK1,SOCS1,EDEM2,PICALM,PTGER4,HCAR2,CLEC9A,RNF3…
1	!	4.71e-16	753	541	67	0.124	0.089	GO:0070201	BP	13	regulation of establishment of protein localization	5	LGALS9,NPEPPS,DERL3,TRPM2,UBE2G2,BLK,CD274,IL10,NDEL1,SIRT1,ADORA2A,NOS2,VAMP2,RGCC,DMTN,GOLPH3,ANGPT1,IFNAR1,NPFF,CLEC4N,TNF,TCF7L2,RABGEF1,CASP1,IL1RL1,IL18R1,FN1,PARP1,STOM,DAB2IP,IL1B,RBCK1,ECT2,POSTN,PTPN22,TXN1,DNAJA1,P2RX7,HSPH1,EDEM1,CLEC4E,IL4RA,PYCARD,HDAC6,SFRP1,CRTAM,CADM1,MIF,PARL,CCL5,LRRK2,SH3GLB1,MAVS,BANK1,SOCS1,EDEM2,PTGER4,HCAR2,CLEC9A,RNF31,CD14,IFNG,GSK3A,WHSC1,SVIP,GBP4,LIME1
1	!	3.53e-09	470	541	42	0.078	0.089	GO:1904951	BP	13	positive regulation of establishment of protein localization	6	LGALS9,NPEPPS,TRPM2,BLK,CD274,IL10,ADORA2A,VAMP2,RGCC,GOLPH3,IFNAR1,CLEC4N,TNF,TCF7L2,CASP1,IL1RL1,IL18R1,PARP1,STOM,IL1B,RBCK1,ECT2,POSTN,PTPN22,P2RX7,EDEM1,CLEC4E,IL4RA,PYCARD,CRTAM,CADM1,MIF,SH3GLB1,MAVS,EDEM2,PTGER4,HCAR2,CLEC9A,RNF31,CD14,IFNG,GSK3A
1	!	2.93e-05	203	541	22	0.041	0.108	GO:1904950	BP	13	negative regulation of establishment of protein localization	6	LGALS9,DERL3,UBE2G2,IL10,RGCC,DMTN,ANGPT1,NPFF,TNF,RABGEF1,FN1,DAB2IP,IL1B,PTPN22,TXN1,HSPH1,SFRP1,LRRK2,BANK1,PTGER4,SVIP,GBP4
1	!	8.93e-16	701	541	64	0.118	0.091	GO:0051223	BP	13	regulation of protein transport	6	LGALS9,NPEPPS,DERL3,TRPM2,UBE2G2,BLK,CD274,IL10,NDEL1,SIRT1,ADORA2A,NOS2,VAMP2,RGCC,DMTN,GOLPH3,ANGPT1,IFNAR1,NPFF,CLEC4N,TNF,TCF7L2,RABGEF1,CASP1,IL1RL1,IL18R1,FN1,PARP1,STOM,DAB2IP,IL1B,RBCK1,ECT2,POSTN,PTPN22,TXN1,DNAJA1,P2RX7,EDEM1,CLEC4E,IL4RA,PYCARD,SFRP1,CRTAM,CADM1,MIF,PARL,CCL5,LRRK2,SH3GLB1,MAVS,BANK1,SOCS1,EDEM2,PTGER4,HCAR2,CLEC9A,RNF31,CD14,IFNG,GSK3A,SVIP,GBP4,LIME1
1	!	3.33e-10	438	541	42	0.078	0.096	GO:0051222	BP	13	positive regulation of protein transport	7	LGALS9,NPEPPS,TRPM2,BLK,CD274,IL10,ADORA2A,VAMP2,RGCC,GOLPH3,IFNAR1,CLEC4N,TNF,TCF7L2,CASP1,IL1RL1,IL18R1,PARP1,STOM,IL1B,RBCK1,ECT2,POSTN,PTPN22,P2RX7,EDEM1,CLEC4E,IL4RA,PYCARD,CRTAM,CADM1,MIF,SH3GLB1,MAVS,EDEM2,PTGER4,HCAR2,CLEC9A,RNF31,CD14,IFNG,GSK3A
1	!	5.92e-05	193	541	21	0.039	0.109	GO:0051224	BP	13	negative regulation of protein transport	7	LGALS9,DERL3,UBE2G2,IL10,RGCC,DMTN,ANGPT1,NPFF,TNF,RABGEF1,FN1,DAB2IP,IL1B,PTPN22,TXN1,SFRP1,LRRK2,BANK1,PTGER4,SVIP,GBP4
1	!	1.43e-05	498	541	37	0.068	0.074	GO:1903827	BP	13	regulation of cellular protein localization	5	NPEPPS,CTNNB1,DERL3,UBE2G2,RNF168,CDK5RAP3,NDEL1,FYN,SIRT1,VAMP2,DMTN,RB1,ANGPT1,TNF,TCF7L2,IL18R1,PARP1,STOM,DAB2IP,IL1B,RBCK1,ECT2,PTPN22,TXN1,HSPH1,EDEM1,PARL,LRRK2,SH3GLB1,MAVS,EDEM2,RNF31,IFNG,GSK3A,SVIP,GBP4,LIME1
1	!	1.07e-05	343	541	30	0.055	0.087	GO:0033157	BP	13	regulation of intracellular protein transport	6	NPEPPS,DERL3,UBE2G2,NDEL1,SIRT1,VAMP2,DMTN,ANGPT1,TNF,TCF7L2,IL18R1,PARP1,STOM,DAB2IP,IL1B,RBCK1,ECT2,PTPN22,TXN1,EDEM1,PARL,LRRK2,SH3GLB1,MAVS,EDEM2,RNF31,GSK3A,SVIP,GBP4,LIME1
1	!	0.00564	274	541	22	0.041	0.08	GO:1903533	BP	13	regulation of protein targeting	7	NPEPPS,SIRT1,DMTN,ANGPT1,TNF,IL18R1,PARP1,STOM,DAB2IP,IL1B,RBCK1,ECT2,PTPN22,TXN1,PARL,LRRK2,SH3GLB1,MAVS,RNF31,GSK3A,GBP4,LIME1
1	!	9.96e-05	706	541	44	0.081	0.062	GO:0044087	BP	13	regulation of cellular component biogenesis	3	CDKN1B,AQP1,CCL24,UBQLN1,CTNNB1,BLK,PLEK,SDC1,ACE,PRKCH,SLF1,DNAJC15,RGCC,BIN3,DMTN,CXCL13,WASH1,TNF,FAS,HRAS,SNCA,PARP1,SPTA1,DAB2IP,CHRNB2,TAL1,ADD1,TBC1D14,P2RX7,ADD2,PYCARD,PLK1,HDAC6,MYLK3,DNAJA4,LRRK2,SH3GLB1,PTGER4,S1PR1,CD24A,FES,TMOD3,JCHAIN,SVIP
1	!	0.0104	77	541	11	0.02	0.143	GO:1900046	BP	13	regulation of hemostasis	3	ALOX12,NFE2L2,PLEK,DMTN,ZAP70,STX2,CD209A,FAM46A,TSPAN8,THBS1,FCER1G
1	!	0.0104	77	541	11	0.02	0.143	GO:0030193	BP	13	regulation of blood coagulation	4	ALOX12,NFE2L2,PLEK,DMTN,ZAP70,STX2,CD209A,FAM46A,TSPAN8,THBS1,FCER1G
1	!	7.73e-17	708	541	66	0.122	0.093	GO:0040012	BP	13	regulation of locomotion	3	ALOX12,LGALS9,TIMP1,COL1A1,KLF4,AQP1,CCL24,SASH1,NFE2L2,CD274,SULF1,PLCG1,CXCL16,CCL4,PTPRK,ADORA2A,MADCAM1,FLT4,VCL,RGCC,DMTN,ANGPT1,GCSAM,CXCL13,PLA2G7,WASH1,AIF1,CD74,RABGEF1,HRAS,SNCA,COL3A1,IL1R1,FN1,DAB2IP,POSTN,PTPN22,SEMA4A,PLPP3,PADI2,CXCL9,PYCARD,HDAC6,SFRP1,DAPK2,TRIB1,GPSM3,PLVAP,CCL5,LRRK2,CTNNA1,CITED2,PTGER4,THBS1,CCR6,S1PR1,CCBE1,CXCR3,FBXO31,FES,ADAM10,IFNG,ZFP580,CXCL2,MAPK1,STK…
1	!	1.88e-13	406	541	45	0.083	0.111	GO:0040017	BP	13	positive regulation of locomotion	4	ALOX12,LGALS9,COL1A1,AQP1,CCL24,SASH1,NFE2L2,CD274,PLCG1,CXCL16,CCL4,MADCAM1,FLT4,DMTN,ANGPT1,CXCL13,PLA2G7,WASH1,AIF1,CD74,HRAS,IL1R1,FN1,DAB2IP,POSTN,SEMA4A,PLPP3,CXCL9,PYCARD,HDAC6,DAPK2,GPSM3,PLVAP,CCL5,THBS1,CCR6,S1PR1,CCBE1,CXCR3,FBXO31,ADAM10,IFNG,ZFP580,CXCL2,MAPK1
1	!	0.000381	234	541	22	0.041	0.094	GO:0040013	BP	13	negative regulation of locomotion	4	TIMP1,KLF4,NFE2L2,SULF1,PTPRK,ADORA2A,RGCC,GCSAM,CXCL13,AIF1,RABGEF1,COL3A1,DAB2IP,SEMA4A,PADI2,SFRP1,TRIB1,CTNNA1,CITED2,PTGER4,THBS1,STK24
1	!	0.00155	176	541	18	0.033	0.102	GO:0050920	BP	13	regulation of chemotaxis	4	CCL4,CXCL13,PLA2G7,AIF1,CD74,SEMA4A,PADI2,CXCL9,DAPK2,GPSM3,CCL5,THBS1,CCR6,S1PR1,CXCR3,ADAM10,ZFP580,CXCL2
1	!	0.000106	116	541	16	0.03	0.138	GO:0050921	BP	13	positive regulation of chemotaxis	5	CCL4,CXCL13,PLA2G7,AIF1,CD74,CXCL9,DAPK2,GPSM3,CCL5,THBS1,CCR6,S1PR1,CXCR3,ADAM10,ZFP580,CXCL2
1	!	1.64e-88	1108	541	174	0.322	0.157	GO:0002682	BP	13	regulation of immune system process	3	IL12RB1,LGALS9,AP2A2,PHYHIP,CCL24,UBQLN1,SH2D1A,CD247,SHPK,CYBA,CTNNB1,GABPA,BLK,GATA2,NFE2L2,FCGR1,H2-M3,CD274,MAPKAPK2,IL10,PLCG1,PNPO,IRF1,CCL4,PDK4,FYN,TNFAIP3,SIRT1,ADORA2A,MADCAM1,ACE,NME2,PRKCH,CD180,ERBB2IP,FAM213A,RGCC,RB1,IRG1,FYB,ANGPT1,GCSAM,IFNAR1,CXCL13,IL15RA,CLEC4N,PLA2G7,WASH1,TAP2,AIF1,TNF,CD74,CD6,FAS,RABGEF1,HRAS,SNCA,COL3A1,IL1RL1,IL1R1,ZAP70,PDCD1,SPTA1,STOM,DAB2IP,NMI,IL1B,…
1	!	3.09e-21	375	541	53	0.098	0.141	GO:0002697	BP	13	regulation of immune effector process	4	IL12RB1,LGALS9,PHYHIP,SH2D1A,GATA2,FCGR1,H2-M3,IL10,PNPO,IRF1,PDK4,TNFAIP3,ANGPT1,TAP2,TNF,CD74,RABGEF1,ZAP70,STOM,PTPN22,P2RX7,LAG3,IL4RA,PYCARD,CRTAM,CADM1,CD59A,MIF,ZBTB1,CCL5,FAM13B,MAVS,STAT2,PIK3R6,CD24A,KLRE1,SPN,FES,IFNG,WHSC1,UNC13D,FCER1G,H2-K1,HIST1H3B,SH2D1B2,HIST2H3B,TMEM203,KLRB1B,GBP4,HIST2H3C2,TNFSF13,HIST1H3F,HIST1H3H
1	!	0.0488	107	541	12	0.022	0.112	GO:0002700	BP	13	regulation of production of molecular mediator of immune response	5	IL10,TNFAIP3,ANGPT1,TNF,CD74,PTPN22,IL4RA,MIF,IFNG,WHSC1,FCER1G,TNFSF13
1	!	3.76e-13	152	541	28	0.052	0.184	GO:0002703	BP	13	regulation of leukocyte mediated immunity	5	LGALS9,SH2D1A,GATA2,FCGR1,H2-M3,TAP2,TNF,RABGEF1,ZAP70,P2RX7,LAG3,IL4RA,CRTAM,CADM1,ZBTB1,PIK3R6,CD24A,KLRE1,SPN,FES,IFNG,WHSC1,UNC13D,FCER1G,H2-K1,SH2D1B2,KLRB1B,TNFSF13
1	!	0.0144	39	541	8	0.015	0.205	GO:0002886	BP	13	regulation of myeloid leukocyte mediated immunity	6	GATA2,FCGR1,RABGEF1,ZAP70,IL4RA,FES,UNC13D,FCER1G
1	!	3.21e-10	115	541	22	0.041	0.191	GO:0002706	BP	13	regulation of lymphocyte mediated immunity	6	LGALS9,SH2D1A,FCGR1,H2-M3,TAP2,TNF,P2RX7,LAG3,CRTAM,CADM1,ZBTB1,PIK3R6,CD24A,KLRE1,SPN,IFNG,WHSC1,FCER1G,H2-K1,SH2D1B2,KLRB1B,TNFSF13
1	!	2.45e-05	26	541	9	0.017	0.346	GO:0002577	BP	13	regulation of antigen processing and presentation	4	TAP2,CD74,PYCARD,TAP1,NOD1,TAPBPL,THBS1,ABCB4,H2-AB1
1	!	0.0331	13	541	5	0.009	0.385	GO:0002583	BP	13	regulation of antigen processing and presentation of peptide antigen	5	TAP2,PYCARD,TAP1,TAPBPL,ABCB4
1	!	3.91e-55	693	541	112	0.207	0.162	GO:0002684	BP	13	positive regulation of immune system process	4	IL12RB1,LGALS9,CCL24,UBQLN1,SH2D1A,CD247,CYBA,BLK,GATA2,FCGR1,H2-M3,CD274,MAPKAPK2,IL10,PLCG1,IRF1,CCL4,FYN,TNFAIP3,SIRT1,MADCAM1,PRKCH,CD180,ERBB2IP,RGCC,RB1,IRG1,FYB,GCSAM,CXCL13,IL15RA,CLEC4N,PLA2G7,TAP2,AIF1,TNF,CD74,CD6,RABGEF1,HRAS,IL1RL1,IL1R1,ZAP70,SPTA1,DAB2IP,IL1B,RBCK1,ZBP1,GNAS,CAR2,PTPN22,CHRNB2,VCAM1,TAL1,CXCL9,P2RX7,HSPH1,LAG3,IL4RA,PYCARD,GATA1,CRTAM,CADM1,DAPK2,TRIB1,CD59A,MIF,ZB…
1	!	1.51e-12	160	541	28	0.052	0.175	GO:0002699	BP	13	positive regulation of immune effector process	5	SH2D1A,GATA2,FCGR1,H2-M3,IRF1,TAP2,TNF,CD74,RABGEF1,ZAP70,PTPN22,P2RX7,LAG3,IL4RA,CRTAM,CADM1,MIF,ZBTB1,CD24A,KLRE1,FES,IFNG,WHSC1,UNC13D,FCER1G,H2-K1,SH2D1B2,TNFSF13
1	!	3.57e-11	93	541	21	0.039	0.226	GO:0002705	BP	13	positive regulation of leukocyte mediated immunity	6	SH2D1A,GATA2,FCGR1,H2-M3,TAP2,TNF,ZAP70,P2RX7,LAG3,IL4RA,CRTAM,CADM1,ZBTB1,CD24A,KLRE1,IFNG,WHSC1,FCER1G,H2-K1,SH2D1B2,TNFSF13
1	!	1.92e-09	78	541	18	0.033	0.231	GO:0002708	BP	13	positive regulation of lymphocyte mediated immunity	7	SH2D1A,FCGR1,H2-M3,TAP2,TNF,P2RX7,LAG3,CRTAM,CADM1,ZBTB1,CD24A,KLRE1,IFNG,WHSC1,FCER1G,H2-K1,SH2D1B2,TNFSF13
1	!	0.00109	20	541	7	0.013	0.35	GO:0002579	BP	13	positive regulation of antigen processing and presentation	5	TAP2,CD74,PYCARD,TAP1,NOD1,ABCB4,H2-AB1
1	!	1.08e-29	369	541	62	0.115	0.168	GO:0002683	BP	13	negative regulation of immune system process	4	LGALS9,UBQLN1,CTNNB1,GABPA,GATA2,NFE2L2,H2-M3,CD274,IL10,IRF1,TNFAIP3,ADORA2A,NME2,ERBB2IP,ANGPT1,GCSAM,TNF,CD74,FAS,RABGEF1,COL3A1,IL1RL1,PDCD1,DAB2IP,NMI,PTPN22,PADI2,MAD1L1,LAG3,IL4RA,TSC22D3,CUL4A,SFRP1,CASP3,TRIB1,CD59A,LMO2,MIF,C1QC,BANK1,PRDM1,TAPBPL,PTGER4,THBS1,TRAFD1,CD24A,ZFPM1,KLRE1,SPN,LAX1,FCER1G,HIST1H4I,CNR2,HIST1H4K,HIST1H4N,LST1,SH2D1B2,NLRC5,MAFB,SLFN1,KLRB1B,GM21541
1	!	0.00322	98	541	13	0.024	0.133	GO:0002698	BP	13	negative regulation of immune effector process	5	LGALS9,IL10,IRF1,TNFAIP3,ANGPT1,TNF,RABGEF1,IL4RA,CD59A,KLRE1,SPN,SH2D1B2,KLRB1B
1	!	3.45e-42	531	541	87	0.161	0.164	GO:0050776	BP	13	regulation of immune response	4	IL12RB1,LGALS9,UBQLN1,SH2D1A,CD247,CYBA,BLK,GATA2,FCGR1,H2-M3,MAPKAPK2,IL10,PLCG1,IRF1,FYN,TNFAIP3,SIRT1,PRKCH,CD180,ERBB2IP,RGCC,IRG1,FYB,ANGPT1,GCSAM,IFNAR1,CLEC4N,WASH1,TAP2,TNF,CD74,RABGEF1,HRAS,COL3A1,IL1RL1,ZAP70,DAB2IP,NMI,RBCK1,ZBP1,SAMHD1,PTPN22,P2RX7,KLRG1,LAG3,CLEC4E,IL4RA,PYCARD,CRTAM,CADM1,CD59A,MIF,ZBTB1,TESPA1,C1QA,C1QC,C1QB,MAVS,SOCS1,C1S1,SPNS2,TRAFD1,PIK3R6,RNF31,CD24A,KLRE1,CD1…
1	!	3.58e-10	128	541	23	0.043	0.18	GO:0002819	BP	13	regulation of adaptive immune response	5	IL12RB1,FCGR1,H2-M3,IRF1,TNFAIP3,SIRT1,TAP2,TNF,CD74,IL1RL1,P2RX7,IL4RA,PYCARD,MIF,ZBTB1,CD24A,SPN,IFNG,WHSC1,FCER1G,H2-K1,H2-AB1,TNFSF13
1	!	3.64e-07	118	541	19	0.035	0.161	GO:0002822	BP	13	regulation of adaptive immune response based on somatic recombination of immune receptors built from immunoglobulin superfamily domains	6	IL12RB1,FCGR1,H2-M3,IRF1,TNFAIP3,TAP2,TNF,IL1RL1,P2RX7,IL4RA,ZBTB1,CD24A,SPN,IFNG,WHSC1,FCER1G,H2-K1,H2-AB1,TNFSF13
1	!	9.27e-32	421	541	68	0.126	0.162	GO:0050778	BP	13	positive regulation of immune response	5	IL12RB1,LGALS9,UBQLN1,SH2D1A,CD247,CYBA,BLK,GATA2,FCGR1,H2-M3,MAPKAPK2,PLCG1,IRF1,FYN,TNFAIP3,SIRT1,PRKCH,CD180,ERBB2IP,RGCC,IRG1,FYB,GCSAM,CLEC4N,TAP2,TNF,CD74,RABGEF1,HRAS,ZAP70,DAB2IP,RBCK1,ZBP1,PTPN22,P2RX7,LAG3,IL4RA,PYCARD,CRTAM,CADM1,CD59A,MIF,ZBTB1,TESPA1,C1QA,C1QC,C1QB,MAVS,C1S1,RNF31,CD24A,KLRE1,CD14,LAX1,IFNG,SKAP1,WHSC1,FCER1G,IRAK2,H2-K1,MAPK1,LSM14A,C4B,H2-AB1,SH2D1B2,NLRC5,TNFSF13,…
1	!	4.59e-17	284	541	42	0.078	0.148	GO:0002253	BP	13	activation of immune response	6	UBQLN1,CD247,CYBA,BLK,MAPKAPK2,PLCG1,IRF1,FYN,TNFAIP3,PRKCH,CD180,ERBB2IP,RGCC,FYB,GCSAM,CLEC4N,RABGEF1,HRAS,ZAP70,DAB2IP,RBCK1,PTPN22,PYCARD,CD59A,TESPA1,C1QA,C1QC,C1QB,MAVS,C1S1,RNF31,KLRE1,CD14,LAX1,IFNG,SKAP1,FCER1G,IRAK2,MAPK1,LSM14A,C4B,LIME1
1	!	1.27e-09	87	541	19	0.035	0.218	GO:0002821	BP	13	positive regulation of adaptive immune response	6	IL12RB1,FCGR1,H2-M3,IRF1,SIRT1,TAP2,TNF,CD74,P2RX7,PYCARD,MIF,ZBTB1,CD24A,IFNG,WHSC1,FCER1G,H2-K1,H2-AB1,TNFSF13
1	!	5.34e-06	82	541	15	0.028	0.183	GO:0002824	BP	13	positive regulation of adaptive immune response based on somatic recombination of immune receptors built from immunoglobulin superfamily domains	7	IL12RB1,FCGR1,H2-M3,IRF1,TAP2,TNF,P2RX7,ZBTB1,CD24A,IFNG,WHSC1,FCER1G,H2-K1,H2-AB1,TNFSF13
1	!	1.82e-06	115	541	18	0.033	0.157	GO:0050777	BP	13	negative regulation of immune response	5	LGALS9,IL10,IRF1,TNFAIP3,ANGPT1,TNF,RABGEF1,COL3A1,IL1RL1,NMI,IL4RA,CD59A,TRAFD1,KLRE1,SPN,SH2D1B2,NLRC5,KLRB1B
1	!	8.2e-16	206	541	35	0.065	0.17	GO:0045088	BP	13	regulation of innate immune response	5	LGALS9,UBQLN1,SH2D1A,CYBA,H2-M3,MAPKAPK2,PLCG1,IRF1,TNFAIP3,CD180,ERBB2IP,IFNAR1,CLEC4N,CD74,DAB2IP,NMI,ZBP1,SAMHD1,PTPN22,LAG3,PYCARD,CRTAM,CADM1,MAVS,SOCS1,TRAFD1,PIK3R6,KLRE1,CD14,FCER1G,IRAK2,LSM14A,SH2D1B2,NLRC5,KLRB1B
1	!	1.04e-11	172	541	28	0.052	0.163	GO:0045089	BP	13	positive regulation of innate immune response	6	LGALS9,UBQLN1,SH2D1A,CYBA,H2-M3,MAPKAPK2,PLCG1,IRF1,TNFAIP3,CD180,ERBB2IP,CLEC4N,CD74,DAB2IP,ZBP1,PTPN22,LAG3,PYCARD,CRTAM,CADM1,MAVS,KLRE1,CD14,FCER1G,IRAK2,LSM14A,SH2D1B2,NLRC5
1	!	8.28e-06	126	541	18	0.033	0.143	GO:0002218	BP	13	activation of innate immune response	7	UBQLN1,CYBA,MAPKAPK2,PLCG1,IRF1,TNFAIP3,CD180,ERBB2IP,CLEC4N,DAB2IP,PTPN22,PYCARD,MAVS,KLRE1,CD14,FCER1G,IRAK2,LSM14A
1	!	0.00601	35	541	8	0.015	0.229	GO:0045824	BP	13	negative regulation of innate immune response	6	LGALS9,TNFAIP3,NMI,TRAFD1,KLRE1,SH2D1B2,NLRC5,KLRB1B
1	!	1.56e-05	33	541	10	0.018	0.303	GO:0002715	BP	13	regulation of natural killer cell mediated immunity	6	LGALS9,SH2D1A,H2-M3,LAG3,CRTAM,CADM1,PIK3R6,KLRE1,SH2D1B2,KLRB1B
1	!	1.11e-05	32	541	10	0.018	0.312	GO:0042269	BP	13	regulation of natural killer cell mediated cytotoxicity	7	LGALS9,SH2D1A,H2-M3,LAG3,CRTAM,CADM1,PIK3R6,KLRE1,SH2D1B2,KLRB1B
1	!	0.00324	23	541	7	0.013	0.304	GO:0002717	BP	13	positive regulation of natural killer cell mediated immunity	7	SH2D1A,H2-M3,LAG3,CRTAM,CADM1,KLRE1,SH2D1B2
1	!	0.00231	22	541	7	0.013	0.318	GO:0045954	BP	13	positive regulation of natural killer cell mediated cytotoxicity	8	SH2D1A,H2-M3,LAG3,CRTAM,CADM1,KLRE1,SH2D1B2
1	!	2.19e-49	10604	541	436	0.806	0.041	GO:0050794	BP	13	regulation of cellular process	3	ALOX12,RAB5B,IL12RB1,LGALS9,TIMP1,UHRF1,RAMP2,ITGB7,FBXO9,NPEPPS,COL1A1,EEF1E1,CHORDC1,IRF9,AP2A2,CDKN1B,KLF4,PHYHIP,RAD23A,DNMT1,PSAP,AQP1,CCL24,MAP2K1,UBQLN1,SH2D1A,CD247,SHPK,CRKL,CYBA,CTNNB1,RAD51C,SPIB,GABPA,DERL3,CCL8,TRPM2,UBE2G2,PSEN2,RNF168,BLK,GATA2,LRRK1,SASH1,ENDOG,NFE2L2,FCGR1,H2-M3,PLGRKT,CD274,MAPKAPK2,IL10,SULF1,PLCG1,SLPI,NBR1,BRCA1,TRAF4,PNPO,CDK5RAP3,NDEL1,IRF1,CXCL16,CCL4,PDK4…
1	!	1.15e-67	4341	541	294	0.543	0.068	GO:0048522	BP	13	positive regulation of cellular process	4	ALOX12,IL12RB1,LGALS9,TIMP1,UHRF1,RAMP2,NPEPPS,COL1A1,EEF1E1,CDKN1B,KLF4,RAD23A,DNMT1,PSAP,AQP1,CCL24,MAP2K1,UBQLN1,SH2D1A,CRKL,CYBA,CTNNB1,RAD51C,GABPA,CCL8,TRPM2,RNF168,BLK,GATA2,LRRK1,SASH1,ENDOG,NFE2L2,FCGR1,H2-M3,PLGRKT,CD274,MAPKAPK2,IL10,SULF1,PLCG1,BRCA1,TRAF4,CDK5RAP3,NDEL1,IRF1,CXCL16,CCL4,FYN,TNFAIP3,SIRT1,DDIT4,PLEK,ADORA2A,MADCAM1,FLT4,BTG2,SDC1,ACE,NOS2,SLC6A4,NME2,PER1,VAMP2,GFAP,M…
1	!	4.94e-10	585	541	49	0.091	0.084	GO:1903530	BP	13	regulation of secretion by cell	4	LGALS9,TRPM2,BLK,GATA2,CD274,IL10,ADORA2A,SDC1,NOS2,VAMP2,RGCC,GOLPH3,ANGPT1,IFNAR1,NPFF,CLEC4N,TNF,TCF7L2,RABGEF1,CASP1,SNCA,IL1RL1,ZAP70,FN1,IL1B,GNAS,POSTN,PTPN22,CHRNB2,P2RX7,CLEC4E,IL4RA,PYCARD,SFRP1,CRTAM,CADM1,MIF,CCL5,LRRK2,BANK1,SOCS1,PTGER4,HCAR2,CLEC9A,CD14,FES,IFNG,UNC13D,FCER1G
1	!	1.71e-10	320	541	36	0.067	0.113	GO:1903532	BP	13	positive regulation of secretion by cell	5	LGALS9,TRPM2,BLK,GATA2,CD274,IL10,ADORA2A,SDC1,RGCC,GOLPH3,IFNAR1,CLEC4N,TNF,TCF7L2,CASP1,SNCA,IL1RL1,ZAP70,IL1B,POSTN,PTPN22,CHRNB2,P2RX7,CLEC4E,IL4RA,PYCARD,CRTAM,CADM1,MIF,PTGER4,HCAR2,CLEC9A,CD14,IFNG,UNC13D,FCER1G
1	!	2.12e-10	376	541	39	0.072	0.104	GO:0050708	BP	13	regulation of protein secretion	5	LGALS9,TRPM2,BLK,CD274,IL10,ADORA2A,NOS2,VAMP2,RGCC,GOLPH3,ANGPT1,IFNAR1,NPFF,CLEC4N,TNF,TCF7L2,RABGEF1,CASP1,IL1RL1,FN1,IL1B,POSTN,PTPN22,P2RX7,CLEC4E,IL4RA,PYCARD,SFRP1,CRTAM,CADM1,MIF,CCL5,BANK1,SOCS1,PTGER4,HCAR2,CLEC9A,CD14,IFNG
1	!	1.5e-13	147	541	28	0.052	0.19	GO:0050707	BP	13	regulation of cytokine secretion	6	LGALS9,CD274,IL10,RGCC,ANGPT1,IFNAR1,CLEC4N,TNF,RABGEF1,CASP1,IL1RL1,FN1,IL1B,POSTN,PTPN22,P2RX7,CLEC4E,IL4RA,PYCARD,CRTAM,CADM1,MIF,BANK1,SOCS1,PTGER4,CLEC9A,CD14,IFNG
1	!	2.42e-10	209	541	29	0.054	0.139	GO:0050714	BP	13	positive regulation of protein secretion	6	LGALS9,TRPM2,BLK,CD274,IL10,ADORA2A,RGCC,GOLPH3,IFNAR1,CLEC4N,TNF,TCF7L2,CASP1,IL1RL1,IL1B,POSTN,PTPN22,P2RX7,CLEC4E,IL4RA,PYCARD,CRTAM,CADM1,MIF,PTGER4,HCAR2,CLEC9A,CD14,IFNG
1	!	9.77e-13	99	541	23	0.043	0.232	GO:0050715	BP	13	positive regulation of cytokine secretion	7	LGALS9,CD274,IL10,RGCC,IFNAR1,CLEC4N,TNF,CASP1,IL1RL1,IL1B,POSTN,PTPN22,P2RX7,CLEC4E,IL4RA,PYCARD,CRTAM,CADM1,MIF,PTGER4,CLEC9A,CD14,IFNG
1	!	0.018	114	541	13	0.024	0.114	GO:0050709	BP	13	negative regulation of protein secretion	6	LGALS9,IL10,RGCC,ANGPT1,NPFF,TNF,RABGEF1,FN1,IL1B,PTPN22,SFRP1,BANK1,PTGER4
1	!	0.00041	45	541	10	0.018	0.222	GO:0050710	BP	13	negative regulation of cytokine secretion	7	LGALS9,IL10,RGCC,ANGPT1,TNF,RABGEF1,FN1,PTPN22,BANK1,PTGER4
1	!	7.92e-29	483	541	69	0.128	0.143	GO:0080135	BP	13	regulation of cellular response to stress	4	EEF1E1,CHORDC1,KLF4,PSAP,MAP2K1,UBQLN1,DERL3,TRPM2,UBE2G2,RNF168,SASH1,ENDOG,NFE2L2,NBR1,BRCA1,TRAF4,NDEL1,SIRT1,FLT4,PER1,FBLN5,GADD45G,SLF1,STK3,USP25,XDH,TNF,CD74,OTUB1,HRAS,RB1CC1,PARP1,DAB2IP,IL1B,PTPN22,TXN1,DNAJA1,USP1,SPP1,CHEK2,EIF2AK1,HSPH1,EDEM1,PYCARD,STK26,HDAC6,CUL4A,SFRP1,CHEK1,HYOU1,MIF,POLQ,MID1,FIGNL1,RIF1,LRRK2,GCH1,NOD1,SCARF1,EDEM2,PPP1R15A,UNC5CL,PPP4R2,WHSC1,MAPK1,STK24,KLK…
1	!	6.39e-05	143	541	18	0.033	0.126	GO:2001020	BP	13	regulation of response to DNA damage stimulus	5	EEF1E1,RNF168,BRCA1,SIRT1,SLF1,CD74,OTUB1,USP1,CHEK2,CUL4A,CHEK1,MIF,POLQ,FIGNL1,RIF1,PPP4R2,WHSC1,FIGNL2
1	!	1.19e-08	55	541	15	0.028	0.273	GO:1900407	BP	13	regulation of cellular response to oxidative stress	5	PSAP,UBQLN1,TRPM2,ENDOG,NFE2L2,SIRT1,FBLN5,TNF,PARP1,TXN1,HSPH1,STK26,HDAC6,LRRK2,GCH1
1	!	3.38e-05	187	541	21	0.039	0.112	GO:0010506	BP	13	regulation of autophagy	4	UBQLN1,TNFAIP3,SIRT1,GFAP,WASH1,WAC,USP33,CASP1,SNCA,PTPN22,TBC1D14,PYCARD,PARL,LRRK2,SH3GLB1,NOD1,IIGP1,IFNG,GSK3A,SCOC,SVIP
1	!	2.42e-48	4013	541	253	0.468	0.063	GO:0048523	BP	13	negative regulation of cellular process	4	ALOX12,LGALS9,TIMP1,UHRF1,RAMP2,COL1A1,EEF1E1,CHORDC1,CDKN1B,KLF4,DNMT1,PSAP,AQP1,MAP2K1,UBQLN1,CYBA,CTNNB1,GABPA,DERL3,UBE2G2,RNF168,BLK,GATA2,LRRK1,NFE2L2,H2-M3,CD274,IL10,SULF1,PLCG1,SLPI,NBR1,BRCA1,CDK5RAP3,IRF1,CCL4,PDK4,FYN,TNFAIP3,PTPRK,SIRT1,DDIT4,PLEK,ADORA2A,FLT4,BTG2,ACE,SLC6A4,NME2,PER1,GFAP,MNAT1,PRKCH,AKR1C18,YY1,SFRP4,ERBB2IP,DNAJC15,RGCC,TRIM35,DMTN,RB1,IRG1,GOLPH3,ANGPT1,STK3,GCS…
1	!	6.39e-29	1422	541	119	0.22	0.084	GO:0042127	BP	13	regulation of cell proliferation	4	ALOX12,IL12RB1,LGALS9,TIMP1,EEF1E1,CDKN1B,KLF4,DNMT1,AQP1,CCL24,MAP2K1,CRKL,CYBA,CTNNB1,BLK,GATA2,H2-M3,CD274,IL10,SULF1,BRCA1,IRF1,FYN,TNFAIP3,PTPRK,SIRT1,ADORA2A,FLT4,BTG2,ACE,NOS2,SLC6A4,NME2,GFAP,MNAT1,PRKCH,AKR1C18,SFRP4,RGCC,RB1,ANGPT1,STK3,ROGDI,CXCL13,XDH,AIF1,TNF,CD74,CD6,FAS,TNFRSF25,LTBP3,TCF7L2,PRDX3,CDK2,IFITM3,HRAS,CFLAR,STAT1,ZAP70,FN1,SPTA1,DAB2IP,ADAM33,IL1B,CST3,RBM38,CCNA2,PTPN…
1	!	2.1e-10	193	541	28	0.052	0.145	GO:0070663	BP	13	regulation of leukocyte proliferation	5	IL12RB1,LGALS9,CTNNB1,H2-M3,CD274,IL10,IRF1,AIF1,CD74,CD6,ZAP70,SPTA1,IL1B,PTPN22,CHRNB2,VCAM1,MAD1L1,PYCARD,CD209A,CASP3,MIF,CCL5,PRDM1,CD24A,SPN,IFNG,LST1,SLFN1
1	!	6.11e-11	184	541	28	0.052	0.152	GO:0032944	BP	13	regulation of mononuclear cell proliferation	6	IL12RB1,LGALS9,CTNNB1,H2-M3,CD274,IL10,IRF1,AIF1,CD74,CD6,ZAP70,SPTA1,IL1B,PTPN22,CHRNB2,VCAM1,MAD1L1,PYCARD,CD209A,CASP3,MIF,CCL5,PRDM1,CD24A,SPN,IFNG,LST1,SLFN1
1	!	3.49e-07	279	541	29	0.054	0.104	GO:0050678	BP	13	regulation of epithelial cell proliferation	5	CDKN1B,CCL24,CYBA,CTNNB1,SULF1,TNFAIP3,PTPRK,SIRT1,FLT4,NME2,RGCC,RB1,XDH,TCF7L2,HRAS,STAT1,DAB2IP,F3,B4GALT1,ERRFI1,SFRP1,CCL5,THBS1,BCL11B,AMICA1,CXCR3,IFNG,ZFP580,CCND1
1	!	0.00892	91	541	12	0.022	0.132	GO:0001936	BP	13	regulation of endothelial cell proliferation	6	CCL24,CYBA,SULF1,SIRT1,FLT4,RGCC,XDH,STAT1,F3,THBS1,CXCR3,ZFP580
1	!	1.1e-11	804	541	62	0.115	0.077	GO:0008284	BP	13	positive regulation of cell proliferation	5	ALOX12,IL12RB1,TIMP1,CDKN1B,AQP1,CCL24,CRKL,CYBA,CTNNB1,CD274,SULF1,TNFAIP3,SIRT1,FLT4,NME2,GFAP,MNAT1,PRKCH,AKR1C18,ROGDI,AIF1,TNF,CD74,CD6,LTBP3,TCF7L2,PRDX3,CDK2,HRAS,STAT1,ZAP70,FN1,SPTA1,DAB2IP,IL1B,CST3,CCNA2,PTPN22,CHRNB2,VCAM1,F3,B4GALT1,PLAC8,PYCARD,GATA1,CUL4A,SFRP1,MIF,CCL5,S1PR1,CD24A,AMICA1,CXCR3,SPN,ADAM10,IFNG,ZFP580,CALCRL,SSBP3,MAPK1,ROMO1,CCND1
1	!	5.52e-05	126	541	17	0.031	0.135	GO:0070665	BP	13	positive regulation of leukocyte proliferation	6	IL12RB1,CD274,AIF1,CD74,CD6,ZAP70,SPTA1,IL1B,PTPN22,CHRNB2,VCAM1,PYCARD,MIF,CCL5,CD24A,SPN,IFNG
1	!	2.61e-05	120	541	17	0.031	0.142	GO:0032946	BP	13	positive regulation of mononuclear cell proliferation	7	IL12RB1,CD274,AIF1,CD74,CD6,ZAP70,SPTA1,IL1B,PTPN22,CHRNB2,VCAM1,PYCARD,MIF,CCL5,CD24A,SPN,IFNG
1	!	0.000816	151	541	17	0.031	0.113	GO:0050679	BP	13	positive regulation of epithelial cell proliferation	6	CCL24,CYBA,CTNNB1,TNFAIP3,SIRT1,FLT4,NME2,TCF7L2,HRAS,DAB2IP,F3,B4GALT1,SFRP1,CCL5,AMICA1,ZFP580,CCND1
1	!	1.45e-06	100	541	17	0.031	0.17	GO:0048660	BP	13	regulation of smooth muscle cell proliferation	5	ALOX12,CDKN1B,KLF4,CYBA,CTNNB1,SULF1,TNFAIP3,MNAT1,AIF1,TNF,TCF7L2,STAT1,TRIB1,CCL5,S1PR1,IFNG,CALCRL
1	!	0.011	63	541	10	0.018	0.159	GO:0048661	BP	13	positive regulation of smooth muscle cell proliferation	6	ALOX12,CYBA,SULF1,MNAT1,AIF1,TNF,STAT1,CCL5,S1PR1,CALCRL
1	!	1.32e-10	565	541	49	0.091	0.087	GO:0008285	BP	13	negative regulation of cell proliferation	5	LGALS9,EEF1E1,CDKN1B,KLF4,MAP2K1,CTNNB1,GATA2,H2-M3,CD274,IL10,SULF1,IRF1,TNFAIP3,PTPRK,ADORA2A,BTG2,SLC6A4,SFRP4,RGCC,RB1,STK3,XDH,AIF1,IFITM3,HRAS,STAT1,DAB2IP,IL1B,RBM38,B4GALT1,MAD1L1,EIF2AK1,NUPR1,GATA1,SFRP1,CASP3,TRIB1,RNF139,CTNNA1,PRDM1,THBS1,CD24A,BCL11B,CXCR3,SPN,IFNG,LST1,SLFN1,SRPX
1	!	0.00215	66	541	11	0.02	0.167	GO:0070664	BP	13	negative regulation of leukocyte proliferation	6	LGALS9,H2-M3,CD274,IL10,MAD1L1,CASP3,PRDM1,CD24A,SPN,LST1,SLFN1
1	!	0.00111	62	541	11	0.02	0.177	GO:0032945	BP	13	negative regulation of mononuclear cell proliferation	7	LGALS9,H2-M3,CD274,IL10,MAD1L1,CASP3,PRDM1,CD24A,SPN,LST1,SLFN1
1	!	7.6e-15	2121	541	121	0.224	0.057	GO:0051128	BP	13	regulation of cellular component organization	4	ALOX12,RAB5B,UHRF1,NPEPPS,COL1A1,CHORDC1,CDKN1B,KLF4,DNMT1,AQP1,CCL24,MAP2K1,UBQLN1,CYBA,CTNNB1,CCL8,BLK,GATA2,ENDOG,NFE2L2,FCGR1,IL10,BRCA1,NDEL1,CXCL16,FYN,SIRT1,PLEK,SDC1,ACE,NME2,GFAP,PRKCH,FBLN5,SFRP4,SLF1,DNAJC15,RGCC,BIN3,DMTN,RB1,GOLPH3,ANGPT1,CXCL13,IL15RA,EPB42,WASH1,DUSP1,TNF,OTUB1,FAS,VLDLR,SMC5,TCF7L2,RABGEF1,HRAS,SNCA,CFLAR,FN1,PARP1,SPTA1,STOM,DAB2IP,IL1B,CST3,POSTN,CHRNB2,SEMA4A,T…
1	!	3.53e-07	587	541	44	0.081	0.075	GO:0051129	BP	13	negative regulation of cellular component organization	5	DNMT1,UBQLN1,CTNNB1,BRCA1,SIRT1,ACE,GFAP,DNAJC15,RGCC,DMTN,IL15RA,DUSP1,TNF,OTUB1,RABGEF1,SNCA,CFLAR,SPTA1,DAB2IP,CST3,POSTN,SEMA4A,ADD1,SPP1,MAD1L1,ADD2,PLK1,HDAC6,SFRP1,CHEK1,DNAJA4,PARL,MID1,LRRK2,PICALM,PTGER4,AICDA,PIF1,S1PR1,GSK3A,TMOD3,H2-K1,KLK8,SVIP
1	!	2.31e-05	1029	541	58	0.107	0.056	GO:0033043	BP	13	regulation of organelle organization	5	UHRF1,NPEPPS,CHORDC1,CDKN1B,DNMT1,CCL24,MAP2K1,UBQLN1,CTNNB1,BLK,GATA2,BRCA1,SIRT1,PLEK,SDC1,SLF1,RGCC,DMTN,RB1,GOLPH3,WASH1,DUSP1,TNF,OTUB1,FAS,SMC5,HRAS,SNCA,SPTA1,IL1B,TAL1,PADI2,ADD1,TBC1D14,MAD1L1,HSPH1,ADD2,PYCARD,PLK1,HDAC6,ANK1,MYLK3,CHEK1,PARL,MID1,LRRK2,SH3GLB1,MAVS,PTGER4,AICDA,PIF1,S1PR1,RNF31,BC004004,FES,GSK3A,TMOD3,MAPK1
1	!	0.00726	300	541	23	0.043	0.077	GO:0010639	BP	13	negative regulation of organelle organization	6	DNMT1,UBQLN1,BRCA1,SIRT1,RGCC,DMTN,DUSP1,OTUB1,SNCA,SPTA1,ADD1,MAD1L1,ADD2,PLK1,HDAC6,CHEK1,PARL,MID1,LRRK2,AICDA,PIF1,S1PR1,TMOD3
1	!	0.0142	268	541	21	0.039	0.078	GO:0033044	BP	13	regulation of chromosome organization	6	UHRF1,DNMT1,CTNNB1,GATA2,BRCA1,SIRT1,SLF1,RB1,DUSP1,OTUB1,SMC5,SNCA,TAL1,PADI2,MAD1L1,PLK1,CHEK1,AICDA,PIF1,BC004004,MAPK1
1	!	0.0475	384	541	25	0.046	0.065	GO:0051493	BP	13	regulation of cytoskeleton organization	6	CHORDC1,CDKN1B,CCL24,CTNNB1,PLEK,RGCC,DMTN,WASH1,HRAS,SNCA,SPTA1,ADD1,HSPH1,ADD2,PYCARD,PLK1,HDAC6,MYLK3,CHEK1,MID1,PTGER4,S1PR1,FES,TMOD3,MAPK1
1	!	7.12e-07	1091	541	64	0.118	0.059	GO:0051130	BP	13	positive regulation of cellular component organization	5	NPEPPS,COL1A1,CDKN1B,DNMT1,AQP1,CCL24,MAP2K1,CYBA,CTNNB1,CCL8,GATA2,ENDOG,NFE2L2,FCGR1,BRCA1,NDEL1,FYN,SIRT1,PLEK,SDC1,NME2,SFRP4,SLF1,RGCC,DMTN,RB1,ANGPT1,CXCL13,WASH1,TNF,FAS,VLDLR,SMC5,TCF7L2,HRAS,SNCA,FN1,STOM,DAB2IP,IL1B,TAL1,CXCL9,P2RX7,IL4RA,PYCARD,HDAC6,ANK1,MYLK3,SH3GLB1,SCARF1,ABCB4,RNF31,CD24A,CD14,BC004004,FBXO31,FES,IFNG,GSK3A,UNC13D,FCER1G,MAPK1,CD209B,JCHAIN
1	!	0.0223	540	541	32	0.059	0.059	GO:0031344	BP	13	regulation of cell projection organization	5	KLF4,AQP1,MAP2K1,NFE2L2,NDEL1,FYN,NME2,GFAP,BIN3,DMTN,IL15RA,WASH1,VLDLR,HRAS,FN1,DAB2IP,CHRNB2,SEMA4A,SPP1,P2RX7,SFRP1,NEDD4,MGLL,LRRK2,SCARF1,CD24A,FBXO31,FES,GSK3A,H2-K1,STK24,KLK8
1	!	4.65e-05	324	541	28	0.052	0.086	GO:0043254	BP	13	regulation of protein complex assembly	5	CDKN1B,CCL24,CTNNB1,BLK,PLEK,SLF1,DNAJC15,DMTN,CXCL13,WASH1,TNF,FAS,SNCA,PARP1,SPTA1,DAB2IP,TAL1,ADD1,ADD2,PYCARD,HDAC6,SH3GLB1,PTGER4,CD24A,FES,TMOD3,JCHAIN,SVIP
1	!	0.0467	182	541	16	0.03	0.088	GO:0031334	BP	13	positive regulation of protein complex assembly	6	CDKN1B,CCL24,CTNNB1,PLEK,SLF1,CXCL13,WASH1,TNF,FAS,TAL1,PYCARD,HDAC6,SH3GLB1,CD24A,FES,JCHAIN
1	!	1.26e-26	431	541	63	0.116	0.146	GO:0050865	BP	13	regulation of cell activation	4	ALOX12,IL12RB1,LGALS9,SHPK,CTNNB1,GATA2,H2-M3,CD274,IL10,IRF1,TNFAIP3,PLEK,ADORA2A,DMTN,IL15RA,AIF1,CD74,CD6,FAS,RABGEF1,SNCA,IL1RL1,ZAP70,SPTA1,IL1B,PTPN22,CHRNB2,VCAM1,SIT1,MAD1L1,HSPH1,LAG3,LAT,IL4RA,PYCARD,CD209A,SFRP1,CASP3,GCLC,MIF,ZBTB1,FANCD2,TESPA1,CCL5,H2-AA,BANK1,PRDM1,THBS1,PIK3R6,CD24A,SPN,LAX1,FES,IFNG,WHSC1,UNC13D,FCER1G,CNR2,LST1,H2-AB1,SH2D1B2,SLFN1,TNFSF13
1	!	7.61e-25	402	541	59	0.109	0.147	GO:0002694	BP	13	regulation of leukocyte activation	5	IL12RB1,LGALS9,SHPK,CTNNB1,GATA2,H2-M3,CD274,IL10,IRF1,TNFAIP3,ADORA2A,IL15RA,AIF1,CD74,CD6,FAS,RABGEF1,SNCA,IL1RL1,ZAP70,SPTA1,IL1B,PTPN22,CHRNB2,VCAM1,SIT1,MAD1L1,HSPH1,LAG3,LAT,IL4RA,PYCARD,CD209A,SFRP1,CASP3,MIF,ZBTB1,FANCD2,TESPA1,CCL5,H2-AA,BANK1,PRDM1,THBS1,PIK3R6,CD24A,SPN,LAX1,FES,IFNG,WHSC1,UNC13D,FCER1G,CNR2,LST1,H2-AB1,SH2D1B2,SLFN1,TNFSF13
1	!	2.63e-19	349	541	49	0.091	0.14	GO:0051249	BP	13	regulation of lymphocyte activation	6	IL12RB1,LGALS9,CTNNB1,H2-M3,CD274,IL10,IRF1,TNFAIP3,ADORA2A,IL15RA,AIF1,CD74,CD6,FAS,ZAP70,SPTA1,IL1B,PTPN22,CHRNB2,VCAM1,SIT1,MAD1L1,HSPH1,LAG3,LAT,IL4RA,PYCARD,CD209A,SFRP1,CASP3,MIF,ZBTB1,FANCD2,TESPA1,CCL5,H2-AA,BANK1,PRDM1,PIK3R6,CD24A,SPN,LAX1,IFNG,WHSC1,LST1,H2-AB1,SH2D1B2,SLFN1,TNFSF13
1	!	5.3e-11	183	541	28	0.052	0.153	GO:0050670	BP	13	regulation of lymphocyte proliferation	7	IL12RB1,LGALS9,CTNNB1,H2-M3,CD274,IL10,IRF1,AIF1,CD74,CD6,ZAP70,SPTA1,IL1B,PTPN22,CHRNB2,VCAM1,MAD1L1,PYCARD,CD209A,CASP3,MIF,CCL5,PRDM1,CD24A,SPN,IFNG,LST1,SLFN1
1	!	0.000373	111	541	15	0.028	0.135	GO:0050864	BP	13	regulation of B cell activation	7	IL10,TNFAIP3,CD74,FAS,ZAP70,CHRNB2,SFRP1,CASP3,MIF,BANK1,PRDM1,CD24A,IFNG,WHSC1,TNFSF13
1	!	0.00601	35	541	8	0.015	0.229	GO:0033003	BP	13	regulation of mast cell activation	6	GATA2,RABGEF1,ZAP70,IL4RA,FES,UNC13D,FCER1G,CNR2
1	!	0.0108	27	541	7	0.013	0.259	GO:0033006	BP	13	regulation of mast cell activation involved in immune response	7	GATA2,RABGEF1,ZAP70,IL4RA,FES,UNC13D,FCER1G
1	!	0.00815	26	541	7	0.013	0.269	GO:0043030	BP	13	regulation of macrophage activation	6	LGALS9,SHPK,IL10,SNCA,IL1RL1,IL4RA,THBS1
1	!	1.83e-11	149	541	26	0.048	0.174	GO:0050866	BP	13	negative regulation of cell activation	5	ALOX12,LGALS9,H2-M3,CD274,IL10,IRF1,TNFAIP3,ADORA2A,CD74,FAS,RABGEF1,PTPN22,MAD1L1,LAG3,IL4RA,SFRP1,CASP3,GCLC,BANK1,PRDM1,CD24A,SPN,LAX1,CNR2,LST1,SLFN1
1	!	1.33e-10	135	541	24	0.044	0.178	GO:0002695	BP	13	negative regulation of leukocyte activation	6	LGALS9,H2-M3,CD274,IL10,IRF1,TNFAIP3,ADORA2A,CD74,FAS,RABGEF1,PTPN22,MAD1L1,LAG3,IL4RA,SFRP1,CASP3,BANK1,PRDM1,CD24A,SPN,LAX1,CNR2,LST1,SLFN1
1	!	3.21e-10	115	541	22	0.041	0.191	GO:0051250	BP	13	negative regulation of lymphocyte activation	7	LGALS9,H2-M3,CD274,IL10,IRF1,TNFAIP3,ADORA2A,CD74,FAS,PTPN22,MAD1L1,LAG3,IL4RA,SFRP1,CASP3,BANK1,PRDM1,CD24A,SPN,LAX1,LST1,SLFN1
1	!	0.00125	29	541	8	0.015	0.276	GO:0050869	BP	13	negative regulation of B cell activation	8	IL10,TNFAIP3,FAS,SFRP1,CASP3,BANK1,PRDM1,CD24A
1	!	0.00111	62	541	11	0.02	0.177	GO:0050672	BP	13	negative regulation of lymphocyte proliferation	8	LGALS9,H2-M3,CD274,IL10,MAD1L1,CASP3,PRDM1,CD24A,SPN,LST1,SLFN1
1	!	2.86e-15	256	541	38	0.07	0.148	GO:0050867	BP	13	positive regulation of cell activation	5	IL12RB1,LGALS9,GATA2,H2-M3,CD274,IL10,IRF1,PLEK,DMTN,IL15RA,AIF1,CD74,CD6,IL1RL1,ZAP70,SPTA1,IL1B,PTPN22,CHRNB2,VCAM1,HSPH1,IL4RA,PYCARD,MIF,ZBTB1,TESPA1,CCL5,H2-AA,PRDM1,THBS1,PIK3R6,CD24A,SPN,IFNG,WHSC1,FCER1G,H2-AB1,TNFSF13
1	!	4.41e-14	247	541	36	0.067	0.146	GO:0002696	BP	13	positive regulation of leukocyte activation	6	IL12RB1,LGALS9,GATA2,H2-M3,CD274,IL10,IRF1,IL15RA,AIF1,CD74,CD6,IL1RL1,ZAP70,SPTA1,IL1B,PTPN22,CHRNB2,VCAM1,HSPH1,IL4RA,PYCARD,MIF,ZBTB1,TESPA1,CCL5,H2-AA,PRDM1,THBS1,PIK3R6,CD24A,SPN,IFNG,WHSC1,FCER1G,H2-AB1,TNFSF13
1	!	3.55e-11	224	541	31	0.057	0.138	GO:0051251	BP	13	positive regulation of lymphocyte activation	7	IL12RB1,LGALS9,H2-M3,CD274,IRF1,IL15RA,AIF1,CD74,CD6,ZAP70,SPTA1,IL1B,PTPN22,CHRNB2,VCAM1,HSPH1,IL4RA,PYCARD,MIF,ZBTB1,TESPA1,CCL5,H2-AA,PRDM1,PIK3R6,CD24A,SPN,IFNG,WHSC1,H2-AB1,TNFSF13
1	!	2.29e-05	119	541	17	0.031	0.143	GO:0050671	BP	13	positive regulation of lymphocyte proliferation	8	IL12RB1,CD274,AIF1,CD74,CD6,ZAP70,SPTA1,IL1B,PTPN22,CHRNB2,VCAM1,PYCARD,MIF,CCL5,CD24A,SPN,IFNG
1	!	1.77e-30	2642	541	172	0.318	0.065	GO:0010646	BP	13	regulation of cell communication	4	LGALS9,TIMP1,RAMP2,FBXO9,COL1A1,EEF1E1,KLF4,PSAP,CCL24,MAP2K1,UBQLN1,SH2D1A,CYBA,CTNNB1,CCL8,TRPM2,BLK,GATA2,LRRK1,SASH1,NFE2L2,IL10,SULF1,NBR1,BRCA1,TRAF4,CDK5RAP3,IRF1,CCL4,FYN,TNFAIP3,SIRT1,DDIT4,PLEK,ADORA2A,FLT4,NOS2,SLC6A4,PER1,VAMP2,GFAP,PRKCH,AKR1C18,SFRP4,GADD45G,CD180,ERBB2IP,DMTN,RB1,IRG1,GOLPH3,ANGPT1,STK3,GCSAM,IFNAR1,NPFF,CLEC4N,TREML1,XDH,DUSP1,TNF,CD74,FAS,TNFRSF25,TCF7L2,RABGEF1,…
1	!	1.1e-25	1360	541	111	0.205	0.082	GO:0010647	BP	13	positive regulation of cell communication	5	LGALS9,COL1A1,EEF1E1,PSAP,CCL24,MAP2K1,SH2D1A,CYBA,CTNNB1,CCL8,TRPM2,BLK,LRRK1,SASH1,IL10,SULF1,TRAF4,CDK5RAP3,CCL4,FYN,SIRT1,ADORA2A,FLT4,VAMP2,GFAP,PRKCH,AKR1C18,SFRP4,GADD45G,CD180,DMTN,GOLPH3,ANGPT1,STK3,CLEC4N,XDH,TNF,CD74,FAS,TNFRSF25,TCF7L2,HRAS,PIDD1,CASP1,SNCA,RB1CC1,CFLAR,COL3A1,IL18R1,IL1R1,ZAP70,PARP1,DAB2IP,CAT,IL1B,RBCK1,ZBP1,GNAS,CAR2,ECT2,PTPN22,CHRNB2,F3,NFKB1,TGFBR3,CXCL9,P2RX7,…
1	!	5.67e-11	1117	541	74	0.137	0.066	GO:0010648	BP	13	negative regulation of cell communication	5	KLF4,UBQLN1,CTNNB1,GATA2,NFE2L2,SULF1,BRCA1,CDK5RAP3,FYN,TNFAIP3,SIRT1,DDIT4,PLEK,SLC6A4,PER1,SFRP4,ERBB2IP,RB1,IRG1,STK3,NPFF,TREML1,XDH,DUSP1,TNF,CD74,TCF7L2,RABGEF1,SNCA,RB1CC1,STRADB,CFLAR,IL1RL1,STAT1,NR4A2,DAB2IP,IL1B,PTPN22,GCLM,DNAJA1,PADI2,ERRFI1,TGFBR3,P2RX7,HSPH1,PYCARD,GATA1,SFRP1,HYOU1,NEDD4,GCLC,TRIB1,CD59A,MGLL,MIF,PARL,TRIM59,CCL5,FIGNL1,LRRK2,SH3GLB1,CTNNA1,BANK1,SOCS1,PRDM1,THBS…
1	!	2.53e-11	774	541	60	0.111	0.078	GO:0051726	BP	13	regulation of cell cycle	4	CHORDC1,CDKN1B,MAP2K1,CTNNB1,RAD51C,BRCA1,CDK5RAP3,IRF1,TNFAIP3,PTPRK,SIRT1,SLC6A4,MNAT1,SRSF5,GADD45G,SLF1,RGCC,TRIM35,RB1,PSME1,DUSP1,AIF1,SMC5,TCF7L2,HRAS,PIDD1,DAB2IP,IL1B,RBM38,ECT2,CCNA2,EIF4E,TAL1,CHEK2,MAD1L1,CASP2,NUPR1,PLK1,CUL4A,SFRP1,CASP3,CHEK1,PIK3R4,MIF,CCND3,FIGNL1,SH3GLB1,RAD9B,CITED2,THBS1,CXCR5,BC004004,JUNB,FBXO31,IFNG,TMOD3,SLFN9,CCND1,SLFN1,PSME2
1	!	1.47e-05	454	541	35	0.065	0.077	GO:0010564	BP	13	regulation of cell cycle process	5	CHORDC1,CTNNB1,RAD51C,BRCA1,CDK5RAP3,SLF1,RGCC,RB1,PSME1,DUSP1,AIF1,SMC5,PIDD1,DAB2IP,IL1B,RBM38,ECT2,CCNA2,CHEK2,MAD1L1,CASP2,PLK1,CUL4A,SFRP1,CHEK1,PIK3R4,MIF,SH3GLB1,CXCR5,FBXO31,TMOD3,SLFN9,CCND1,SLFN1,PSME2
1	!	7.7e-05	214	541	22	0.041	0.103	GO:1901987	BP	13	regulation of cell cycle phase transition	6	RAD51C,CDK5RAP3,RGCC,RB1,PSME1,DUSP1,AIF1,SMC5,PIDD1,RBM38,CCNA2,CHEK2,MAD1L1,CASP2,PLK1,CUL4A,FBXO31,TMOD3,SLFN9,CCND1,SLFN1,PSME2
1	!	0.00362	99	541	13	0.024	0.131	GO:1902806	BP	13	regulation of cell cycle G1/S phase transition	7	RGCC,RB1,PSME1,AIF1,PIDD1,RBM38,CASP2,CUL4A,FBXO31,SLFN9,CCND1,SLFN1,PSME2
1	!	7.37e-07	365	541	33	0.061	0.09	GO:0007346	BP	13	regulation of mitotic cell cycle	5	CDKN1B,CTNNB1,RAD51C,CDK5RAP3,SIRT1,SLF1,RGCC,TRIM35,RB1,PSME1,DUSP1,AIF1,SMC5,HRAS,PIDD1,IL1B,RBM38,CCNA2,EIF4E,TAL1,CHEK2,MAD1L1,CASP2,PLK1,CUL4A,CHEK1,RAD9B,FBXO31,TMOD3,SLFN9,CCND1,SLFN1,PSME2
1	!	5.92e-05	193	541	21	0.039	0.109	GO:1901990	BP	13	regulation of mitotic cell cycle phase transition	6	RAD51C,CDK5RAP3,RGCC,RB1,PSME1,DUSP1,AIF1,SMC5,PIDD1,RBM38,CCNA2,MAD1L1,CASP2,PLK1,CUL4A,FBXO31,TMOD3,SLFN9,CCND1,SLFN1,PSME2
1	!	0.00104	89	541	13	0.024	0.146	GO:2000045	BP	13	regulation of G1/S transition of mitotic cell cycle	7	RGCC,RB1,PSME1,AIF1,PIDD1,RBM38,CASP2,CUL4A,FBXO31,SLFN9,CCND1,SLFN1,PSME2
1	!	9.72e-07	349	541	32	0.059	0.092	GO:0045786	BP	13	negative regulation of cell cycle	5	CDKN1B,MAP2K1,CTNNB1,BRCA1,CDK5RAP3,IRF1,TNFAIP3,PTPRK,RGCC,TRIM35,RB1,DUSP1,TCF7L2,HRAS,PIDD1,DAB2IP,RBM38,CHEK2,MAD1L1,CASP2,NUPR1,PLK1,CASP3,CHEK1,MIF,RAD9B,THBS1,FBXO31,IFNG,SLFN9,CCND1,SLFN1
1	!	2.63e-06	132	541	19	0.035	0.144	GO:0007050	BP	13	cell cycle arrest	6	CDKN1B,MAP2K1,BRCA1,IRF1,RGCC,RB1,DUSP1,TCF7L2,HRAS,PIDD1,DAB2IP,RBM38,CHEK2,CASP2,MIF,THBS1,IFNG,CCND1,SLFN1
1	!	0.019	53	541	9	0.017	0.17	GO:0071156	BP	13	regulation of cell cycle arrest	7	BRCA1,RGCC,PIDD1,DAB2IP,RBM38,CHEK2,CASP2,MIF,CCND1
1	!	2.03e-05	165	541	20	0.037	0.121	GO:0045930	BP	13	negative regulation of mitotic cell cycle	6	CDKN1B,CTNNB1,CDK5RAP3,RGCC,TRIM35,RB1,DUSP1,HRAS,PIDD1,RBM38,CHEK2,MAD1L1,CASP2,PLK1,CHEK1,RAD9B,FBXO31,SLFN9,CCND1,SLFN1
1	!	0.0269	101	541	12	0.022	0.119	GO:0007093	BP	13	mitotic cell cycle checkpoint	7	CDK5RAP3,DUSP1,HRAS,PIDD1,RBM38,CHEK2,MAD1L1,CASP2,PLK1,RAD9B,FBXO31,CCND1
1	!	0.00405	169	541	17	0.031	0.101	GO:0010948	BP	13	negative regulation of cell cycle process	6	CDK5RAP3,RGCC,RB1,DUSP1,PIDD1,DAB2IP,RBM38,CHEK2,MAD1L1,CASP2,PLK1,CHEK1,MIF,FBXO31,SLFN9,CCND1,SLFN1
1	!	0.00186	109	541	14	0.026	0.128	GO:1901988	BP	13	negative regulation of cell cycle phase transition	7	CDK5RAP3,RGCC,RB1,DUSP1,PIDD1,RBM38,CHEK2,MAD1L1,CASP2,PLK1,FBXO31,SLFN9,CCND1,SLFN1
1	!	0.00322	98	541	13	0.024	0.133	GO:1901991	BP	13	negative regulation of mitotic cell cycle phase transition	8	CDK5RAP3,RGCC,RB1,DUSP1,PIDD1,RBM38,MAD1L1,CASP2,PLK1,FBXO31,SLFN9,CCND1,SLFN1
1	!	0.0371	44	541	8	0.015	0.182	GO:2000134	BP	13	negative regulation of G1/S transition of mitotic cell cycle	9	RB1,PIDD1,RBM38,CASP2,FBXO31,SLFN9,CCND1,SLFN1
1	!	3.52e-05	280	541	26	0.048	0.093	GO:0045787	BP	13	positive regulation of cell cycle	5	CDKN1B,RAD51C,BRCA1,SLC6A4,SLF1,RGCC,RB1,AIF1,SMC5,PIDD1,DAB2IP,IL1B,RBM38,ECT2,EIF4E,TAL1,CHEK2,CASP2,CUL4A,MIF,CCND3,CITED2,CXCR5,BC004004,TMOD3,CCND1
1	!	0.0187	189	541	17	0.031	0.09	GO:0090068	BP	13	positive regulation of cell cycle process	6	RAD51C,BRCA1,SLF1,RGCC,RB1,AIF1,SMC5,PIDD1,DAB2IP,IL1B,RBM38,ECT2,CASP2,CUL4A,CXCR5,TMOD3,CCND1
1	!	1.65e-31	1400	541	122	0.226	0.087	GO:0010941	BP	13	regulation of cell death	4	ALOX12,TIMP1,RAMP2,EEF1E1,CDKN1B,KLF4,PSAP,AQP1,UBQLN1,CTNNB1,TRPM2,BLK,ENDOG,NFE2L2,IL10,BRCA1,TRAF4,PDK4,FYN,TNFAIP3,SIRT1,DDIT4,ADORA2A,FLT4,BTG2,NME2,MNAT1,PRKCH,AKR1C18,SFRP4,GADD45G,RGCC,TRIM35,GOLPH3,ANGPT1,STK3,XDH,DUSP1,AIF1,TNF,CD74,FAS,TNFRSF25,TCF7L2,PRDX3,HRAS,PIDD1,CASP1,SNCA,RB1CC1,STRADB,CFLAR,PDCD1,CLN8,PARP1,NR4A2,DAB2IP,CAT,IL1B,CST3,RBCK1,ECT2,GCLM,F3,TXN1,DNAJA1,B4GALT1,SPP1,…
1	!	4.02e-06	47	541	12	0.022	0.255	GO:1903201	BP	13	regulation of oxidative stress-induced cell death	5	PSAP,UBQLN1,TRPM2,ENDOG,NFE2L2,SIRT1,PARP1,TXN1,HSPH1,STK26,HDAC6,LRRK2
1	!	0.000109	22	541	8	0.015	0.364	GO:1903205	BP	13	regulation of hydrogen peroxide-induced cell death	6	PSAP,ENDOG,NFE2L2,TXN1,HSPH1,STK26,HDAC6,LRRK2
1	!	1.51e-05	250	541	25	0.046	0.1	GO:1901214	BP	13	regulation of neuron death	5	CTNNB1,TRPM2,FYN,SIRT1,DDIT4,ADORA2A,BTG2,ANGPT1,HRAS,SNCA,PARP1,NR4A2,GCLM,HSPH1,CASP2,CASP3,MT1,HYOU1,GCLC,CCL5,LRRK2,PICALM,GSK3A,EGLN2,KCNIP3
1	!	2.23e-29	1320	541	115	0.213	0.087	GO:0043067	BP	13	regulation of programmed cell death	5	ALOX12,TIMP1,RAMP2,EEF1E1,CDKN1B,KLF4,AQP1,UBQLN1,CTNNB1,BLK,ENDOG,NFE2L2,IL10,BRCA1,TRAF4,PDK4,FYN,TNFAIP3,SIRT1,ADORA2A,FLT4,BTG2,NME2,MNAT1,PRKCH,AKR1C18,SFRP4,GADD45G,RGCC,TRIM35,GOLPH3,ANGPT1,STK3,XDH,DUSP1,AIF1,TNF,CD74,FAS,TNFRSF25,TCF7L2,PRDX3,HRAS,PIDD1,CASP1,SNCA,RB1CC1,STRADB,CFLAR,PDCD1,CLN8,PARP1,NR4A2,DAB2IP,CAT,IL1B,CST3,RBCK1,ECT2,GCLM,F3,DNAJA1,B4GALT1,SPP1,PLAC8,P2RX7,CHEK2,HSPH…
1	!	7.3e-28	1306	541	112	0.207	0.086	GO:0042981	BP	13	regulation of apoptotic process	6	ALOX12,TIMP1,RAMP2,EEF1E1,CDKN1B,KLF4,AQP1,UBQLN1,CTNNB1,BLK,ENDOG,NFE2L2,IL10,BRCA1,TRAF4,PDK4,FYN,TNFAIP3,SIRT1,ADORA2A,FLT4,BTG2,NME2,MNAT1,PRKCH,AKR1C18,SFRP4,GADD45G,RGCC,TRIM35,GOLPH3,ANGPT1,STK3,XDH,DUSP1,AIF1,TNF,CD74,FAS,TNFRSF25,TCF7L2,PRDX3,HRAS,PIDD1,CASP1,SNCA,RB1CC1,STRADB,CFLAR,PDCD1,CLN8,PARP1,NR4A2,DAB2IP,CAT,IL1B,RBCK1,ECT2,GCLM,F3,DNAJA1,B4GALT1,SPP1,PLAC8,P2RX7,CHEK2,HSPH1,CAS…
1	!	6.52e-05	84	541	14	0.026	0.167	GO:2000106	BP	13	regulation of leukocyte apoptotic process	7	IL10,SIRT1,CD74,FAS,PDCD1,P2RX7,TSC22D3,MIF,CCL5,HCAR2,CD24A,FCER1G,CCR5,BCL2A1A
1	!	0.00357	56	541	10	0.018	0.179	GO:0070228	BP	13	regulation of lymphocyte apoptotic process	8	IL10,CD74,FAS,PDCD1,P2RX7,TSC22D3,MIF,CCL5,CD24A,BCL2A1A
1	!	0.00159	195	541	19	0.035	0.097	GO:0043523	BP	13	regulation of neuron apoptotic process	7	CTNNB1,FYN,ADORA2A,BTG2,ANGPT1,HRAS,SNCA,PARP1,NR4A2,GCLM,HSPH1,CASP2,CASP3,MT1,HYOU1,GCLC,GSK3A,EGLN2,KCNIP3
1	!	1.75e-17	538	541	58	0.107	0.108	GO:0010942	BP	13	positive regulation of cell death	5	ALOX12,EEF1E1,CDKN1B,CTNNB1,TRPM2,ENDOG,IL10,SIRT1,DDIT4,ADORA2A,AKR1C18,SFRP4,GADD45G,RGCC,TRIM35,STK3,XDH,DUSP1,TNF,FAS,TCF7L2,PIDD1,SNCA,PDCD1,PARP1,DAB2IP,RBCK1,ECT2,F3,DNAJA1,B4GALT1,P2RX7,CHEK2,CASP2,NUPR1,PYCARD,HDAC6,SFRP1,CASP3,CCL5,UBD,LRRK2,SH3GLB1,CTNNA1,NOD1,TXNIP,PICALM,THBS1,HCAR2,CD24A,CXCR3,IFNG,GSK3A,SP110,BCL2A1B,SRPX,TNFSF12,BCL2A1A
1	!	1.17e-15	512	541	54	0.1	0.105	GO:0043068	BP	13	positive regulation of programmed cell death	6	ALOX12,EEF1E1,CDKN1B,CTNNB1,ENDOG,IL10,SIRT1,ADORA2A,AKR1C18,SFRP4,GADD45G,RGCC,TRIM35,STK3,XDH,DUSP1,TNF,FAS,TCF7L2,PIDD1,SNCA,PDCD1,DAB2IP,RBCK1,ECT2,F3,DNAJA1,B4GALT1,P2RX7,CHEK2,CASP2,NUPR1,PYCARD,HDAC6,SFRP1,CASP3,CCL5,UBD,LRRK2,SH3GLB1,CTNNA1,NOD1,TXNIP,THBS1,HCAR2,CD24A,CXCR3,IFNG,GSK3A,SP110,BCL2A1B,SRPX,TNFSF12,BCL2A1A
1	!	1.86e-14	507	541	52	0.096	0.103	GO:0043065	BP	13	positive regulation of apoptotic process	7	ALOX12,EEF1E1,CDKN1B,CTNNB1,ENDOG,IL10,SIRT1,ADORA2A,AKR1C18,SFRP4,GADD45G,RGCC,TRIM35,STK3,XDH,DUSP1,TNF,FAS,TCF7L2,PIDD1,SNCA,PDCD1,DAB2IP,RBCK1,ECT2,F3,DNAJA1,B4GALT1,P2RX7,CHEK2,CASP2,NUPR1,PYCARD,SFRP1,CASP3,CCL5,UBD,SH3GLB1,CTNNA1,NOD1,TXNIP,THBS1,HCAR2,CD24A,CXCR3,IFNG,GSK3A,SP110,BCL2A1B,SRPX,TNFSF12,BCL2A1A
1	!	0.000677	27	541	8	0.015	0.296	GO:2000108	BP	13	positive regulation of leukocyte apoptotic process	8	IL10,SIRT1,FAS,PDCD1,P2RX7,CCL5,HCAR2,CD24A
1	!	0.0155	19	541	6	0.011	0.316	GO:0070230	BP	13	positive regulation of lymphocyte apoptotic process	9	IL10,FAS,PDCD1,P2RX7,CCL5,CD24A
1	!	3.25e-19	876	541	78	0.144	0.089	GO:0060548	BP	13	negative regulation of cell death	5	ALOX12,TIMP1,RAMP2,CDKN1B,KLF4,PSAP,AQP1,CTNNB1,BLK,NFE2L2,IL10,BRCA1,PDK4,FYN,TNFAIP3,SIRT1,ADORA2A,FLT4,BTG2,NME2,MNAT1,PRKCH,GOLPH3,ANGPT1,DUSP1,AIF1,TNF,CD74,FAS,TCF7L2,PRDX3,HRAS,PIDD1,SNCA,RB1CC1,STRADB,CFLAR,PDCD1,CLN8,NR4A2,CAT,IL1B,CST3,RBCK1,GCLM,TXN1,DNAJA1,SPP1,PLAC8,HSPH1,CASP2,PLK1,GATA1,TSC22D3,SFRP1,CASP3,MT1,HYOU1,GCLC,MIF,PARL,CCL5,FIGNL1,LRRK2,SH3GLB1,CTNNA1,CITED2,THBS1,RNF31,…
1	!	4.09e-19	818	541	75	0.139	0.092	GO:0043069	BP	13	negative regulation of programmed cell death	6	ALOX12,TIMP1,RAMP2,CDKN1B,KLF4,AQP1,CTNNB1,BLK,NFE2L2,IL10,BRCA1,PDK4,FYN,TNFAIP3,SIRT1,ADORA2A,FLT4,BTG2,NME2,MNAT1,PRKCH,GOLPH3,ANGPT1,DUSP1,AIF1,TNF,CD74,FAS,TCF7L2,PRDX3,HRAS,PIDD1,SNCA,RB1CC1,STRADB,CFLAR,PDCD1,CLN8,NR4A2,CAT,IL1B,RBCK1,GCLM,DNAJA1,SPP1,PLAC8,HSPH1,CASP2,PLK1,GATA1,TSC22D3,SFRP1,CASP3,MT1,HYOU1,GCLC,MIF,PARL,CCL5,FIGNL1,LRRK2,SH3GLB1,CTNNA1,CITED2,THBS1,RNF31,BCL11B,CXCR3,SO…
1	!	3.07e-18	805	541	73	0.135	0.091	GO:0043066	BP	13	negative regulation of apoptotic process	7	ALOX12,TIMP1,RAMP2,CDKN1B,KLF4,AQP1,CTNNB1,BLK,NFE2L2,IL10,BRCA1,PDK4,FYN,TNFAIP3,SIRT1,ADORA2A,FLT4,BTG2,NME2,MNAT1,PRKCH,GOLPH3,ANGPT1,DUSP1,AIF1,TNF,CD74,FAS,TCF7L2,PRDX3,HRAS,PIDD1,SNCA,RB1CC1,STRADB,CFLAR,PDCD1,CLN8,NR4A2,CAT,IL1B,GCLM,DNAJA1,SPP1,PLAC8,HSPH1,CASP2,PLK1,GATA1,TSC22D3,SFRP1,CASP3,MT1,HYOU1,GCLC,MIF,PARL,CCL5,FIGNL1,LRRK2,SH3GLB1,CTNNA1,CITED2,THBS1,BCL11B,CXCR3,SOCS3,FCER1G,S…
1	!	2.74e-17	734	541	68	0.126	0.093	GO:0051270	BP	13	regulation of cellular component movement	4	ALOX12,LGALS9,TIMP1,COL1A1,CDKN1B,KLF4,AQP1,CCL24,SASH1,NFE2L2,CD274,SULF1,PLCG1,CXCL16,CCL4,PTPRK,MADCAM1,FLT4,VCL,RGCC,DMTN,ANGPT1,GCSAM,CXCL13,PLA2G7,WASH1,DSC2,AIF1,CD74,RABGEF1,HRAS,COL3A1,IL1R1,FN1,DAB2IP,POSTN,PTPN22,SEMA4A,B4GALT1,PLPP3,PADI2,TGFBR3,CXCL9,PYCARD,HDAC6,SFRP1,DAPK2,TRIB1,GPSM3,PLVAP,CCL5,CTNNA1,CITED2,PTGER4,THBS1,CCR6,S1PR1,CCBE1,CXCR3,FBXO31,FES,ADAM10,IFNG,ZFP580,CXCL2,T…
1	!	6.78e-13	402	541	44	0.081	0.109	GO:0051272	BP	13	positive regulation of cellular component movement	5	ALOX12,LGALS9,COL1A1,AQP1,CCL24,SASH1,NFE2L2,CD274,PLCG1,CXCL16,CCL4,MADCAM1,FLT4,DMTN,ANGPT1,CXCL13,PLA2G7,WASH1,AIF1,CD74,HRAS,IL1R1,FN1,DAB2IP,POSTN,SEMA4A,PLPP3,CXCL9,PYCARD,HDAC6,DAPK2,GPSM3,PLVAP,CCL5,THBS1,CCR6,S1PR1,CCBE1,FBXO31,ADAM10,IFNG,ZFP580,CXCL2,MAPK1
1	!	2.03e-05	235	541	24	0.044	0.102	GO:0051271	BP	13	negative regulation of cellular component movement	5	TIMP1,CDKN1B,KLF4,NFE2L2,SULF1,PTPRK,RGCC,GCSAM,CXCL13,AIF1,RABGEF1,COL3A1,DAB2IP,SEMA4A,PADI2,TGFBR3,SFRP1,TRIB1,CTNNA1,CITED2,PTGER4,THBS1,TMOD3,STK24
1	!	7.16e-16	678	541	63	0.116	0.093	GO:2000145	BP	13	regulation of cell motility	5	ALOX12,LGALS9,TIMP1,COL1A1,KLF4,AQP1,CCL24,SASH1,NFE2L2,CD274,SULF1,PLCG1,CXCL16,CCL4,PTPRK,MADCAM1,FLT4,VCL,RGCC,DMTN,ANGPT1,GCSAM,CXCL13,PLA2G7,WASH1,AIF1,CD74,RABGEF1,HRAS,COL3A1,IL1R1,FN1,DAB2IP,POSTN,PTPN22,SEMA4A,PLPP3,PADI2,CXCL9,PYCARD,HDAC6,SFRP1,DAPK2,TRIB1,GPSM3,PLVAP,CCL5,CTNNA1,CITED2,PTGER4,THBS1,CCR6,S1PR1,CCBE1,CXCR3,FBXO31,FES,ADAM10,IFNG,ZFP580,CXCL2,MAPK1,STK24
1	!	1.01e-15	643	541	61	0.113	0.095	GO:0030334	BP	13	regulation of cell migration	6	ALOX12,LGALS9,TIMP1,COL1A1,KLF4,AQP1,CCL24,SASH1,NFE2L2,CD274,SULF1,PLCG1,CXCL16,CCL4,PTPRK,MADCAM1,FLT4,VCL,RGCC,DMTN,ANGPT1,GCSAM,CXCL13,PLA2G7,WASH1,AIF1,CD74,RABGEF1,HRAS,COL3A1,IL1R1,FN1,DAB2IP,POSTN,PTPN22,SEMA4A,PLPP3,PADI2,CXCL9,PYCARD,HDAC6,SFRP1,DAPK2,TRIB1,GPSM3,PLVAP,CCL5,CITED2,PTGER4,THBS1,CCR6,S1PR1,CCBE1,CXCR3,FBXO31,ADAM10,IFNG,ZFP580,CXCL2,MAPK1,STK24
1	!	1.57e-10	149	541	25	0.046	0.168	GO:0002685	BP	13	regulation of leukocyte migration	7	LGALS9,CCL24,CCL4,MADCAM1,GCSAM,CXCL13,PLA2G7,AIF1,CD74,RABGEF1,IL1R1,PTPN22,PADI2,CXCL9,PYCARD,DAPK2,GPSM3,PLVAP,CCL5,PTGER4,CCR6,CXCR3,ADAM10,ZFP580,CXCL2
1	!	0.00455	45	541	9	0.017	0.2	GO:2000401	BP	13	regulation of lymphocyte migration	8	LGALS9,CCL4,GCSAM,CXCL13,AIF1,PADI2,PYCARD,CCL5,ADAM10
1	!	0.000326	95	541	14	0.026	0.147	GO:0002688	BP	13	regulation of leukocyte chemotaxis	8	CCL4,CXCL13,PLA2G7,AIF1,CD74,PADI2,CXCL9,DAPK2,GPSM3,CCL5,CCR6,ADAM10,ZFP580,CXCL2
1	!	6.13e-05	159	541	19	0.035	0.119	GO:0010632	BP	13	regulation of epithelial cell migration	7	ALOX12,KLF4,AQP1,SASH1,NFE2L2,PLCG1,FLT4,RGCC,ANGPT1,CXCL13,DAB2IP,SEMA4A,PLPP3,HDAC6,THBS1,CCR6,CCBE1,IFNG,ZFP580
1	!	0.00033	110	541	15	0.028	0.136	GO:0010594	BP	13	regulation of endothelial cell migration	8	ALOX12,KLF4,SASH1,NFE2L2,PLCG1,FLT4,RGCC,ANGPT1,CXCL13,DAB2IP,SEMA4A,PLPP3,THBS1,CCBE1,ZFP580
1	!	2.91e-13	393	541	44	0.081	0.112	GO:2000147	BP	13	positive regulation of cell motility	6	ALOX12,LGALS9,COL1A1,AQP1,CCL24,SASH1,NFE2L2,CD274,PLCG1,CXCL16,CCL4,MADCAM1,FLT4,DMTN,ANGPT1,CXCL13,PLA2G7,WASH1,AIF1,CD74,HRAS,IL1R1,FN1,DAB2IP,POSTN,SEMA4A,PLPP3,CXCL9,PYCARD,HDAC6,DAPK2,GPSM3,PLVAP,CCL5,THBS1,CCR6,S1PR1,CCBE1,FBXO31,ADAM10,IFNG,ZFP580,CXCL2,MAPK1
1	!	8.17e-14	380	541	44	0.081	0.116	GO:0030335	BP	13	positive regulation of cell migration	7	ALOX12,LGALS9,COL1A1,AQP1,CCL24,SASH1,NFE2L2,CD274,PLCG1,CXCL16,CCL4,MADCAM1,FLT4,DMTN,ANGPT1,CXCL13,PLA2G7,WASH1,AIF1,CD74,HRAS,IL1R1,FN1,DAB2IP,POSTN,SEMA4A,PLPP3,CXCL9,PYCARD,HDAC6,DAPK2,GPSM3,PLVAP,CCL5,THBS1,CCR6,S1PR1,CCBE1,FBXO31,ADAM10,IFNG,ZFP580,CXCL2,MAPK1
1	!	7.34e-08	108	541	19	0.035	0.176	GO:0002687	BP	13	positive regulation of leukocyte migration	8	LGALS9,CCL24,CCL4,MADCAM1,CXCL13,PLA2G7,AIF1,CD74,IL1R1,CXCL9,PYCARD,DAPK2,GPSM3,PLVAP,CCL5,CCR6,ADAM10,ZFP580,CXCL2
1	!	0.000178	77	541	13	0.024	0.169	GO:0002690	BP	13	positive regulation of leukocyte chemotaxis	9	CCL4,CXCL13,PLA2G7,AIF1,CD74,CXCL9,DAPK2,GPSM3,CCL5,CCR6,ADAM10,ZFP580,CXCL2
1	!	0.000426	97	541	14	0.026	0.144	GO:0010634	BP	13	positive regulation of epithelial cell migration	8	ALOX12,AQP1,SASH1,NFE2L2,PLCG1,FLT4,ANGPT1,PLPP3,HDAC6,THBS1,CCR6,CCBE1,IFNG,ZFP580
1	!	0.011	63	541	10	0.018	0.159	GO:0010595	BP	13	positive regulation of endothelial cell migration	9	ALOX12,SASH1,NFE2L2,PLCG1,FLT4,ANGPT1,PLPP3,THBS1,CCBE1,ZFP580
1	!	0.000992	208	541	20	0.037	0.096	GO:2000146	BP	13	negative regulation of cell motility	6	TIMP1,KLF4,NFE2L2,SULF1,PTPRK,RGCC,GCSAM,CXCL13,AIF1,RABGEF1,COL3A1,DAB2IP,PADI2,SFRP1,TRIB1,CTNNA1,CITED2,PTGER4,THBS1,STK24
1	!	0.00186	197	541	19	0.035	0.096	GO:0030336	BP	13	negative regulation of cell migration	7	TIMP1,KLF4,NFE2L2,SULF1,PTPRK,RGCC,GCSAM,CXCL13,AIF1,RABGEF1,COL3A1,DAB2IP,PADI2,SFRP1,TRIB1,CITED2,PTGER4,THBS1,STK24
1	!	0.00271	394	541	28	0.052	0.071	GO:0060627	BP	13	regulation of vesicle-mediated transport	4	RAB5B,LGALS9,MAP2K1,CYBA,BLK,GATA2,FCGR1,SDC1,VAMP2,SFRP4,ANGPT1,TNF,RABGEF1,SNCA,ZAP70,IL1B,IL4RA,PYCARD,LRRK2,RNF139,PICALM,CD14,FES,IFNG,UNC13D,FCER1G,MAPK1,CD209B
1	!	4.69e-09	285	541	32	0.059	0.112	GO:0050792	BP	13	regulation of viral process	4	IL12RB1,PHYHIP,RAD23A,SLPI,PNPO,CCL4,PDK4,TRIM35,TAP2,TNF,IFITM3,STAT1,STOM,PTPN22,PYCARD,OAS3,TRIM59,CCL5,FAM13B,TAP1,MAVS,ISG20,STAT2,SPN,HIST1H3B,TRIM10,HIST2H3B,TMEM203,GBP4,HIST2H3C2,HIST1H3F,HIST1H3H
1	!	0.0113	93	541	12	0.022	0.129	GO:0048525	BP	13	negative regulation of viral process	5	SLPI,CCL4,TRIM35,TNF,IFITM3,STAT1,OAS3,TRIM59,CCL5,MAVS,ISG20,TRIM10
1	!	0.00608	73	541	11	0.02	0.151	GO:1903901	BP	13	negative regulation of viral life cycle	6	SLPI,CCL4,TRIM35,TNF,IFITM3,OAS3,TRIM59,CCL5,MAVS,ISG20,TRIM10
1	!	3.61e-05	154	541	19	0.035	0.123	GO:0050688	BP	13	regulation of defense response to virus	5	IL12RB1,PHYHIP,PNPO,PDK4,STOM,PTPN22,PYCARD,CCL5,FAM13B,MAVS,STAT2,SPN,HIST1H3B,HIST2H3B,TMEM203,GBP4,HIST2H3C2,HIST1H3F,HIST1H3H
1	!	6.23e-05	127	541	17	0.031	0.134	GO:0050691	BP	13	regulation of defense response to virus by host	6	IL12RB1,PHYHIP,PNPO,PDK4,STOM,PTPN22,PYCARD,CCL5,FAM13B,MAVS,STAT2,HIST1H3B,HIST2H3B,TMEM203,HIST2H3C2,HIST1H3F,HIST1H3H
1	!	2.61e-05	120	541	17	0.031	0.142	GO:0002230	BP	13	positive regulation of defense response to virus by host	7	IL12RB1,PHYHIP,PNPO,PDK4,STOM,PTPN22,PYCARD,CCL5,FAM13B,MAVS,STAT2,HIST1H3B,HIST2H3B,TMEM203,HIST2H3C2,HIST1H3F,HIST1H3H
1	!	9.33e-21	5993	541	260	0.481	0.043	GO:0007165	BP	13	signal transduction	4	RAB5B,IL12RB1,LGALS9,TIMP1,RAMP2,ITGB7,FBXO9,COL1A1,EEF1E1,CDKN1B,KLF4,DNMT1,PSAP,CCL24,MAP2K1,UBQLN1,SH2D1A,CD247,CYBA,CTNNB1,DERL3,CCL8,PSEN2,BLK,GATA2,LRRK1,SASH1,NFE2L2,FCGR1,H2-M3,CD274,MAPKAPK2,IL10,SULF1,PLCG1,NBR1,BRCA1,TRAF4,CDK5RAP3,IRF1,CCL4,PDK4,FYN,TNFAIP3,PTPRK,SIRT1,SGPL1,DDIT4,PLEK,ADORA2A,MADCAM1,FLT4,SDC1,RAB10,GRIN2C,NOS2,NME2,PER1,SEL1L,PRKCH,AKR1C18,SFRP4,GADD45G,CD180,ERBB2I…
1	!	0.000209	78	541	13	0.024	0.167	GO:0038034	BP	13	signal transduction in absence of ligand	5	FYN,TNF,FAS,STRADB,IL1B,CASP2,GATA1,CASP3,CTNNA1,GSK3A,BCL2A1B,SRPX,BCL2A1A
1	!	4.44e-39	2199	541	169	0.312	0.077	GO:0007166	BP	13	cell surface receptor signaling pathway	5	IL12RB1,LGALS9,TIMP1,ITGB7,COL1A1,CDKN1B,KLF4,CCL24,CD247,CTNNB1,CCL8,PSEN2,BLK,GATA2,LRRK1,SASH1,FCGR1,H2-M3,CD274,MAPKAPK2,SULF1,PLCG1,BRCA1,IRF1,CCL4,PDK4,FYN,TNFAIP3,PTPRK,SIRT1,SGPL1,DDIT4,PLEK,ADORA2A,MADCAM1,FLT4,SDC1,GRIN2C,NME2,SEL1L,PRKCH,SFRP4,CD180,DMTN,RB1,IRG1,FYB,ANGPT1,STK3,GCSAM,IFNAR1,NPFF,CXCL13,CLEC4N,XDH,TNF,CD74,CD6,FAS,TNFRSF25,VLDLR,TCF7L2,RABGEF1,IFITM3,HRAS,PIDD1,FAM20C,…
1	!	0.0349	87	541	11	0.02	0.126	GO:0007229	BP	13	integrin-mediated signaling pathway	6	TIMP1,ITGB7,PLEK,MADCAM1,NME2,DMTN,COL3A1,LAT,CTNNA1,FCER1G,ITGAD
1	!	0.00541	762	541	42	0.078	0.055	GO:0007167	BP	13	enzyme linked receptor protein signaling pathway	6	LGALS9,CTNNB1,BLK,MAPKAPK2,SULF1,PLCG1,PDK4,FYN,PTPRK,SIRT1,SGPL1,DDIT4,FLT4,ANGPT1,XDH,TCF7L2,RABGEF1,FAM20C,SNCA,COL3A1,ZAP70,PARP1,DAB2IP,IL1B,F3,ERRFI1,TGFBR3,LAT,SFRP1,CASP3,NEDD4,CD59A,SOCS1,TXNIP,CITED2,THBS1,CCBE1,SOCS3,FES,ADAM10,GSK3A,MAPK1
1	!	7.08e-05	483	541	35	0.065	0.072	GO:0007169	BP	13	transmembrane receptor protein tyrosine kinase signaling pathway	7	CTNNB1,BLK,MAPKAPK2,SULF1,PLCG1,PDK4,FYN,SIRT1,SGPL1,DDIT4,FLT4,ANGPT1,XDH,TCF7L2,RABGEF1,FAM20C,SNCA,ZAP70,DAB2IP,IL1B,F3,ERRFI1,LAT,CASP3,NEDD4,CD59A,SOCS1,TXNIP,THBS1,CCBE1,SOCS3,FES,ADAM10,GSK3A,MAPK1
1	!	4.48e-17	360	541	47	0.087	0.131	GO:0019221	BP	13	cytokine-mediated signaling pathway	6	IL12RB1,CCL24,CCL8,IRF1,CCL4,SIRT1,ANGPT1,IFNAR1,CXCL13,TNF,CD74,TNFRSF25,RABGEF1,IFITM3,IL18RAP,IL1RL1,IL18R1,IL1R1,STAT1,IL1B,ZBP1,PADI2,CXCL9,CCR9,IL4RA,PYCARD,PLVAP,CCL5,MAVS,ACKR1,SOCS1,CCR6,CD24A,CXCR5,CXCR6,SOCS3,IIGP1,CXCL2,PIRB,CXCL11,IRAK2,LSM14A,IL2RB,NLRC5,CCR5,GM2564,GM21541
1	!	1.16e-08	75	541	17	0.031	0.227	GO:0070098	BP	13	chemokine-mediated signaling pathway	7	CCL24,CCL8,CCL4,CXCL13,PADI2,CXCL9,CCR9,CCL5,ACKR1,CCR6,CXCR5,CXCR6,CXCL2,CXCL11,CCR5,GM2564,GM21541
1	!	0.00231	22	541	7	0.013	0.318	GO:0060337	BP	13	type I interferon signaling pathway	7	IFNAR1,IFITM3,ZBP1,MAVS,SOCS1,LSM14A,NLRC5
1	!	1.28e-09	48	541	15	0.028	0.312	GO:0031663	BP	13	lipopolysaccharide-mediated signaling pathway	6	SASH1,TNFAIP3,CD180,IRG1,TNF,CD6,IL1B,PTPN22,TRIB1,MIF,CCL5,PRDM1,CD14,IRAK2,MAPK1
1	!	6.18e-24	2231	541	144	0.266	0.065	GO:0035556	BP	13	intracellular signal transduction	5	RAB5B,FBXO9,EEF1E1,KLF4,DNMT1,PSAP,CCL24,MAP2K1,UBQLN1,CTNNB1,CCL8,PSEN2,LRRK1,SASH1,NFE2L2,MAPKAPK2,IL10,PLCG1,NBR1,BRCA1,TRAF4,CDK5RAP3,CCL4,FYN,TNFAIP3,SIRT1,DDIT4,PLEK,FLT4,RAB10,NOS2,PER1,PRKCH,AKR1C18,GADD45G,ERBB2IP,DMTN,RB1,GOLPH3,ANGPT1,STK3,IL15RA,CLEC4N,TREML1,XDH,DUSP1,AIF1,TNF,CD74,FAS,TNFRSF25,TCF7L2,NFKB2,RABGEF1,CDK2,HRAS,PIDD1,CASP1,RB1CC1,STRADB,CFLAR,COL3A1,IL1RL1,IL18R1,STAT1,…
1	!	0.0163	113	541	13	0.024	0.115	GO:0072331	BP	13	signal transduction by p53 class mediator	6	EEF1E1,CDK5RAP3,SIRT1,DDIT4,CD74,PIDD1,RBM38,CASP2,NUPR1,PYCARD,MIF,TOPORS,SH3GLB1
1	!	2.59e-09	229	541	29	0.054	0.127	GO:0007249	BP	13	I-kappaB kinase/NF-kappaB signaling	6	CTNNB1,FYN,TNFAIP3,SIRT1,PER1,ANGPT1,CLEC4N,TNF,NFKB2,CASP1,CFLAR,IL1RL1,IL18R1,STAT1,DAB2IP,IL1B,RBCK1,ECT2,NFKB1,PYCARD,TRIM59,UBD,MAVS,NOD1,SAA3,UNC5CL,RNF31,DDRGK1,LIME1
1	!	0.00136	193	541	19	0.035	0.098	GO:0019932	BP	13	second-messenger-mediated signaling	6	PLCG1,CCL4,NOS2,DMTN,TREML1,ZAP70,GNAS,VCAM1,CXCL9,LAT,MT2,MT1,LRRK2,THBS1,CD24A,CXCR3,CD8A,CXCL11,CCR5
1	!	2.55e-09	213	541	28	0.052	0.131	GO:0031098	BP	13	stress-activated protein kinase signaling cascade	6	MAP2K1,SASH1,MAPKAPK2,NBR1,TRAF4,FLT4,PER1,GADD45G,STK3,XDH,TNF,HRAS,RB1CC1,STRADB,DAB2IP,IL1B,PTPN22,DNAJA1,ERRFI1,HSPH1,PYCARD,SFRP1,TRIB1,MID1,NOD1,PTGER4,UNC5CL,MAPK1
1	!	4.71e-17	549	541	58	0.107	0.106	GO:0097190	BP	13	apoptotic signaling pathway	5	EEF1E1,UBQLN1,CTNNB1,NFE2L2,BRCA1,FYN,TNFAIP3,SIRT1,SGPL1,DDIT4,ADORA2A,STK3,TNF,CD74,FAS,TNFRSF25,TCF7L2,HRAS,PIDD1,RB1CC1,STRADB,CFLAR,PARP1,NR4A2,DAB2IP,DNAJC10,IL1B,RBCK1,GCLM,P2RX7,CHEK2,HSPH1,CASP2,NUPR1,PYCARD,GATA1,SFRP1,CASP3,HYOU1,GCLC,DAPK2,MIF,PARL,FIGNL1,LRRK2,TOPORS,SH3GLB1,CTNNA1,THBS1,CD24A,SPN,IFNG,GSK3A,STK24,BCL2A1B,SRPX,TNFSF12,BCL2A1A
1	!	2.33e-10	224	541	30	0.055	0.134	GO:0097191	BP	13	extrinsic apoptotic signaling pathway	6	BRCA1,FYN,TNFAIP3,STK3,TNF,FAS,TCF7L2,PIDD1,RB1CC1,STRADB,CFLAR,DAB2IP,IL1B,RBCK1,GCLM,P2RX7,CASP2,PYCARD,GATA1,SFRP1,CASP3,GCLC,CTNNA1,THBS1,IFNG,GSK3A,BCL2A1B,SRPX,TNFSF12,BCL2A1A
1	!	0.000209	78	541	13	0.024	0.167	GO:0097192	BP	13	extrinsic apoptotic signaling pathway in absence of ligand	7	FYN,TNF,FAS,STRADB,IL1B,CASP2,GATA1,CASP3,CTNNA1,GSK3A,BCL2A1B,SRPX,BCL2A1A
1	!	1.72e-06	261	541	27	0.05	0.103	GO:0097193	BP	13	intrinsic apoptotic signaling pathway	6	UBQLN1,NFE2L2,BRCA1,SIRT1,DDIT4,TNF,CD74,HRAS,PARP1,DAB2IP,DNAJC10,CHEK2,HSPH1,NUPR1,PYCARD,CASP3,HYOU1,DAPK2,MIF,PARL,FIGNL1,LRRK2,TOPORS,SH3GLB1,STK24,BCL2A1B,BCL2A1A
1	!	0.0218	99	541	12	0.022	0.121	GO:0008630	BP	13	intrinsic apoptotic signaling pathway in response to DNA damage	7	BRCA1,SIRT1,DDIT4,TNF,CD74,CHEK2,NUPR1,PYCARD,MIF,TOPORS,BCL2A1B,BCL2A1A
1	!	1.8e-14	255	541	37	0.068	0.145	GO:0002764	BP	13	immune response-regulating signaling pathway	5	UBQLN1,CD247,CYBA,BLK,FCGR1,H2-M3,MAPKAPK2,PLCG1,IRF1,FYN,TNFAIP3,PRKCH,CD180,ERBB2IP,FYB,GCSAM,CLEC4N,RABGEF1,HRAS,ZAP70,DAB2IP,RBCK1,PTPN22,CLEC4E,TESPA1,MAVS,RNF31,KLRE1,CD14,LAX1,IFNG,SKAP1,FCER1G,IRAK2,MAPK1,LSM14A,LIME1
1	!	1.34e-10	148	541	25	0.046	0.169	GO:0002768	BP	13	immune response-regulating cell surface receptor signaling pathway	6	CD247,BLK,FCGR1,H2-M3,PLCG1,FYN,PRKCH,FYB,GCSAM,CLEC4N,RABGEF1,HRAS,ZAP70,RBCK1,PTPN22,CLEC4E,TESPA1,RNF31,KLRE1,LAX1,IFNG,SKAP1,FCER1G,MAPK1,LIME1
1	!	6.68e-13	238	541	34	0.063	0.143	GO:0002757	BP	13	immune response-activating signal transduction	6	UBQLN1,CD247,CYBA,BLK,MAPKAPK2,PLCG1,IRF1,FYN,TNFAIP3,PRKCH,CD180,ERBB2IP,FYB,GCSAM,CLEC4N,RABGEF1,HRAS,ZAP70,DAB2IP,RBCK1,PTPN22,TESPA1,MAVS,RNF31,KLRE1,CD14,LAX1,IFNG,SKAP1,FCER1G,IRAK2,MAPK1,LSM14A,LIME1
1	!	2.29e-05	119	541	17	0.031	0.143	GO:0002758	BP	13	innate immune response-activating signal transduction	7	UBQLN1,CYBA,MAPKAPK2,PLCG1,IRF1,TNFAIP3,CD180,ERBB2IP,CLEC4N,DAB2IP,PTPN22,MAVS,KLRE1,CD14,FCER1G,IRAK2,LSM14A
1	!	0.0134	111	541	13	0.024	0.117	GO:0002221	BP	13	pattern recognition receptor signaling pathway	8	UBQLN1,CYBA,MAPKAPK2,IRF1,TNFAIP3,CD180,ERBB2IP,DAB2IP,PTPN22,MAVS,CD14,IRAK2,LSM14A
1	!	7.04e-09	133	541	22	0.041	0.165	GO:0002429	BP	13	immune response-activating cell surface receptor signaling pathway	7	CD247,BLK,PLCG1,FYN,PRKCH,FYB,GCSAM,CLEC4N,RABGEF1,HRAS,ZAP70,RBCK1,PTPN22,TESPA1,RNF31,KLRE1,LAX1,IFNG,SKAP1,FCER1G,MAPK1,LIME1
1	!	1.35e-06	113	541	18	0.033	0.159	GO:0050851	BP	13	antigen receptor-mediated signaling pathway	8	CD247,BLK,PLCG1,FYN,PRKCH,FYB,GCSAM,HRAS,ZAP70,RBCK1,PTPN22,TESPA1,RNF31,LAX1,IFNG,SKAP1,MAPK1,LIME1
1	!	8.09e-06	72	541	14	0.026	0.194	GO:0050852	BP	13	T cell receptor signaling pathway	9	CD247,PLCG1,FYN,FYB,HRAS,ZAP70,RBCK1,PTPN22,TESPA1,RNF31,IFNG,SKAP1,MAPK1,LIME1
1	!	2.64e-11	709	541	57	0.105	0.08	GO:0023014	BP	13	signal transduction by protein phosphorylation	5	KLF4,PSAP,CCL24,MAP2K1,CTNNB1,CCL8,SASH1,MAPKAPK2,NBR1,TRAF4,CDK5RAP3,CCL4,FLT4,PER1,GADD45G,ANGPT1,STK3,XDH,DUSP1,TNF,CD74,FAS,TNFRSF25,HRAS,RB1CC1,STRADB,FN1,DAB2IP,IL1B,PTPN22,DNAJA1,ERRFI1,P2RX7,HSPH1,PYCARD,STK26,SFRP1,TRIB1,MIF,MAP4K5,PLVAP,CCL5,MID1,LRRK2,BANK1,NOD1,PTGER4,THBS1,UNC5CL,PIK3R6,CD24A,LAX1,MAPK1,STK24,LIME1,GM2564,GM21541
1	!	5.57e-11	678	541	55	0.102	0.081	GO:0000165	BP	13	MAPK cascade	6	KLF4,PSAP,CCL24,MAP2K1,CTNNB1,CCL8,SASH1,MAPKAPK2,NBR1,TRAF4,CDK5RAP3,CCL4,FLT4,PER1,GADD45G,ANGPT1,STK3,XDH,DUSP1,TNF,CD74,FAS,TNFRSF25,HRAS,RB1CC1,STRADB,FN1,DAB2IP,IL1B,PTPN22,DNAJA1,ERRFI1,P2RX7,HSPH1,PYCARD,SFRP1,TRIB1,MIF,MAP4K5,PLVAP,CCL5,MID1,LRRK2,BANK1,NOD1,PTGER4,THBS1,UNC5CL,PIK3R6,CD24A,LAX1,MAPK1,LIME1,GM2564,GM21541
1	!	0.00193	257	541	22	0.041	0.086	GO:0070371	BP	13	ERK1 and ERK2 cascade	7	KLF4,CCL24,MAP2K1,CCL8,CCL4,FLT4,ANGPT1,DUSP1,CD74,HRAS,FN1,DAB2IP,PTPN22,ERRFI1,PYCARD,MIF,CCL5,NOD1,PTGER4,MAPK1,GM2564,GM21541
1	!	7.92e-09	207	541	27	0.05	0.13	GO:0051403	BP	13	stress-activated MAPK cascade	7	MAP2K1,SASH1,MAPKAPK2,NBR1,TRAF4,FLT4,PER1,GADD45G,STK3,XDH,TNF,HRAS,RB1CC1,STRADB,DAB2IP,IL1B,PTPN22,DNAJA1,HSPH1,PYCARD,SFRP1,TRIB1,MID1,NOD1,PTGER4,UNC5CL,MAPK1
1	!	3.4e-05	170	541	20	0.037	0.118	GO:0007254	BP	13	JNK cascade	8	SASH1,TRAF4,FLT4,PER1,GADD45G,STK3,TNF,HRAS,RB1CC1,STRADB,DAB2IP,IL1B,PTPN22,DNAJA1,PYCARD,SFRP1,TRIB1,NOD1,PTGER4,UNC5CL
1	!	0.000677	27	541	8	0.015	0.296	GO:0038066	BP	13	p38MAPK cascade	8	SASH1,MAPKAPK2,PER1,GADD45G,XDH,DAB2IP,PTPN22,HSPH1
1	!	5.54e-30	2666	541	172	0.318	0.065	GO:0023051	BP	13	regulation of signaling	3	LGALS9,TIMP1,RAMP2,FBXO9,COL1A1,EEF1E1,KLF4,PSAP,CCL24,MAP2K1,UBQLN1,SH2D1A,CYBA,CTNNB1,CCL8,TRPM2,BLK,GATA2,LRRK1,SASH1,NFE2L2,IL10,SULF1,NBR1,BRCA1,TRAF4,CDK5RAP3,IRF1,CCL4,FYN,TNFAIP3,SIRT1,DDIT4,PLEK,ADORA2A,FLT4,NOS2,SLC6A4,PER1,VAMP2,GFAP,PRKCH,AKR1C18,SFRP4,GADD45G,CD180,ERBB2IP,DMTN,RB1,IRG1,GOLPH3,ANGPT1,STK3,GCSAM,IFNAR1,NPFF,CLEC4N,TREML1,XDH,DUSP1,TNF,CD74,FAS,TNFRSF25,TCF7L2,RABGEF1,…
1	!	6.81e-11	1121	541	74	0.137	0.066	GO:0023057	BP	13	negative regulation of signaling	4	KLF4,UBQLN1,CTNNB1,GATA2,NFE2L2,SULF1,BRCA1,CDK5RAP3,FYN,TNFAIP3,SIRT1,DDIT4,PLEK,SLC6A4,PER1,SFRP4,ERBB2IP,RB1,IRG1,STK3,NPFF,TREML1,XDH,DUSP1,TNF,CD74,TCF7L2,RABGEF1,SNCA,RB1CC1,STRADB,CFLAR,IL1RL1,STAT1,NR4A2,DAB2IP,IL1B,PTPN22,GCLM,DNAJA1,PADI2,ERRFI1,TGFBR3,P2RX7,HSPH1,PYCARD,GATA1,SFRP1,HYOU1,NEDD4,GCLC,TRIB1,CD59A,MGLL,MIF,PARL,TRIM59,CCL5,FIGNL1,LRRK2,SH3GLB1,CTNNA1,BANK1,SOCS1,PRDM1,THBS…
1	!	1.83e-25	1368	541	111	0.205	0.081	GO:0023056	BP	13	positive regulation of signaling	4	LGALS9,COL1A1,EEF1E1,PSAP,CCL24,MAP2K1,SH2D1A,CYBA,CTNNB1,CCL8,TRPM2,BLK,LRRK1,SASH1,IL10,SULF1,TRAF4,CDK5RAP3,CCL4,FYN,SIRT1,ADORA2A,FLT4,VAMP2,GFAP,PRKCH,AKR1C18,SFRP4,GADD45G,CD180,DMTN,GOLPH3,ANGPT1,STK3,CLEC4N,XDH,TNF,CD74,FAS,TNFRSF25,TCF7L2,HRAS,PIDD1,CASP1,SNCA,RB1CC1,CFLAR,COL3A1,IL18R1,IL1R1,ZAP70,PARP1,DAB2IP,CAT,IL1B,RBCK1,ZBP1,GNAS,CAR2,ECT2,PTPN22,CHRNB2,F3,NFKB1,TGFBR3,CXCL9,P2RX7,…
1	!	1.05e-29	2367	541	160	0.296	0.068	GO:0009966	BP	13	regulation of signal transduction	4	LGALS9,TIMP1,RAMP2,FBXO9,COL1A1,EEF1E1,KLF4,PSAP,CCL24,MAP2K1,UBQLN1,SH2D1A,CYBA,CTNNB1,CCL8,GATA2,LRRK1,SASH1,NFE2L2,IL10,SULF1,NBR1,BRCA1,TRAF4,CDK5RAP3,IRF1,CCL4,FYN,TNFAIP3,SIRT1,DDIT4,PLEK,ADORA2A,FLT4,PER1,PRKCH,AKR1C18,SFRP4,GADD45G,CD180,ERBB2IP,DMTN,RB1,IRG1,GOLPH3,ANGPT1,STK3,GCSAM,IFNAR1,CLEC4N,TREML1,XDH,DUSP1,TNF,CD74,FAS,TNFRSF25,TCF7L2,RABGEF1,USP33,HRAS,PIDD1,FAM20C,CASP1,SNCA,RB1…
1	!	4.52e-18	1435	541	101	0.187	0.07	GO:1902531	BP	13	regulation of intracellular signal transduction	5	FBXO9,EEF1E1,KLF4,PSAP,CCL24,MAP2K1,UBQLN1,CTNNB1,CCL8,LRRK1,SASH1,NFE2L2,IL10,NBR1,TRAF4,CDK5RAP3,CCL4,FYN,TNFAIP3,SIRT1,DDIT4,FLT4,PER1,AKR1C18,GADD45G,ERBB2IP,GOLPH3,ANGPT1,STK3,CLEC4N,XDH,DUSP1,TNF,CD74,FAS,TNFRSF25,TCF7L2,RABGEF1,HRAS,CASP1,RB1CC1,CFLAR,COL3A1,IL1RL1,IL18R1,STAT1,ZAP70,FN1,PARP1,DAB2IP,CAT,IL1B,RBCK1,GNAS,ECT2,PTPN22,F3,DNAJA1,ERRFI1,CXCL9,P2RX7,HSPH1,PYCARD,SFRP1,HYOU1,NEDD…
1	!	1.23e-06	188	541	23	0.043	0.122	GO:0070302	BP	13	regulation of stress-activated protein kinase signaling cascade	6	MAP2K1,SASH1,NBR1,TRAF4,FLT4,PER1,GADD45G,STK3,XDH,TNF,HRAS,RB1CC1,DAB2IP,IL1B,PTPN22,DNAJA1,HSPH1,PYCARD,SFRP1,MID1,NOD1,UNC5CL,MAPK1
1	!	6.7e-08	210	541	26	0.048	0.124	GO:0043122	BP	13	regulation of I-kappaB kinase/NF-kappaB signaling	6	CTNNB1,FYN,TNFAIP3,SIRT1,PER1,ANGPT1,CLEC4N,TNF,CASP1,CFLAR,IL1RL1,IL18R1,STAT1,DAB2IP,IL1B,RBCK1,ECT2,PYCARD,TRIM59,UBD,MAVS,NOD1,UNC5CL,RNF31,DDRGK1,LIME1
1	!	8.73e-24	1230	541	102	0.189	0.083	GO:0009967	BP	13	positive regulation of signal transduction	5	LGALS9,COL1A1,EEF1E1,PSAP,CCL24,MAP2K1,SH2D1A,CYBA,CTNNB1,CCL8,LRRK1,SASH1,IL10,SULF1,TRAF4,CDK5RAP3,CCL4,FYN,SIRT1,ADORA2A,FLT4,PRKCH,AKR1C18,SFRP4,GADD45G,CD180,DMTN,GOLPH3,ANGPT1,STK3,CLEC4N,XDH,TNF,CD74,FAS,TNFRSF25,TCF7L2,HRAS,PIDD1,CASP1,RB1CC1,CFLAR,COL3A1,IL18R1,IL1R1,ZAP70,PARP1,DAB2IP,CAT,IL1B,RBCK1,ZBP1,GNAS,ECT2,PTPN22,F3,NFKB1,TGFBR3,CXCL9,P2RX7,CASP2,LAT,PYCARD,HDAC6,SFRP1,NEDD4,MIF…
1	!	1.59e-16	820	541	71	0.131	0.087	GO:1902533	BP	13	positive regulation of intracellular signal transduction	6	EEF1E1,PSAP,CCL24,MAP2K1,CTNNB1,CCL8,LRRK1,SASH1,IL10,TRAF4,CDK5RAP3,CCL4,FYN,SIRT1,FLT4,AKR1C18,GADD45G,GOLPH3,ANGPT1,STK3,CLEC4N,XDH,TNF,CD74,FAS,TNFRSF25,TCF7L2,HRAS,CASP1,RB1CC1,CFLAR,COL3A1,IL18R1,ZAP70,DAB2IP,CAT,IL1B,RBCK1,GNAS,ECT2,PTPN22,F3,CXCL9,P2RX7,PYCARD,NEDD4,MIF,MAP4K5,CCL5,UBD,MID1,LRRK2,SH3GLB1,MAVS,BANK1,SOCS1,NOD1,THBS1,UNC5CL,PIK3R6,RNF31,CD24A,CXCR3,CD8A,IFNG,CXCL11,HCST,DDR…
1	!	0.00824	159	541	16	0.03	0.101	GO:0043123	BP	13	positive regulation of I-kappaB kinase/NF-kappaB signaling	7	CTNNB1,FYN,CLEC4N,TNF,CASP1,CFLAR,IL18R1,IL1B,RBCK1,ECT2,UBD,MAVS,NOD1,UNC5CL,RNF31,DDRGK1
1	!	0.00402	133	541	15	0.028	0.113	GO:0070304	BP	13	positive regulation of stress-activated protein kinase signaling cascade	7	SASH1,TRAF4,FLT4,GADD45G,STK3,XDH,TNF,HRAS,RB1CC1,DAB2IP,IL1B,PYCARD,MID1,NOD1,UNC5CL
1	!	3.63e-11	1011	541	70	0.129	0.069	GO:0009968	BP	13	negative regulation of signal transduction	5	KLF4,UBQLN1,CTNNB1,GATA2,NFE2L2,SULF1,BRCA1,CDK5RAP3,FYN,TNFAIP3,SIRT1,DDIT4,PLEK,PER1,SFRP4,ERBB2IP,RB1,IRG1,STK3,TREML1,XDH,DUSP1,TNF,CD74,TCF7L2,RABGEF1,SNCA,RB1CC1,STRADB,CFLAR,IL1RL1,STAT1,NR4A2,DAB2IP,IL1B,PTPN22,GCLM,DNAJA1,PADI2,ERRFI1,TGFBR3,P2RX7,HSPH1,PYCARD,GATA1,SFRP1,HYOU1,NEDD4,GCLC,TRIB1,CD59A,MIF,PARL,TRIM59,CCL5,FIGNL1,LRRK2,SH3GLB1,CTNNA1,BANK1,SOCS1,PRDM1,THBS1,TMEM64,LAX1,SOC…
1	!	1.3e-06	435	541	36	0.067	0.083	GO:1902532	BP	13	negative regulation of intracellular signal transduction	6	KLF4,NFE2L2,CDK5RAP3,TNFAIP3,SIRT1,DDIT4,PER1,ERBB2IP,XDH,DUSP1,CD74,RABGEF1,IL1RL1,STAT1,DAB2IP,IL1B,PTPN22,DNAJA1,ERRFI1,P2RX7,HSPH1,PYCARD,SFRP1,HYOU1,MIF,PARL,TRIM59,FIGNL1,LRRK2,SH3GLB1,BANK1,SOCS1,THBS1,LAX1,SOCS3,GSK3A
1	!	0.049	3	541	3	0.006	1	GO:0070425	BP	13	negative regulation of nucleotide-binding oligomerization domain containing signaling pathway	7	TNFAIP3,ERBB2IP,PTPN22
1	!	0.049	3	541	3	0.006	1	GO:0070433	BP	13	negative regulation of nucleotide-binding oligomerization domain containing 2 signaling pathway	8	TNFAIP3,ERBB2IP,PTPN22
1	!	3.75e-13	361	541	42	0.078	0.116	GO:2001233	BP	13	regulation of apoptotic signaling pathway	5	EEF1E1,UBQLN1,CTNNB1,NFE2L2,BRCA1,FYN,TNFAIP3,SIRT1,ADORA2A,STK3,TNF,CD74,FAS,TCF7L2,PIDD1,RB1CC1,STRADB,CFLAR,PARP1,NR4A2,DAB2IP,IL1B,RBCK1,GCLM,HSPH1,CASP2,PYCARD,GATA1,SFRP1,HYOU1,GCLC,DAPK2,MIF,PARL,FIGNL1,LRRK2,SH3GLB1,CTNNA1,THBS1,GSK3A,SRPX,TNFSF12
1	!	1.24e-07	153	541	22	0.041	0.144	GO:2001236	BP	13	regulation of extrinsic apoptotic signaling pathway	6	BRCA1,FYN,TNFAIP3,STK3,TNF,FAS,TCF7L2,PIDD1,RB1CC1,STRADB,CFLAR,IL1B,RBCK1,GCLM,PYCARD,GATA1,SFRP1,GCLC,CTNNA1,THBS1,SRPX,TNFSF12
1	!	0.0371	44	541	8	0.015	0.182	GO:2001239	BP	13	regulation of extrinsic apoptotic signaling pathway in absence of ligand	7	FYN,TNF,FAS,STRADB,IL1B,GATA1,CTNNA1,SRPX
1	!	0.0473	143	541	14	0.026	0.098	GO:2001242	BP	13	regulation of intrinsic apoptotic signaling pathway	6	UBQLN1,NFE2L2,SIRT1,CD74,PARP1,HSPH1,PYCARD,HYOU1,DAPK2,MIF,PARL,FIGNL1,LRRK2,SH3GLB1
1	!	0.00131	156	541	17	0.031	0.109	GO:2001235	BP	13	positive regulation of apoptotic signaling pathway	6	EEF1E1,SIRT1,ADORA2A,STK3,FAS,PIDD1,DAB2IP,RBCK1,CASP2,PYCARD,SFRP1,SH3GLB1,CTNNA1,THBS1,GSK3A,SRPX,TNFSF12
1	!	0.00424	57	541	10	0.018	0.175	GO:2001238	BP	13	positive regulation of extrinsic apoptotic signaling pathway	7	STK3,FAS,PIDD1,RBCK1,PYCARD,SFRP1,CTNNA1,THBS1,SRPX,TNFSF12
1	!	1.19e-07	199	541	25	0.046	0.126	GO:2001234	BP	13	negative regulation of apoptotic signaling pathway	6	CTNNB1,NFE2L2,BRCA1,FYN,TNFAIP3,SIRT1,TNF,CD74,TCF7L2,RB1CC1,STRADB,CFLAR,NR4A2,IL1B,GCLM,HSPH1,GATA1,HYOU1,GCLC,MIF,PARL,FIGNL1,LRRK2,SH3GLB1,CTNNA1
1	!	0.00104	89	541	13	0.024	0.146	GO:2001237	BP	13	negative regulation of extrinsic apoptotic signaling pathway	7	BRCA1,FYN,TNFAIP3,TNF,TCF7L2,RB1CC1,STRADB,CFLAR,IL1B,GCLM,GATA1,GCLC,CTNNA1
1	!	1.75e-06	76	541	15	0.028	0.197	GO:0001959	BP	13	regulation of cytokine-mediated signaling pathway	5	ANGPT1,IFNAR1,CD74,RABGEF1,IL1R1,ZBP1,PADI2,PYCARD,CCL5,MAVS,SOCS1,CD24A,IRAK2,LSM14A,NLRC5
1	!	0.0217	20	541	6	0.011	0.3	GO:0060338	BP	13	regulation of type I interferon-mediated signaling pathway	6	IFNAR1,ZBP1,MAVS,SOCS1,LSM14A,NLRC5
1	!	0.000293	17	541	7	0.013	0.412	GO:0031664	BP	13	regulation of lipopolysaccharide-mediated signaling pathway	5	SASH1,TNFAIP3,CD180,IRG1,TRIB1,MIF,PRDM1
1	!	2.69e-34	5709	541	282	0.521	0.049	GO:0019222	BP	13	regulation of metabolic process	3	ALOX12,LGALS9,TIMP1,UHRF1,RAMP2,COL1A1,CHORDC1,IRF9,CDKN1B,KLF4,RAD23A,DNMT1,PSAP,AQP1,CCL24,MAP2K1,UBQLN1,CYBA,CTNNB1,SPIB,GABPA,DERL3,CCL8,UBE2G2,PABPC4,RNF168,GATA2,LRRK1,SASH1,ENDOG,NFE2L2,H2-M3,PLGRKT,MAPKAPK2,IL10,SULF1,SLPI,NBR1,BRCA1,TRAF4,CDK5RAP3,IRF1,CCL4,PDK4,FYN,TNFAIP3,PTPRK,SIRT1,DDIT4,PLEK,ADORA2A,FLT4,BTG2,ACE,GRIN2C,NOS2,SLC6A4,NME2,PER1,MNAT1,PRKCH,SRSF5,FBLN5,AKR1C18,YY1,SFRP4…
1	!	8.1e-12	430	541	44	0.081	0.102	GO:0009894	BP	13	regulation of catabolic process	4	TIMP1,CDKN1B,RAD23A,UBQLN1,DERL3,UBE2G2,ENDOG,IL10,CDK5RAP3,FYN,TNFAIP3,DDIT4,BTG2,GRIN2C,NOS2,PSME1,USP25,WAC,TNF,SNCA,DAB2IP,IL1B,CST3,RNF19B,P2RX7,CHEK2,EDEM1,PLK1,CUL4A,NEDD4,GCLC,TRIB1,LRRK2,RNF139,EDEM2,HCAR2,ZFP36L2,IFNG,EGLN2,DDRGK1,MLYCD,SVIP,PSME2,TNFSF12
1	!	7.45e-11	3971	541	172	0.318	0.043	GO:0009889	BP	13	regulation of biosynthetic process	4	UHRF1,RAMP2,COL1A1,IRF9,CDKN1B,KLF4,DNMT1,MAP2K1,CYBA,CTNNB1,SPIB,GABPA,RNF168,GATA2,NFE2L2,H2-M3,MAPKAPK2,IL10,SULF1,BRCA1,CDK5RAP3,IRF1,CCL4,PDK4,TNFAIP3,PTPRK,SIRT1,PLEK,ADORA2A,BTG2,NOS2,NME2,PER1,MNAT1,PRKCH,SRSF5,AKR1C18,YY1,SFRP4,ERBB2IP,RGCC,RB1,RAD21,STK3,USP7,IFNAR1,DUSP1,WAC,AIF1,TNF,RPS14,VLDLR,TCF7L2,PRDX3,MMS19,NFKB2,CDK2,IFITM3,HRAS,SNCA,RB1CC1,CFLAR,STAT1,PARP1,BATF3,USF1,SUV39H2,…
1	!	4.91e-14	3997	541	182	0.336	0.046	GO:0051171	BP	13	regulation of nitrogen compound metabolic process	4	UHRF1,RAMP2,COL1A1,IRF9,CDKN1B,KLF4,DNMT1,MAP2K1,CTNNB1,SPIB,GABPA,RNF168,GATA2,ENDOG,NFE2L2,H2-M3,IL10,SULF1,BRCA1,CDK5RAP3,IRF1,CCL4,TNFAIP3,PTPRK,SIRT1,DDIT4,ADORA2A,BTG2,NOS2,NME2,PER1,MNAT1,PRKCH,SRSF5,YY1,SFRP4,SLF1,ERBB2IP,DNAJC15,RGCC,RB1,RAD21,STK3,PDE1B,USP7,IFNAR1,DUSP1,WAC,AIF1,TNF,RPS14,OTUB1,VLDLR,TCF7L2,PRDX3,MMS19,NFKB2,CDK2,IFITM3,HRAS,SNCA,RB1CC1,CFLAR,STAT1,PARP1,BATF3,USF1,SUV…
1	!	2.04e-28	5387	541	260	0.481	0.048	GO:0060255	BP	13	regulation of macromolecule metabolic process	4	ALOX12,LGALS9,TIMP1,UHRF1,RAMP2,COL1A1,CHORDC1,IRF9,CDKN1B,KLF4,RAD23A,DNMT1,PSAP,AQP1,CCL24,MAP2K1,UBQLN1,CTNNB1,SPIB,GABPA,DERL3,CCL8,UBE2G2,PABPC4,RNF168,GATA2,LRRK1,SASH1,ENDOG,NFE2L2,PLGRKT,MAPKAPK2,IL10,SULF1,SLPI,NBR1,BRCA1,TRAF4,CDK5RAP3,IRF1,CCL4,FYN,TNFAIP3,PTPRK,SIRT1,DDIT4,ADORA2A,FLT4,BTG2,ACE,GRIN2C,NOS2,SLC6A4,NME2,PER1,MNAT1,PRKCH,SRSF5,YY1,SFRP4,GADD45G,SLF1,ERBB2IP,RGCC,DMTN,RB1…
1	!	5.4e-09	3770	541	160	0.296	0.042	GO:0010556	BP	13	regulation of macromolecule biosynthetic process	5	UHRF1,COL1A1,IRF9,CDKN1B,KLF4,DNMT1,MAP2K1,CTNNB1,SPIB,GABPA,RNF168,GATA2,NFE2L2,MAPKAPK2,IL10,SULF1,BRCA1,CDK5RAP3,IRF1,CCL4,TNFAIP3,PTPRK,SIRT1,ADORA2A,BTG2,NME2,PER1,MNAT1,PRKCH,SRSF5,YY1,SFRP4,ERBB2IP,RGCC,RB1,RAD21,STK3,USP7,IFNAR1,DUSP1,WAC,TNF,RPS14,VLDLR,TCF7L2,PRDX3,MMS19,NFKB2,CDK2,IFITM3,HRAS,RB1CC1,CFLAR,STAT1,PARP1,BATF3,USF1,SUV39H2,NR4A2,DAB2IP,NMI,SP3,CAT,ADAM33,IL1B,CST3,RBCK1,CC…
1	!	2.38e-11	3955	541	173	0.32	0.044	GO:0010468	BP	13	regulation of gene expression	5	ALOX12,LGALS9,UHRF1,RAMP2,COL1A1,IRF9,CDKN1B,KLF4,DNMT1,MAP2K1,CTNNB1,SPIB,GABPA,PABPC4,RNF168,GATA2,NFE2L2,PLGRKT,MAPKAPK2,IL10,SULF1,BRCA1,CDK5RAP3,IRF1,CCL4,FYN,TNFAIP3,PTPRK,SIRT1,ADORA2A,BTG2,ACE,NOS2,SLC6A4,NME2,PER1,MNAT1,PRKCH,SRSF5,YY1,SFRP4,ERBB2IP,RGCC,RB1,RAD21,STK3,USP7,IFNAR1,XDH,WAC,AIF1,TNF,RPS14,VLDLR,TCF7L2,PRDX3,MMS19,NFKB2,CDK2,IFITM3,HRAS,RB1CC1,CFLAR,STAT1,FN1,PARP1,BATF3,US…
1	!	0.00019	225	541	22	0.041	0.098	GO:0040029	BP	13	regulation of gene expression, epigenetic	6	UHRF1,DNMT1,MAP2K1,CTNNB1,BRCA1,SIRT1,PADI2,HDAC6,RBM3,SMARCA5,CHEK1,AICDA,KLF2,GSK3A,HIST1H4I,HIST1H4K,HIST1H3B,HIST1H4N,HIST2H3B,HIST2H3C2,HIST1H3F,HIST1H3H
1	!	1.53e-33	5363	541	270	0.499	0.05	GO:0080090	BP	13	regulation of primary metabolic process	4	ALOX12,LGALS9,TIMP1,UHRF1,RAMP2,COL1A1,CHORDC1,IRF9,CDKN1B,KLF4,RAD23A,DNMT1,PSAP,AQP1,CCL24,MAP2K1,UBQLN1,CTNNB1,SPIB,GABPA,DERL3,CCL8,UBE2G2,RNF168,GATA2,LRRK1,SASH1,ENDOG,NFE2L2,PLGRKT,MAPKAPK2,IL10,SULF1,SLPI,NBR1,BRCA1,TRAF4,CDK5RAP3,IRF1,CCL4,PDK4,FYN,TNFAIP3,PTPRK,SIRT1,DDIT4,PLEK,ADORA2A,FLT4,BTG2,ACE,GRIN2C,NOS2,NME2,PER1,MNAT1,PRKCH,SRSF5,AKR1C18,YY1,SFRP4,GADD45G,SLF1,ERBB2IP,DNAJC15,R…
1	!	1.83e-33	2327	541	165	0.305	0.071	GO:0051246	BP	13	regulation of protein metabolic process	5	ALOX12,LGALS9,TIMP1,UHRF1,CHORDC1,CDKN1B,KLF4,RAD23A,DNMT1,PSAP,AQP1,CCL24,MAP2K1,UBQLN1,CTNNB1,DERL3,CCL8,UBE2G2,GATA2,LRRK1,SASH1,PLGRKT,MAPKAPK2,IL10,SLPI,NBR1,BRCA1,TRAF4,CDK5RAP3,IRF1,CCL4,FYN,TNFAIP3,SIRT1,DDIT4,ADORA2A,FLT4,BTG2,ACE,GRIN2C,NOS2,PER1,MNAT1,GADD45G,RGCC,DMTN,RB1,PSME1,ANGPT1,STK3,USP25,IFNAR1,XDH,WASH1,DUSP1,WAC,PSMB8,AIF1,TNF,RPS14,CD74,OTUB1,FAS,TNFRSF25,VLDLR,PRDX3,RABGEF…
1	!	4.28e-09	620	541	49	0.091	0.079	GO:0030162	BP	13	regulation of proteolysis	6	ALOX12,TIMP1,CDKN1B,KLF4,RAD23A,AQP1,UBQLN1,PLGRKT,IL10,SLPI,SIRT1,ADORA2A,PSME1,XDH,WAC,PSMB8,TNF,FAS,PRDX3,PIDD1,SNCA,CFLAR,FN1,DAB2IP,IL1B,CST3,F3,RNF19B,PYCARD,PLK1,HDAC6,GCLC,TRIB1,CD59A,PARL,LRRK2,RNF139,NOD1,PICALM,THBS1,CCBE1,LXN,IFNG,SERPINB2,DDRGK1,C4B,SVIP,PSME2,PSMB9
1	!	0.00114	400	541	29	0.054	0.072	GO:0052547	BP	13	regulation of peptidase activity	7	ALOX12,TIMP1,CDKN1B,KLF4,AQP1,SLPI,SIRT1,ADORA2A,PSME1,XDH,PSMB8,TNF,FAS,PRDX3,PIDD1,SNCA,CFLAR,FN1,CST3,F3,PYCARD,NOD1,PICALM,THBS1,LXN,SERPINB2,C4B,PSME2,PSMB9
1	!	0.00106	376	541	28	0.052	0.074	GO:0052548	BP	13	regulation of endopeptidase activity	8	ALOX12,TIMP1,CDKN1B,KLF4,AQP1,SLPI,SIRT1,ADORA2A,PSME1,XDH,PSMB8,TNF,FAS,PRDX3,PIDD1,SNCA,CFLAR,CST3,F3,PYCARD,NOD1,PICALM,THBS1,LXN,SERPINB2,C4B,PSME2,PSMB9
1	!	0.00995	200	541	18	0.033	0.09	GO:2000116	BP	13	regulation of cysteine-type endopeptidase activity	9	ALOX12,CDKN1B,KLF4,AQP1,SIRT1,ADORA2A,XDH,TNF,FAS,PRDX3,PIDD1,SNCA,CFLAR,F3,PYCARD,NOD1,THBS1,PSMB9
1	!	0.0187	189	541	17	0.031	0.09	GO:0043281	BP	13	regulation of cysteine-type endopeptidase activity involved in apoptotic process	10	ALOX12,CDKN1B,KLF4,AQP1,SIRT1,ADORA2A,XDH,TNF,FAS,PRDX3,PIDD1,SNCA,CFLAR,F3,PYCARD,NOD1,THBS1
1	!	1.94e-10	304	541	35	0.065	0.115	GO:0042176	BP	13	regulation of protein catabolic process	6	TIMP1,CDKN1B,RAD23A,UBQLN1,DERL3,UBE2G2,IL10,CDK5RAP3,FYN,TNFAIP3,GRIN2C,NOS2,PSME1,USP25,WAC,TNF,DAB2IP,IL1B,RNF19B,CHEK2,EDEM1,PLK1,CUL4A,NEDD4,GCLC,TRIB1,LRRK2,RNF139,EDEM2,IFNG,EGLN2,DDRGK1,SVIP,PSME2,TNFSF12
1	!	0.00448	24	541	7	0.013	0.292	GO:1904292	BP	13	regulation of ERAD pathway	7	UBQLN1,DERL3,UBE2G2,USP25,EDEM1,EDEM2,SVIP
1	!	0.0208	12	541	5	0.009	0.417	GO:1904152	BP	13	regulation of retrograde protein transport, ER to cytosol	8	DERL3,UBE2G2,EDEM1,EDEM2,SVIP
1	!	2.65e-40	2796	541	195	0.36	0.07	GO:0009893	BP	13	positive regulation of metabolic process	4	ALOX12,LGALS9,UHRF1,RAMP2,COL1A1,CDKN1B,KLF4,DNMT1,PSAP,CCL24,MAP2K1,UBQLN1,CYBA,CTNNB1,GABPA,CCL8,RNF168,GATA2,LRRK1,SASH1,ENDOG,NFE2L2,H2-M3,PLGRKT,MAPKAPK2,IL10,BRCA1,TRAF4,CDK5RAP3,IRF1,CCL4,FYN,TNFAIP3,SIRT1,PLEK,ADORA2A,FLT4,BTG2,ACE,NOS2,SLC6A4,NME2,PER1,MNAT1,SRSF5,AKR1C18,YY1,SFRP4,GADD45G,SLF1,RGCC,RB1,PSME1,ANGPT1,RAD21,STK3,IFNAR1,XDH,WAC,AIF1,TNF,CD74,FAS,TNFRSF25,VLDLR,TCF7L2,MMS19,…
1	!	9.18e-06	244	541	25	0.046	0.102	GO:0009896	BP	13	positive regulation of catabolic process	5	CDKN1B,UBQLN1,ENDOG,TNFAIP3,BTG2,TNF,SNCA,DAB2IP,IL1B,RNF19B,P2RX7,EDEM1,PLK1,CUL4A,NEDD4,GCLC,TRIB1,LRRK2,RNF139,EDEM2,ZFP36L2,IFNG,EGLN2,DDRGK1,TNFSF12
1	!	3.17e-10	1624	541	92	0.17	0.057	GO:0009891	BP	13	positive regulation of biosynthetic process	5	RAMP2,COL1A1,KLF4,MAP2K1,CYBA,CTNNB1,GABPA,GATA2,NFE2L2,H2-M3,MAPKAPK2,IL10,BRCA1,CDK5RAP3,IRF1,SIRT1,ADORA2A,NOS2,NME2,PER1,MNAT1,YY1,RGCC,RB1,RAD21,IFNAR1,WAC,AIF1,TNF,TCF7L2,MMS19,NFKB2,CDK2,HRAS,SNCA,STAT1,PARP1,USF1,NR4A2,DAB2IP,SP3,IL1B,CST3,GNAS,CCNA2,FUBP1,NFKB1,PSIP1,TAL1,PADI2,PLAC8,CHEK2,HSPH1,HDAC6,GATA1,RBM3,SFRP1,SMARCA5,CD3D,CHEK1,EOMES,LMO2,TCEA1,GUCY1A3,CCL5,TOPORS,MAVS,PICALM,CI…
1	!	1.72e-34	2612	541	178	0.329	0.068	GO:0010604	BP	13	positive regulation of macromolecule metabolic process	5	ALOX12,LGALS9,UHRF1,RAMP2,COL1A1,CDKN1B,KLF4,DNMT1,PSAP,CCL24,MAP2K1,UBQLN1,CTNNB1,GABPA,CCL8,RNF168,GATA2,LRRK1,SASH1,ENDOG,NFE2L2,PLGRKT,MAPKAPK2,IL10,BRCA1,TRAF4,CDK5RAP3,IRF1,CCL4,FYN,TNFAIP3,SIRT1,FLT4,BTG2,ACE,SLC6A4,NME2,PER1,MNAT1,SRSF5,YY1,SFRP4,GADD45G,SLF1,RGCC,RB1,PSME1,ANGPT1,RAD21,STK3,IFNAR1,XDH,WAC,AIF1,TNF,CD74,FAS,TNFRSF25,VLDLR,TCF7L2,MMS19,NFKB2,CDK2,HRAS,PIDD1,SNCA,RB1CC1,STR…
1	!	3.27e-13	1578	541	97	0.179	0.061	GO:0010628	BP	13	positive regulation of gene expression	6	ALOX12,LGALS9,RAMP2,COL1A1,KLF4,DNMT1,MAP2K1,CTNNB1,GABPA,GATA2,NFE2L2,PLGRKT,IL10,BRCA1,CDK5RAP3,IRF1,SIRT1,SLC6A4,NME2,PER1,MNAT1,SRSF5,YY1,SFRP4,RGCC,RB1,RAD21,IFNAR1,WAC,TNF,TCF7L2,MMS19,NFKB2,CDK2,HRAS,STAT1,FN1,PARP1,USF1,NR4A2,DAB2IP,SP3,IL1B,CCNA2,PTPN22,FUBP1,NFKB1,PSIP1,TAL1,PADI2,PLAC8,P2RX7,CHEK2,HSPH1,GATA1,RBM3,SFRP1,SMARCA5,CD3D,CHEK1,EOMES,LMO2,TCEA1,TOPORS,MAVS,PRDM1,PICALM,CITED…
1	!	1.74e-06	44	541	12	0.022	0.273	GO:0045815	BP	13	positive regulation of gene expression, epigenetic	7	CTNNB1,PADI2,CHEK1,AICDA,HIST1H4I,HIST1H4K,HIST1H3B,HIST1H4N,HIST2H3B,HIST2H3C2,HIST1H3F,HIST1H3H
1	!	3.56e-23	1341	541	106	0.196	0.079	GO:0051247	BP	13	positive regulation of protein metabolic process	6	ALOX12,LGALS9,UHRF1,CDKN1B,KLF4,DNMT1,PSAP,CCL24,MAP2K1,UBQLN1,CTNNB1,CCL8,LRRK1,SASH1,PLGRKT,MAPKAPK2,BRCA1,TRAF4,CDK5RAP3,IRF1,CCL4,FYN,TNFAIP3,SIRT1,FLT4,ACE,GADD45G,RGCC,PSME1,ANGPT1,STK3,XDH,AIF1,TNF,CD74,FAS,TNFRSF25,VLDLR,HRAS,PIDD1,SNCA,RB1CC1,STRADB,CFLAR,FN1,DAB2IP,NMI,IL1B,ECT2,PTPN22,F3,TXN1,PLPP3,RNF19B,P2RX7,CHEK2,HSPH1,EDEM1,NUPR1,LAT,PYCARD,PLK1,GATA1,RBM3,CUL4A,NEDD4,GCLC,TRIB1,M…
1	!	7.49e-05	178	541	20	0.037	0.112	GO:0045732	BP	13	positive regulation of protein catabolic process	7	CDKN1B,UBQLN1,TNFAIP3,TNF,DAB2IP,IL1B,RNF19B,EDEM1,PLK1,CUL4A,NEDD4,GCLC,TRIB1,LRRK2,RNF139,EDEM2,IFNG,EGLN2,DDRGK1,TNFSF12
1	!	7.94e-08	1484	541	81	0.15	0.055	GO:0010557	BP	13	positive regulation of macromolecule biosynthetic process	6	COL1A1,KLF4,MAP2K1,CTNNB1,GABPA,GATA2,NFE2L2,MAPKAPK2,IL10,BRCA1,CDK5RAP3,IRF1,SIRT1,NME2,PER1,MNAT1,YY1,RGCC,RB1,RAD21,IFNAR1,WAC,TNF,TCF7L2,MMS19,NFKB2,CDK2,HRAS,STAT1,PARP1,USF1,NR4A2,DAB2IP,SP3,IL1B,CST3,CCNA2,FUBP1,NFKB1,PSIP1,TAL1,PADI2,PLAC8,CHEK2,HSPH1,HDAC6,GATA1,RBM3,SFRP1,SMARCA5,CD3D,CHEK1,EOMES,LMO2,TCEA1,TOPORS,MAVS,PICALM,CITED2,THBS1,PPP1R15A,AICDA,S1PR1,CIRBP,BCL11B,ZFPM1,CXCR3,S…
1	!	2.36e-12	1627	541	97	0.179	0.06	GO:0051173	BP	13	positive regulation of nitrogen compound metabolic process	5	RAMP2,COL1A1,KLF4,DNMT1,MAP2K1,CTNNB1,GABPA,RNF168,GATA2,ENDOG,NFE2L2,H2-M3,IL10,BRCA1,CDK5RAP3,IRF1,SIRT1,ADORA2A,BTG2,NOS2,NME2,PER1,MNAT1,SRSF5,YY1,SLF1,RGCC,RB1,RAD21,IFNAR1,WAC,AIF1,TNF,TCF7L2,MMS19,NFKB2,CDK2,HRAS,STAT1,PARP1,USF1,NR4A2,DAB2IP,SP3,IL1B,CST3,GNAS,CCNA2,FUBP1,NFKB1,PSIP1,TAL1,PADI2,PLAC8,CXCL9,P2RX7,CHEK2,HSPH1,GATA1,RBM3,SFRP1,SMARCA5,CD3D,CHEK1,EOMES,LMO2,TCEA1,GUCY1A3,RIF1…
1	!	7.94e-20	2370	541	141	0.261	0.059	GO:0009892	BP	13	negative regulation of metabolic process	4	LGALS9,TIMP1,UHRF1,CHORDC1,CDKN1B,KLF4,DNMT1,AQP1,MAP2K1,CTNNB1,GABPA,DERL3,UBE2G2,RNF168,GATA2,LRRK1,IL10,SLPI,BRCA1,CDK5RAP3,IRF1,CCL4,FYN,TNFAIP3,PTPRK,SIRT1,DDIT4,PLEK,ADORA2A,BTG2,ACE,GRIN2C,NOS2,PER1,AKR1C18,YY1,DNAJC15,DMTN,RB1,ANGPT1,USP25,XDH,WASH1,DUSP1,WAC,AIF1,TNF,RPS14,OTUB1,VLDLR,TCF7L2,PRDX3,NFKB2,RABGEF1,CDK2,IFITM3,HRAS,SNCA,CFLAR,BATF3,SUV39H2,NR4A2,DAB2IP,NMI,DNAJC10,SP3,IL1B,C…
1	!	3.69e-20	2191	541	135	0.25	0.062	GO:0010605	BP	13	negative regulation of macromolecule metabolic process	5	LGALS9,TIMP1,UHRF1,CHORDC1,CDKN1B,KLF4,DNMT1,AQP1,MAP2K1,CTNNB1,GABPA,DERL3,UBE2G2,RNF168,GATA2,LRRK1,IL10,SLPI,BRCA1,CDK5RAP3,IRF1,CCL4,FYN,TNFAIP3,PTPRK,SIRT1,DDIT4,ADORA2A,BTG2,ACE,GRIN2C,NOS2,PER1,YY1,DMTN,RB1,ANGPT1,USP25,XDH,DUSP1,WAC,AIF1,TNF,RPS14,OTUB1,VLDLR,TCF7L2,PRDX3,NFKB2,RABGEF1,CDK2,IFITM3,HRAS,SNCA,CFLAR,BATF3,SUV39H2,NR4A2,DAB2IP,NMI,DNAJC10,SP3,IL1B,CST3,PTPN22,EIF4E,NFKB1,TXN1…
1	!	1.21e-19	945	541	82	0.152	0.087	GO:0051248	BP	13	negative regulation of protein metabolic process	6	TIMP1,CHORDC1,CDKN1B,KLF4,DNMT1,AQP1,MAP2K1,CTNNB1,DERL3,UBE2G2,LRRK1,IL10,SLPI,BRCA1,CDK5RAP3,FYN,TNFAIP3,SIRT1,DDIT4,ADORA2A,BTG2,GRIN2C,NOS2,PER1,DMTN,RB1,ANGPT1,USP25,XDH,DUSP1,WAC,TNF,OTUB1,PRDX3,RABGEF1,SNCA,CFLAR,DAB2IP,NMI,DNAJC10,IL1B,CST3,PTPN22,EIF4E,NFKB1,DNAJA1,PLPP3,ERRFI1,P2RX7,EIF2AK1,HSPH1,LAG3,PYCARD,PLK1,HDAC6,RBM3,G6PDX,SFRP1,CASP3,GCLC,SYNCRIP,TRIB1,CD59A,MIF,LRRK2,RNF139,BAN…
1	!	7.57e-11	1427	541	86	0.159	0.06	GO:0010629	BP	13	negative regulation of gene expression	6	LGALS9,UHRF1,CDKN1B,KLF4,DNMT1,MAP2K1,CTNNB1,GABPA,RNF168,GATA2,BRCA1,IRF1,CCL4,FYN,PTPRK,SIRT1,BTG2,ACE,NOS2,PER1,YY1,RB1,XDH,AIF1,TNF,RPS14,VLDLR,TCF7L2,NFKB2,CDK2,IFITM3,HRAS,BATF3,SUV39H2,NR4A2,DAB2IP,SP3,PTPN22,EIF4E,NFKB1,TXN1,PTBP3,TAL1,EIF2AK1,PLK1,GATA1,RBM3,TSC22D3,SFRP1,SMARCA5,NEDD4,GCLC,SYNCRIP,EOMES,CD59A,MIF,ZBTB1,CCL5,LRRK2,RNF139,BANK1,PRDM1,TXNIP,PICALM,CITED2,THBS1,PPP1R15A,AIC…
1	!	0.000157	135	541	17	0.031	0.126	GO:0009895	BP	13	negative regulation of catabolic process	5	TIMP1,DERL3,UBE2G2,IL10,CDK5RAP3,FYN,DDIT4,GRIN2C,NOS2,USP25,WAC,TNF,DAB2IP,IL1B,CST3,HCAR2,SVIP
1	!	0.00792	90	541	12	0.022	0.133	GO:0042177	BP	13	negative regulation of protein catabolic process	6	TIMP1,DERL3,UBE2G2,IL10,CDK5RAP3,FYN,GRIN2C,NOS2,USP25,WAC,DAB2IP,SVIP
1	!	3.4e-08	1459	541	81	0.15	0.056	GO:0051172	BP	13	negative regulation of nitrogen compound metabolic process	5	UHRF1,CDKN1B,KLF4,DNMT1,MAP2K1,CTNNB1,GABPA,RNF168,GATA2,IL10,BRCA1,IRF1,CCL4,PTPRK,SIRT1,DDIT4,BTG2,PER1,YY1,DNAJC15,RB1,DUSP1,TNF,RPS14,OTUB1,VLDLR,TCF7L2,NFKB2,IFITM3,SNCA,BATF3,SUV39H2,NR4A2,DAB2IP,SP3,EIF4E,NFKB1,TXN1,PTBP3,TAL1,CHEK2,EIF2AK1,PLK1,GATA1,RBM3,TSC22D3,SFRP1,SMARCA5,NEDD4,GCLC,SYNCRIP,EOMES,ZBTB1,POLQ,CCL5,RNF139,BANK1,PRDM1,TXNIP,CITED2,PPP1R15A,AICDA,PIF1,CIRBP,ZFPM1,JUNB,IFN…
1	!	5.72e-08	1447	541	80	0.148	0.055	GO:0009890	BP	13	negative regulation of biosynthetic process	5	UHRF1,CDKN1B,KLF4,DNMT1,MAP2K1,CTNNB1,GABPA,RNF168,GATA2,IL10,BRCA1,IRF1,CCL4,PTPRK,SIRT1,PLEK,BTG2,PER1,AKR1C18,YY1,RB1,DUSP1,TNF,RPS14,VLDLR,TCF7L2,NFKB2,IFITM3,BATF3,SUV39H2,NR4A2,DAB2IP,NMI,SP3,EIF4E,NFKB1,TXN1,TAL1,ERRFI1,CHEK2,EIF2AK1,LAG3,PLK1,GATA1,RBM3,TSC22D3,SFRP1,SMARCA5,NEDD4,GCLC,SYNCRIP,EOMES,ZBTB1,CCL5,RNF139,BANK1,PRDM1,TXNIP,CITED2,PPP1R15A,AICDA,PIF1,CIRBP,ZFPM1,JUNB,IFNG,WHSC1…
1	!	2.94e-08	1374	541	78	0.144	0.057	GO:0010558	BP	13	negative regulation of macromolecule biosynthetic process	6	UHRF1,CDKN1B,KLF4,DNMT1,MAP2K1,CTNNB1,GABPA,RNF168,GATA2,IL10,BRCA1,IRF1,CCL4,PTPRK,SIRT1,BTG2,PER1,YY1,RB1,DUSP1,TNF,RPS14,VLDLR,TCF7L2,NFKB2,IFITM3,BATF3,SUV39H2,NR4A2,DAB2IP,NMI,SP3,EIF4E,NFKB1,TXN1,TAL1,ERRFI1,CHEK2,EIF2AK1,LAG3,PLK1,GATA1,RBM3,TSC22D3,SFRP1,SMARCA5,NEDD4,GCLC,SYNCRIP,EOMES,ZBTB1,CCL5,RNF139,BANK1,PRDM1,TXNIP,CITED2,PPP1R15A,AICDA,PIF1,CIRBP,ZFPM1,JUNB,IFNG,WHSC1,HOPX,HIST1H4…
1	!	0.00341	69	541	11	0.02	0.159	GO:0051341	BP	13	regulation of oxidoreductase activity	4	LGALS9,CYBA,TNF,SNCA,IL1B,NFKB1,LRRK2,GCH1,NOD1,IFNG,CNR2
1	!	0.0117	38	541	8	0.015	0.211	GO:0032768	BP	13	regulation of monooxygenase activity	5	TNF,SNCA,IL1B,NFKB1,GCH1,NOD1,IFNG,CNR2
1	!	0.0403	7	541	4	0.007	0.571	GO:0060558	BP	13	regulation of calcidiol 1-monooxygenase activity	6	TNF,IL1B,NFKB1,IFNG
1	!	0.0214	41	541	8	0.015	0.195	GO:0051353	BP	13	positive regulation of oxidoreductase activity	5	LGALS9,CYBA,TNF,SNCA,IL1B,GCH1,NOD1,IFNG
1	!	2.6e-30	5418	541	265	0.49	0.049	GO:0031323	BP	13	regulation of cellular metabolic process	4	ALOX12,LGALS9,TIMP1,UHRF1,RAMP2,COL1A1,CHORDC1,IRF9,CDKN1B,KLF4,RAD23A,DNMT1,PSAP,AQP1,CCL24,MAP2K1,UBQLN1,CYBA,CTNNB1,SPIB,GABPA,CCL8,RNF168,GATA2,LRRK1,SASH1,ENDOG,NFE2L2,H2-M3,PLGRKT,MAPKAPK2,IL10,SULF1,SLPI,NBR1,BRCA1,TRAF4,CDK5RAP3,IRF1,CCL4,PDK4,FYN,TNFAIP3,PTPRK,SIRT1,DDIT4,PLEK,ADORA2A,FLT4,BTG2,ACE,NOS2,NME2,PER1,MNAT1,PRKCH,SRSF5,FBLN5,AKR1C18,YY1,SFRP4,GADD45G,SLF1,ERBB2IP,DNAJC15,RGCC…
1	!	5.03e-06	293	541	28	0.052	0.096	GO:0031329	BP	13	regulation of cellular catabolic process	5	TIMP1,RAD23A,UBQLN1,ENDOG,IL10,CDK5RAP3,TNFAIP3,BTG2,PSME1,WAC,TNF,SNCA,DAB2IP,IL1B,CST3,RNF19B,P2RX7,PLK1,GCLC,TRIB1,LRRK2,RNF139,ZFP36L2,IFNG,DDRGK1,MLYCD,SVIP,PSME2
1	!	4.07e-11	3913	541	171	0.316	0.044	GO:0031326	BP	13	regulation of cellular biosynthetic process	5	UHRF1,RAMP2,COL1A1,IRF9,CDKN1B,KLF4,DNMT1,MAP2K1,CTNNB1,SPIB,GABPA,RNF168,GATA2,NFE2L2,H2-M3,MAPKAPK2,IL10,SULF1,BRCA1,CDK5RAP3,IRF1,CCL4,PDK4,TNFAIP3,PTPRK,SIRT1,PLEK,ADORA2A,BTG2,NOS2,NME2,PER1,MNAT1,PRKCH,SRSF5,AKR1C18,YY1,SFRP4,ERBB2IP,RGCC,RB1,RAD21,STK3,USP7,IFNAR1,DUSP1,WAC,AIF1,TNF,RPS14,VLDLR,TCF7L2,PRDX3,MMS19,NFKB2,CDK2,IFITM3,HRAS,SNCA,RB1CC1,CFLAR,STAT1,PARP1,BATF3,USF1,SUV39H2,NR4A2…
1	!	6.79e-07	3673	541	150	0.277	0.041	GO:2000112	BP	13	regulation of cellular macromolecule biosynthetic process	6	UHRF1,COL1A1,IRF9,CDKN1B,KLF4,DNMT1,MAP2K1,CTNNB1,SPIB,GABPA,RNF168,GATA2,NFE2L2,IL10,SULF1,BRCA1,CDK5RAP3,IRF1,TNFAIP3,PTPRK,SIRT1,ADORA2A,BTG2,NME2,PER1,MNAT1,PRKCH,SRSF5,YY1,SFRP4,ERBB2IP,RGCC,RB1,RAD21,STK3,USP7,IFNAR1,DUSP1,WAC,TNF,RPS14,VLDLR,TCF7L2,PRDX3,MMS19,NFKB2,CDK2,HRAS,RB1CC1,CFLAR,STAT1,PARP1,BATF3,USF1,SUV39H2,NR4A2,DAB2IP,SP3,CAT,IL1B,CST3,RBCK1,CCNA2,FUBP1,EIF4E,NFKB1,TXN1,PSIP1…
1	!	3.33e-06	92	541	16	0.03	0.174	GO:0042035	BP	13	regulation of cytokine biosynthetic process	6	KLF4,MAPKAPK2,IL10,IRF1,TNF,NMI,ADAM33,IL1B,NFKB1,ERRFI1,LAG3,THBS1,ZFPM1,SPN,IFNG,CD209B
1	!	0.0109	18	541	6	0.011	0.333	GO:0042534	BP	13	regulation of tumor necrosis factor biosynthetic process	7	MAPKAPK2,IL10,ERRFI1,THBS1,SPN,CD209B
1	!	9.05e-12	3755	541	168	0.311	0.045	GO:0019219	BP	13	regulation of nucleobase-containing compound metabolic process	5	UHRF1,RAMP2,COL1A1,IRF9,CDKN1B,KLF4,DNMT1,MAP2K1,CTNNB1,SPIB,GABPA,RNF168,GATA2,ENDOG,NFE2L2,IL10,SULF1,BRCA1,CDK5RAP3,IRF1,CCL4,TNFAIP3,PTPRK,SIRT1,DDIT4,ADORA2A,BTG2,NOS2,NME2,PER1,MNAT1,PRKCH,SRSF5,YY1,SFRP4,SLF1,ERBB2IP,DNAJC15,RGCC,RB1,RAD21,STK3,USP7,IFNAR1,DUSP1,WAC,TNF,RPS14,OTUB1,VLDLR,TCF7L2,PRDX3,MMS19,NFKB2,CDK2,IFITM3,HRAS,RB1CC1,CFLAR,STAT1,PARP1,BATF3,USF1,SUV39H2,NR4A2,DAB2IP,SP3,…
1	!	7.25e-07	345	541	32	0.059	0.093	GO:0051052	BP	13	regulation of DNA metabolic process	6	UHRF1,KLF4,DNMT1,CTNNB1,RNF168,ENDOG,BRCA1,SIRT1,SLF1,RGCC,DUSP1,OTUB1,CDK2,HRAS,PARP1,CST3,USP1,CHEK2,CUL4A,CHEK1,POLQ,FIGNL1,RIF1,AICDA,PIF1,PPP4R2,IFNG,GSK3A,WHSC1,MAPK1,TNFSF13,FIGNL2
1	!	6.67e-06	71	541	14	0.026	0.197	GO:0006282	BP	13	regulation of DNA repair	7	RNF168,BRCA1,SIRT1,SLF1,OTUB1,USP1,CUL4A,CHEK1,POLQ,FIGNL1,RIF1,PPP4R2,WHSC1,FIGNL2
1	!	0.000763	37	541	9	0.017	0.243	GO:2000779	BP	13	regulation of double-strand break repair	8	SLF1,OTUB1,CHEK1,POLQ,FIGNL1,RIF1,PPP4R2,WHSC1,FIGNL2
1	!	6.67e-07	3443	541	143	0.264	0.042	GO:0051252	BP	13	regulation of RNA metabolic process	6	UHRF1,COL1A1,IRF9,CDKN1B,KLF4,DNMT1,MAP2K1,CTNNB1,SPIB,GABPA,RNF168,GATA2,NFE2L2,IL10,SULF1,BRCA1,CDK5RAP3,IRF1,CCL4,TNFAIP3,PTPRK,SIRT1,ADORA2A,BTG2,NME2,PER1,MNAT1,PRKCH,SRSF5,YY1,SFRP4,ERBB2IP,RGCC,RB1,RAD21,STK3,USP7,IFNAR1,WAC,TNF,RPS14,VLDLR,TCF7L2,PRDX3,MMS19,NFKB2,CDK2,IFITM3,HRAS,RB1CC1,CFLAR,STAT1,PARP1,BATF3,USF1,SUV39H2,NR4A2,DAB2IP,SP3,CAT,IL1B,RBCK1,RBM38,CCNA2,FUBP1,NFKB1,TXN1,PTBP…
1	!	1.12e-06	3338	541	139	0.257	0.042	GO:2001141	BP	13	regulation of RNA biosynthetic process	7	UHRF1,COL1A1,IRF9,CDKN1B,KLF4,DNMT1,MAP2K1,CTNNB1,SPIB,GABPA,RNF168,GATA2,NFE2L2,IL10,SULF1,BRCA1,CDK5RAP3,IRF1,CCL4,TNFAIP3,PTPRK,SIRT1,ADORA2A,BTG2,NME2,PER1,MNAT1,PRKCH,SRSF5,YY1,SFRP4,ERBB2IP,RGCC,RB1,RAD21,STK3,USP7,IFNAR1,WAC,TNF,RPS14,VLDLR,TCF7L2,PRDX3,MMS19,NFKB2,CDK2,IFITM3,HRAS,RB1CC1,CFLAR,STAT1,PARP1,BATF3,USF1,SUV39H2,NR4A2,DAB2IP,SP3,CAT,IL1B,RBCK1,CCNA2,FUBP1,NFKB1,TXN1,PSIP1,PLPP…
1	!	7.06e-06	3332	541	136	0.251	0.041	GO:1903506	BP	13	regulation of nucleic acid-templated transcription	8	UHRF1,COL1A1,IRF9,CDKN1B,KLF4,DNMT1,MAP2K1,CTNNB1,SPIB,GABPA,RNF168,GATA2,NFE2L2,IL10,SULF1,BRCA1,CDK5RAP3,IRF1,TNFAIP3,PTPRK,SIRT1,ADORA2A,BTG2,NME2,PER1,MNAT1,PRKCH,SRSF5,YY1,SFRP4,ERBB2IP,RGCC,RB1,RAD21,STK3,USP7,IFNAR1,WAC,TNF,RPS14,VLDLR,TCF7L2,PRDX3,MMS19,NFKB2,CDK2,HRAS,RB1CC1,CFLAR,STAT1,PARP1,BATF3,USF1,SUV39H2,NR4A2,DAB2IP,SP3,CAT,IL1B,RBCK1,CCNA2,FUBP1,NFKB1,TXN1,PSIP1,PLPP3,TAL1,PADI2…
1	!	5.36e-06	3318	541	136	0.251	0.041	GO:0006355	BP	13	regulation of transcription, DNA-templated	9	UHRF1,COL1A1,IRF9,CDKN1B,KLF4,DNMT1,MAP2K1,CTNNB1,SPIB,GABPA,RNF168,GATA2,NFE2L2,IL10,SULF1,BRCA1,CDK5RAP3,IRF1,TNFAIP3,PTPRK,SIRT1,ADORA2A,BTG2,NME2,PER1,MNAT1,PRKCH,SRSF5,YY1,SFRP4,ERBB2IP,RGCC,RB1,RAD21,STK3,USP7,IFNAR1,WAC,TNF,RPS14,VLDLR,TCF7L2,PRDX3,MMS19,NFKB2,CDK2,HRAS,RB1CC1,CFLAR,STAT1,PARP1,BATF3,USF1,SUV39H2,NR4A2,DAB2IP,SP3,CAT,IL1B,RBCK1,CCNA2,FUBP1,NFKB1,TXN1,PSIP1,PLPP3,TAL1,PADI2…
1	!	1.87e-07	1706	541	88	0.163	0.052	GO:0006357	BP	13	regulation of transcription from RNA polymerase II promoter	10	UHRF1,KLF4,DNMT1,CTNNB1,SPIB,GABPA,RNF168,GATA2,NFE2L2,IL10,SULF1,BRCA1,CDK5RAP3,IRF1,SIRT1,BTG2,NME2,PER1,MNAT1,YY1,RGCC,RB1,RAD21,TNF,RPS14,VLDLR,TCF7L2,NFKB2,HRAS,STAT1,PARP1,BATF3,USF1,SUV39H2,NR4A2,DAB2IP,SP3,IL1B,FUBP1,NFKB1,TXN1,PSIP1,TAL1,TGFBR3,PLAC8,HSPH1,NUPR1,PLK1,GATA1,TSC22D3,SFRP1,CD3D,CHEK1,NEDD4,EOMES,LMO2,ZBTB1,TCEA1,MAVS,PRDM1,TXNIP,BATF2,CITED2,PPP1R15A,S1PR1,BCL11B,ZFPM1,CXCR…
1	!	4.72e-07	320	541	31	0.057	0.097	GO:0051090	BP	13	regulation of sequence-specific DNA binding transcription factor activity	10	KLF4,CTNNB1,IL10,CDK5RAP3,TNFAIP3,SIRT1,PRKCH,SFRP4,ERBB2IP,RGCC,STK3,USP7,TNF,TCF7L2,PRDX3,CFLAR,DAB2IP,CAT,IL1B,RBCK1,PLPP3,PYCARD,TRIB1,FANCD2,MAVS,NOD1,RNF31,IRAK2,MAPK1,DDRGK1,NLRC5
1	!	0.00693	195	541	18	0.033	0.092	GO:0051091	BP	13	positive regulation of sequence-specific DNA binding transcription factor activity	11	CTNNB1,IL10,PRKCH,RGCC,STK3,TNF,PRDX3,CFLAR,CAT,IL1B,RBCK1,PLPP3,PYCARD,MAVS,NOD1,RNF31,IRAK2,DDRGK1
1	!	0.0329	103	541	12	0.022	0.117	GO:0051092	BP	13	positive regulation of NF-kappaB transcription factor activity	12	PRKCH,TNF,PRDX3,CFLAR,CAT,IL1B,RBCK1,PYCARD,NOD1,RNF31,IRAK2,DDRGK1
1	!	0.00331	131	541	15	0.028	0.115	GO:0043433	BP	13	negative regulation of sequence-specific DNA binding transcription factor activity	11	KLF4,CDK5RAP3,TNFAIP3,SIRT1,SFRP4,ERBB2IP,USP7,TCF7L2,DAB2IP,CAT,RBCK1,PYCARD,TRIB1,IRAK2,NLRC5
1	!	0.000246	66	541	12	0.022	0.182	GO:0032088	BP	13	negative regulation of NF-kappaB transcription factor activity	12	KLF4,CDK5RAP3,TNFAIP3,SIRT1,ERBB2IP,USP7,DAB2IP,CAT,RBCK1,PYCARD,IRAK2,NLRC5
1	!	2.91e-23	1521	541	114	0.211	0.075	GO:0051174	BP	13	regulation of phosphorus metabolic process	5	LGALS9,RAMP2,CHORDC1,CDKN1B,KLF4,PSAP,CCL24,MAP2K1,CTNNB1,CCL8,LRRK1,SASH1,NBR1,TRAF4,CDK5RAP3,CCL4,FYN,TNFAIP3,SIRT1,DDIT4,PLEK,ADORA2A,FLT4,ACE,NOS2,NME2,PER1,MNAT1,GADD45G,DNAJC15,RGCC,DMTN,RB1,ANGPT1,STK3,IFNAR1,XDH,WASH1,DUSP1,AIF1,TNF,CD74,FAS,TNFRSF25,VLDLR,PRDX3,RABGEF1,HRAS,FAM20C,SNCA,RB1CC1,STRADB,FN1,DAB2IP,DNAJC10,IL1B,GNAS,ECT2,CCNA2,PTPN22,TXN1,DNAJA1,PLPP3,ERRFI1,CXCL9,P2RX7,CHEK2…
1	!	1.03e-22	1520	541	113	0.209	0.074	GO:0019220	BP	13	regulation of phosphate metabolic process	6	LGALS9,RAMP2,CHORDC1,CDKN1B,KLF4,PSAP,CCL24,MAP2K1,CTNNB1,CCL8,LRRK1,SASH1,NBR1,TRAF4,CDK5RAP3,CCL4,FYN,TNFAIP3,SIRT1,DDIT4,PLEK,ADORA2A,FLT4,ACE,NOS2,NME2,PER1,MNAT1,GADD45G,DNAJC15,RGCC,DMTN,RB1,ANGPT1,STK3,IFNAR1,XDH,WASH1,DUSP1,AIF1,TNF,CD74,FAS,TNFRSF25,VLDLR,PRDX3,RABGEF1,HRAS,SNCA,RB1CC1,STRADB,FN1,DAB2IP,DNAJC10,IL1B,GNAS,ECT2,CCNA2,PTPN22,TXN1,DNAJA1,PLPP3,ERRFI1,CXCL9,P2RX7,CHEK2,EIF2AK…
1	!	0.0329	177	541	16	0.03	0.09	GO:0006140	BP	13	regulation of nucleotide metabolic process	7	RAMP2,DDIT4,ADORA2A,NOS2,NME2,DNAJC15,GNAS,CXCL9,P2RX7,GUCY1A3,THBS1,CXCR3,GSK3A,CALCRL,CXCL11,MC1R
1	!	0.0212	171	541	16	0.03	0.094	GO:1900542	BP	13	regulation of purine nucleotide metabolic process	8	RAMP2,DDIT4,ADORA2A,NOS2,NME2,DNAJC15,GNAS,CXCL9,P2RX7,GUCY1A3,THBS1,CXCR3,GSK3A,CALCRL,CXCL11,MC1R
1	!	1.34e-21	1311	541	102	0.189	0.078	GO:0042325	BP	13	regulation of phosphorylation	7	LGALS9,CHORDC1,CDKN1B,KLF4,PSAP,CCL24,MAP2K1,CTNNB1,CCL8,LRRK1,SASH1,NBR1,TRAF4,CDK5RAP3,CCL4,FYN,TNFAIP3,SIRT1,DDIT4,ADORA2A,FLT4,ACE,PER1,MNAT1,GADD45G,DNAJC15,RGCC,DMTN,RB1,ANGPT1,STK3,IFNAR1,XDH,WASH1,DUSP1,AIF1,TNF,CD74,FAS,TNFRSF25,VLDLR,PRDX3,RABGEF1,HRAS,SNCA,RB1CC1,STRADB,FN1,DAB2IP,DNAJC10,IL1B,ECT2,CCNA2,PTPN22,TXN1,DNAJA1,PLPP3,ERRFI1,P2RX7,CHEK2,EIF2AK1,HSPH1,LAT,PYCARD,PLK1,GATA1,SF…
1	!	2.23e-12	670	541	57	0.105	0.085	GO:0043549	BP	13	regulation of kinase activity	8	LGALS9,CHORDC1,CDKN1B,MAP2K1,SASH1,TRAF4,CDK5RAP3,TNFAIP3,SIRT1,ADORA2A,ACE,MNAT1,GADD45G,RGCC,RB1,ANGPT1,WASH1,DUSP1,TNF,CD74,VLDLR,PRDX3,HRAS,SNCA,STRADB,DAB2IP,IL1B,ECT2,CCNA2,PTPN22,DNAJA1,ERRFI1,P2RX7,HSPH1,LAT,PYCARD,PLK1,SFRP1,CASP3,TRIB1,PIK3R4,MIF,CCND3,MAP4K5,CCL5,LRRK2,SH3GLB1,SOCS1,THBS1,PIK3R6,CD24A,LAX1,FBXO31,SOCS3,CCND1,NLRC5,LIME1
1	!	8.18e-06	141	541	19	0.035	0.135	GO:2000377	BP	13	regulation of reactive oxygen species metabolic process	5	KLF4,CYBA,NFE2L2,H2-M3,IL10,BRCA1,FBLN5,AKR1C18,XDH,AIF1,TNF,SNCA,IL1B,PARL,GCH1,THBS1,KLF2,IFNG,ROMO1
1	!	1.08e-16	2227	541	129	0.238	0.058	GO:0031324	BP	13	negative regulation of cellular metabolic process	5	TIMP1,UHRF1,CHORDC1,CDKN1B,KLF4,DNMT1,AQP1,MAP2K1,CTNNB1,GABPA,RNF168,GATA2,LRRK1,IL10,SLPI,BRCA1,CDK5RAP3,IRF1,CCL4,FYN,TNFAIP3,PTPRK,SIRT1,DDIT4,PLEK,ADORA2A,BTG2,PER1,AKR1C18,YY1,DNAJC15,DMTN,RB1,ANGPT1,XDH,WASH1,DUSP1,WAC,TNF,RPS14,OTUB1,VLDLR,TCF7L2,PRDX3,NFKB2,RABGEF1,IFITM3,SNCA,CFLAR,BATF3,SUV39H2,NR4A2,DAB2IP,NMI,DNAJC10,SP3,IL1B,CST3,PTPN22,EIF4E,NFKB1,TXN1,PTBP3,DNAJA1,PLPP3,TAL1,ERRFI…
1	!	3.35e-09	510	541	44	0.081	0.086	GO:0010563	BP	13	negative regulation of phosphorus metabolic process	6	CHORDC1,CDKN1B,KLF4,LRRK1,CDK5RAP3,TNFAIP3,SIRT1,DDIT4,PLEK,ADORA2A,PER1,DNAJC15,DMTN,RB1,ANGPT1,XDH,WASH1,DUSP1,TNF,PRDX3,RABGEF1,SNCA,DAB2IP,DNAJC10,IL1B,PTPN22,DNAJA1,PLPP3,ERRFI1,P2RX7,HSPH1,PYCARD,PLK1,SFRP1,CASP3,TRIB1,LRRK2,SOCS1,PPP1R15A,LAX1,FBXO31,SOCS3,SLFN1,GBP4
1	!	3.35e-09	510	541	44	0.081	0.086	GO:0045936	BP	13	negative regulation of phosphate metabolic process	7	CHORDC1,CDKN1B,KLF4,LRRK1,CDK5RAP3,TNFAIP3,SIRT1,DDIT4,PLEK,ADORA2A,PER1,DNAJC15,DMTN,RB1,ANGPT1,XDH,WASH1,DUSP1,TNF,PRDX3,RABGEF1,SNCA,DAB2IP,DNAJC10,IL1B,PTPN22,DNAJA1,PLPP3,ERRFI1,P2RX7,HSPH1,PYCARD,PLK1,SFRP1,CASP3,TRIB1,LRRK2,SOCS1,PPP1R15A,LAX1,FBXO31,SOCS3,SLFN1,GBP4
1	!	3.16e-11	409	541	42	0.078	0.103	GO:0042326	BP	13	negative regulation of phosphorylation	8	CHORDC1,CDKN1B,KLF4,LRRK1,CDK5RAP3,TNFAIP3,SIRT1,DDIT4,ADORA2A,PER1,DNAJC15,DMTN,RB1,ANGPT1,XDH,WASH1,DUSP1,PRDX3,RABGEF1,SNCA,DAB2IP,DNAJC10,IL1B,PTPN22,DNAJA1,PLPP3,ERRFI1,P2RX7,HSPH1,PYCARD,PLK1,SFRP1,CASP3,TRIB1,LRRK2,SOCS1,PPP1R15A,LAX1,FBXO31,SOCS3,SLFN1,GBP4
1	!	1.44e-05	231	541	24	0.044	0.104	GO:0033673	BP	13	negative regulation of kinase activity	9	CHORDC1,CDKN1B,CDK5RAP3,TNFAIP3,SIRT1,ADORA2A,RB1,WASH1,DUSP1,PRDX3,DAB2IP,IL1B,PTPN22,DNAJA1,ERRFI1,PYCARD,PLK1,SFRP1,CASP3,TRIB1,SOCS1,LAX1,FBXO31,SOCS3
1	!	5.86e-06	1341	541	71	0.131	0.053	GO:0045934	BP	13	negative regulation of nucleobase-containing compound metabolic process	6	UHRF1,CDKN1B,KLF4,DNMT1,CTNNB1,GABPA,RNF168,GATA2,BRCA1,IRF1,CCL4,PTPRK,SIRT1,DDIT4,BTG2,PER1,YY1,DNAJC15,RB1,DUSP1,TNF,RPS14,OTUB1,VLDLR,TCF7L2,NFKB2,IFITM3,BATF3,SUV39H2,NR4A2,DAB2IP,SP3,NFKB1,TXN1,PTBP3,TAL1,CHEK2,PLK1,GATA1,TSC22D3,SFRP1,SMARCA5,NEDD4,GCLC,EOMES,ZBTB1,POLQ,CCL5,PRDM1,TXNIP,CITED2,PPP1R15A,AICDA,PIF1,ZFPM1,JUNB,IFNG,WHSC1,HOPX,HIST1H4I,HIST1H4K,HIST1H3B,HIST1H4N,CCND1,HIST2H3B…
1	!	6.28e-05	1223	541	64	0.118	0.052	GO:0051253	BP	13	negative regulation of RNA metabolic process	7	UHRF1,CDKN1B,KLF4,DNMT1,CTNNB1,GABPA,RNF168,GATA2,BRCA1,IRF1,CCL4,PTPRK,SIRT1,BTG2,PER1,YY1,RB1,TNF,RPS14,VLDLR,TCF7L2,NFKB2,IFITM3,BATF3,SUV39H2,NR4A2,DAB2IP,SP3,NFKB1,TXN1,PTBP3,TAL1,PLK1,GATA1,TSC22D3,SFRP1,SMARCA5,NEDD4,GCLC,EOMES,ZBTB1,CCL5,PRDM1,TXNIP,CITED2,PPP1R15A,AICDA,ZFPM1,JUNB,IFNG,WHSC1,HOPX,HIST1H4I,HIST1H4K,HIST1H3B,HIST1H4N,CCND1,HIST2H3B,SLFN1,KCNIP3,GBP4,HIST2H3C2,HIST1H3F,HIST…
1	!	2.32e-08	1421	541	80	0.148	0.056	GO:0031327	BP	13	negative regulation of cellular biosynthetic process	6	UHRF1,CDKN1B,KLF4,DNMT1,MAP2K1,CTNNB1,GABPA,RNF168,GATA2,IL10,BRCA1,IRF1,CCL4,PTPRK,SIRT1,PLEK,BTG2,PER1,AKR1C18,YY1,RB1,DUSP1,TNF,RPS14,VLDLR,TCF7L2,NFKB2,IFITM3,BATF3,SUV39H2,NR4A2,DAB2IP,NMI,SP3,EIF4E,NFKB1,TXN1,TAL1,ERRFI1,CHEK2,EIF2AK1,LAG3,PLK1,GATA1,RBM3,TSC22D3,SFRP1,SMARCA5,NEDD4,GCLC,SYNCRIP,EOMES,ZBTB1,CCL5,RNF139,BANK1,PRDM1,TXNIP,CITED2,PPP1R15A,AICDA,PIF1,CIRBP,ZFPM1,JUNB,IFNG,WHSC1…
1	!	1.66e-06	1302	541	71	0.131	0.055	GO:2000113	BP	13	negative regulation of cellular macromolecule biosynthetic process	7	UHRF1,CDKN1B,KLF4,DNMT1,MAP2K1,CTNNB1,GABPA,RNF168,GATA2,BRCA1,IRF1,PTPRK,SIRT1,BTG2,PER1,YY1,RB1,DUSP1,TNF,RPS14,VLDLR,TCF7L2,NFKB2,BATF3,SUV39H2,NR4A2,DAB2IP,SP3,EIF4E,NFKB1,TXN1,TAL1,CHEK2,EIF2AK1,PLK1,GATA1,RBM3,TSC22D3,SFRP1,SMARCA5,NEDD4,GCLC,SYNCRIP,EOMES,ZBTB1,RNF139,BANK1,PRDM1,TXNIP,CITED2,PPP1R15A,AICDA,PIF1,CIRBP,ZFPM1,JUNB,IFNG,WHSC1,HOPX,HIST1H4I,HIST1H4K,HIST1H3B,HIST1H4N,CCND1,HIS…
1	!	0.00448	24	541	7	0.013	0.292	GO:0042036	BP	13	negative regulation of cytokine biosynthetic process	7	KLF4,IL10,NMI,NFKB1,ERRFI1,LAG3,ZFPM1
1	!	4.14e-05	1182	541	63	0.116	0.053	GO:1902679	BP	13	negative regulation of RNA biosynthetic process	7	UHRF1,CDKN1B,KLF4,DNMT1,CTNNB1,GABPA,RNF168,GATA2,BRCA1,IRF1,CCL4,PTPRK,SIRT1,BTG2,PER1,YY1,RB1,TNF,RPS14,VLDLR,TCF7L2,NFKB2,IFITM3,BATF3,SUV39H2,NR4A2,DAB2IP,SP3,NFKB1,TXN1,TAL1,PLK1,GATA1,TSC22D3,SFRP1,SMARCA5,NEDD4,GCLC,EOMES,ZBTB1,CCL5,PRDM1,TXNIP,CITED2,PPP1R15A,AICDA,ZFPM1,JUNB,IFNG,WHSC1,HOPX,HIST1H4I,HIST1H4K,HIST1H3B,HIST1H4N,CCND1,HIST2H3B,SLFN1,KCNIP3,GBP4,HIST2H3C2,HIST1H3F,HIST1H3H
1	!	0.000336	1167	541	60	0.111	0.051	GO:1903507	BP	13	negative regulation of nucleic acid-templated transcription	8	UHRF1,CDKN1B,KLF4,DNMT1,CTNNB1,GABPA,RNF168,GATA2,BRCA1,IRF1,PTPRK,SIRT1,BTG2,PER1,YY1,RB1,TNF,RPS14,VLDLR,TCF7L2,NFKB2,BATF3,SUV39H2,NR4A2,DAB2IP,SP3,NFKB1,TXN1,TAL1,PLK1,GATA1,TSC22D3,SFRP1,SMARCA5,NEDD4,GCLC,EOMES,ZBTB1,PRDM1,TXNIP,CITED2,PPP1R15A,AICDA,ZFPM1,JUNB,IFNG,WHSC1,HOPX,HIST1H4I,HIST1H4K,HIST1H3B,HIST1H4N,CCND1,HIST2H3B,SLFN1,KCNIP3,GBP4,HIST2H3C2,HIST1H3F,HIST1H3H
1	!	0.00014	1138	541	60	0.111	0.053	GO:0045892	BP	13	negative regulation of transcription, DNA-templated	9	UHRF1,CDKN1B,KLF4,DNMT1,CTNNB1,GABPA,RNF168,GATA2,BRCA1,IRF1,PTPRK,SIRT1,BTG2,PER1,YY1,RB1,TNF,RPS14,VLDLR,TCF7L2,NFKB2,BATF3,SUV39H2,NR4A2,DAB2IP,SP3,NFKB1,TXN1,TAL1,PLK1,GATA1,TSC22D3,SFRP1,SMARCA5,NEDD4,GCLC,EOMES,ZBTB1,PRDM1,TXNIP,CITED2,PPP1R15A,AICDA,ZFPM1,JUNB,IFNG,WHSC1,HOPX,HIST1H4I,HIST1H4K,HIST1H3B,HIST1H4N,CCND1,HIST2H3B,SLFN1,KCNIP3,GBP4,HIST2H3C2,HIST1H3F,HIST1H3H
1	!	2.71e-06	721	541	48	0.089	0.067	GO:0000122	BP	13	negative regulation of transcription from RNA polymerase II promoter	10	UHRF1,KLF4,DNMT1,CTNNB1,GABPA,RNF168,GATA2,SIRT1,BTG2,PER1,YY1,RB1,TNF,RPS14,VLDLR,TCF7L2,NFKB2,BATF3,SUV39H2,NR4A2,DAB2IP,SP3,NFKB1,TXN1,TAL1,PLK1,GATA1,TSC22D3,NEDD4,EOMES,ZBTB1,PRDM1,TXNIP,CITED2,PPP1R15A,ZFPM1,JUNB,IFNG,WHSC1,HOPX,HIST1H3B,CCND1,HIST2H3B,SLFN1,KCNIP3,GBP4,HIST2H3C2,HIST1H3F
1	!	1.18e-33	2598	541	176	0.325	0.068	GO:0031325	BP	13	positive regulation of cellular metabolic process	5	ALOX12,LGALS9,UHRF1,RAMP2,COL1A1,CDKN1B,KLF4,DNMT1,PSAP,CCL24,MAP2K1,UBQLN1,CYBA,CTNNB1,GABPA,CCL8,RNF168,GATA2,LRRK1,SASH1,ENDOG,NFE2L2,H2-M3,PLGRKT,MAPKAPK2,IL10,BRCA1,TRAF4,CDK5RAP3,IRF1,CCL4,FYN,TNFAIP3,SIRT1,PLEK,ADORA2A,FLT4,BTG2,ACE,NOS2,NME2,PER1,MNAT1,SRSF5,AKR1C18,YY1,SFRP4,GADD45G,SLF1,RGCC,RB1,PSME1,ANGPT1,RAD21,STK3,IFNAR1,XDH,WAC,AIF1,TNF,CD74,FAS,TNFRSF25,VLDLR,TCF7L2,MMS19,NFKB2,C…
1	!	2.48e-18	969	541	81	0.15	0.084	GO:0010562	BP	13	positive regulation of phosphorus metabolic process	6	LGALS9,RAMP2,CDKN1B,PSAP,CCL24,MAP2K1,CTNNB1,CCL8,LRRK1,SASH1,TRAF4,CCL4,FYN,SIRT1,PLEK,ADORA2A,FLT4,ACE,NOS2,NME2,GADD45G,RGCC,ANGPT1,STK3,XDH,AIF1,TNF,CD74,FAS,TNFRSF25,VLDLR,HRAS,SNCA,RB1CC1,STRADB,DAB2IP,IL1B,GNAS,ECT2,PTPN22,TXN1,PLPP3,CXCL9,P2RX7,CHEK2,HSPH1,LAT,PYCARD,PLK1,GATA1,PIK3R4,MIF,GUCY1A3,CCND3,MAP4K5,CCL5,MID1,LRRK2,SH3GLB1,MAVS,BANK1,SOCS1,NOD1,THBS1,PPP1R15A,UNC5CL,PIK3R6,CD24A…
1	!	2.48e-18	969	541	81	0.15	0.084	GO:0045937	BP	13	positive regulation of phosphate metabolic process	7	LGALS9,RAMP2,CDKN1B,PSAP,CCL24,MAP2K1,CTNNB1,CCL8,LRRK1,SASH1,TRAF4,CCL4,FYN,SIRT1,PLEK,ADORA2A,FLT4,ACE,NOS2,NME2,GADD45G,RGCC,ANGPT1,STK3,XDH,AIF1,TNF,CD74,FAS,TNFRSF25,VLDLR,HRAS,SNCA,RB1CC1,STRADB,DAB2IP,IL1B,GNAS,ECT2,PTPN22,TXN1,PLPP3,CXCL9,P2RX7,CHEK2,HSPH1,LAT,PYCARD,PLK1,GATA1,PIK3R4,MIF,GUCY1A3,CCND3,MAP4K5,CCL5,MID1,LRRK2,SH3GLB1,MAVS,BANK1,SOCS1,NOD1,THBS1,PPP1R15A,UNC5CL,PIK3R6,CD24A…
1	!	2.41e-14	855	541	69	0.128	0.081	GO:0042327	BP	13	positive regulation of phosphorylation	8	LGALS9,CDKN1B,PSAP,CCL24,MAP2K1,CTNNB1,CCL8,LRRK1,SASH1,TRAF4,CCL4,FYN,SIRT1,FLT4,ACE,GADD45G,RGCC,ANGPT1,STK3,XDH,AIF1,TNF,CD74,FAS,TNFRSF25,VLDLR,HRAS,SNCA,RB1CC1,STRADB,DAB2IP,IL1B,ECT2,PTPN22,TXN1,PLPP3,P2RX7,CHEK2,HSPH1,LAT,PYCARD,PLK1,GATA1,PIK3R4,MIF,CCND3,MAP4K5,CCL5,MID1,LRRK2,SH3GLB1,MAVS,BANK1,SOCS1,NOD1,THBS1,PPP1R15A,UNC5CL,PIK3R6,CD24A,SPN,IFNG,GSK3A,MAPK1,DDRGK1,CCND1,SH2D1B2,GM256…
1	!	4.61e-06	413	541	34	0.063	0.082	GO:0033674	BP	13	positive regulation of kinase activity	9	LGALS9,CDKN1B,MAP2K1,SASH1,TRAF4,SIRT1,ACE,GADD45G,RGCC,ANGPT1,TNF,CD74,VLDLR,HRAS,SNCA,STRADB,DAB2IP,IL1B,ECT2,P2RX7,HSPH1,LAT,PIK3R4,MIF,CCND3,MAP4K5,CCL5,LRRK2,SH3GLB1,SOCS1,THBS1,PIK3R6,CD24A,CCND1
1	!	8.06e-12	1527	541	92	0.17	0.06	GO:0045935	BP	13	positive regulation of nucleobase-containing compound metabolic process	6	RAMP2,COL1A1,KLF4,DNMT1,MAP2K1,CTNNB1,GABPA,RNF168,GATA2,ENDOG,NFE2L2,IL10,BRCA1,CDK5RAP3,IRF1,SIRT1,ADORA2A,BTG2,NOS2,NME2,PER1,MNAT1,SRSF5,YY1,SLF1,RGCC,RB1,RAD21,IFNAR1,WAC,TNF,TCF7L2,MMS19,NFKB2,CDK2,HRAS,STAT1,PARP1,USF1,NR4A2,DAB2IP,SP3,IL1B,CST3,GNAS,CCNA2,FUBP1,NFKB1,PSIP1,TAL1,PADI2,PLAC8,CXCL9,P2RX7,CHEK2,HSPH1,GATA1,SFRP1,SMARCA5,CD3D,CHEK1,EOMES,LMO2,TCEA1,GUCY1A3,RIF1,TOPORS,MAVS,PIC…
1	!	0.0121	110	541	13	0.024	0.118	GO:0045981	BP	13	positive regulation of nucleotide metabolic process	7	RAMP2,ADORA2A,NOS2,NME2,GNAS,CXCL9,P2RX7,GUCY1A3,CXCR3,GSK3A,CALCRL,CXCL11,MC1R
1	!	0.0109	109	541	13	0.024	0.119	GO:1900544	BP	13	positive regulation of purine nucleotide metabolic process	8	RAMP2,ADORA2A,NOS2,NME2,GNAS,CXCL9,P2RX7,GUCY1A3,CXCR3,GSK3A,CALCRL,CXCL11,MC1R
1	!	5.63e-08	1312	541	75	0.139	0.057	GO:0051254	BP	13	positive regulation of RNA metabolic process	7	COL1A1,KLF4,MAP2K1,CTNNB1,GABPA,GATA2,NFE2L2,IL10,BRCA1,CDK5RAP3,IRF1,SIRT1,BTG2,NME2,PER1,MNAT1,SRSF5,YY1,RGCC,RB1,RAD21,IFNAR1,WAC,TNF,TCF7L2,MMS19,NFKB2,CDK2,HRAS,STAT1,PARP1,USF1,NR4A2,DAB2IP,SP3,IL1B,CCNA2,FUBP1,NFKB1,PSIP1,TAL1,PADI2,PLAC8,CHEK2,HSPH1,GATA1,SFRP1,SMARCA5,CD3D,CHEK1,EOMES,LMO2,TCEA1,TOPORS,MAVS,PICALM,CITED2,PPP1R15A,AICDA,S1PR1,ZFP36L2,BCL11B,ZFPM1,CXCR3,JUNB,KLF1,KLF2,IFNG…
1	!	0.0187	189	541	17	0.031	0.09	GO:0051054	BP	13	positive regulation of DNA metabolic process	7	KLF4,DNMT1,CTNNB1,RNF168,ENDOG,BRCA1,SIRT1,SLF1,RGCC,CDK2,HRAS,CST3,RIF1,IFNG,WHSC1,MAPK1,TNFSF13
1	!	0.00324	185	541	18	0.033	0.097	GO:0031331	BP	13	positive regulation of cellular catabolic process	6	UBQLN1,ENDOG,TNFAIP3,BTG2,TNF,SNCA,DAB2IP,IL1B,RNF19B,P2RX7,PLK1,GCLC,TRIB1,LRRK2,RNF139,ZFP36L2,IFNG,DDRGK1
1	!	3.4e-05	80	541	14	0.026	0.175	GO:2000379	BP	13	positive regulation of reactive oxygen species metabolic process	6	KLF4,CYBA,NFE2L2,H2-M3,AKR1C18,XDH,AIF1,TNF,SNCA,IL1B,THBS1,KLF2,IFNG,ROMO1
1	!	0.0442	45	541	8	0.015	0.178	GO:1903428	BP	13	positive regulation of reactive oxygen species biosynthetic process	7	KLF4,CYBA,H2-M3,AIF1,TNF,IL1B,KLF2,IFNG
1	!	7.5e-10	1594	541	90	0.166	0.056	GO:0031328	BP	13	positive regulation of cellular biosynthetic process	6	RAMP2,COL1A1,KLF4,MAP2K1,CTNNB1,GABPA,GATA2,NFE2L2,H2-M3,MAPKAPK2,IL10,BRCA1,CDK5RAP3,IRF1,SIRT1,ADORA2A,NOS2,NME2,PER1,MNAT1,YY1,RGCC,RB1,RAD21,IFNAR1,WAC,AIF1,TNF,TCF7L2,MMS19,NFKB2,CDK2,HRAS,SNCA,STAT1,PARP1,USF1,NR4A2,DAB2IP,SP3,IL1B,CST3,GNAS,CCNA2,FUBP1,NFKB1,PSIP1,TAL1,PADI2,PLAC8,CHEK2,HSPH1,GATA1,RBM3,SFRP1,SMARCA5,CD3D,CHEK1,EOMES,LMO2,TCEA1,GUCY1A3,CCL5,TOPORS,MAVS,PICALM,CITED2,THBS1,…
1	!	1.97e-07	1267	541	72	0.133	0.057	GO:1902680	BP	13	positive regulation of RNA biosynthetic process	7	COL1A1,KLF4,MAP2K1,CTNNB1,GABPA,GATA2,NFE2L2,IL10,BRCA1,CDK5RAP3,IRF1,SIRT1,NME2,PER1,MNAT1,YY1,RGCC,RB1,RAD21,IFNAR1,WAC,TNF,TCF7L2,MMS19,NFKB2,CDK2,HRAS,STAT1,PARP1,USF1,NR4A2,DAB2IP,SP3,IL1B,CCNA2,FUBP1,NFKB1,PSIP1,TAL1,PADI2,PLAC8,CHEK2,HSPH1,GATA1,SFRP1,SMARCA5,CD3D,CHEK1,EOMES,LMO2,TCEA1,TOPORS,MAVS,PICALM,CITED2,PPP1R15A,AICDA,S1PR1,BCL11B,ZFPM1,CXCR3,JUNB,KLF1,KLF2,IFNG,SKAP1,GSK3A,SSBP3,…
1	!	1.77e-07	1264	541	72	0.133	0.057	GO:1903508	BP	13	positive regulation of nucleic acid-templated transcription	8	COL1A1,KLF4,MAP2K1,CTNNB1,GABPA,GATA2,NFE2L2,IL10,BRCA1,CDK5RAP3,IRF1,SIRT1,NME2,PER1,MNAT1,YY1,RGCC,RB1,RAD21,IFNAR1,WAC,TNF,TCF7L2,MMS19,NFKB2,CDK2,HRAS,STAT1,PARP1,USF1,NR4A2,DAB2IP,SP3,IL1B,CCNA2,FUBP1,NFKB1,PSIP1,TAL1,PADI2,PLAC8,CHEK2,HSPH1,GATA1,SFRP1,SMARCA5,CD3D,CHEK1,EOMES,LMO2,TCEA1,TOPORS,MAVS,PICALM,CITED2,PPP1R15A,AICDA,S1PR1,BCL11B,ZFPM1,CXCR3,JUNB,KLF1,KLF2,IFNG,SKAP1,GSK3A,SSBP3,…
1	!	1.77e-07	1264	541	72	0.133	0.057	GO:0045893	BP	13	positive regulation of transcription, DNA-templated	9	COL1A1,KLF4,MAP2K1,CTNNB1,GABPA,GATA2,NFE2L2,IL10,BRCA1,CDK5RAP3,IRF1,SIRT1,NME2,PER1,MNAT1,YY1,RGCC,RB1,RAD21,IFNAR1,WAC,TNF,TCF7L2,MMS19,NFKB2,CDK2,HRAS,STAT1,PARP1,USF1,NR4A2,DAB2IP,SP3,IL1B,CCNA2,FUBP1,NFKB1,PSIP1,TAL1,PADI2,PLAC8,CHEK2,HSPH1,GATA1,SFRP1,SMARCA5,CD3D,CHEK1,EOMES,LMO2,TCEA1,TOPORS,MAVS,PICALM,CITED2,PPP1R15A,AICDA,S1PR1,BCL11B,ZFPM1,CXCR3,JUNB,KLF1,KLF2,IFNG,SKAP1,GSK3A,SSBP3,…
1	!	0.000313	999	541	54	0.1	0.054	GO:0045944	BP	13	positive regulation of transcription from RNA polymerase II promoter	10	KLF4,CTNNB1,GABPA,GATA2,NFE2L2,IL10,BRCA1,CDK5RAP3,IRF1,SIRT1,NME2,PER1,MNAT1,YY1,RGCC,RB1,RAD21,TNF,TCF7L2,NFKB2,HRAS,STAT1,PARP1,USF1,NR4A2,DAB2IP,SP3,IL1B,FUBP1,NFKB1,PSIP1,TAL1,PLAC8,HSPH1,GATA1,CD3D,EOMES,LMO2,TCEA1,MAVS,CITED2,S1PR1,BCL11B,ZFPM1,CXCR3,JUNB,KLF2,IFNG,SKAP1,GSK3A,SSBP3,MC1R,NLRC5,MAFB
1	!	0.0472	59	541	9	0.017	0.153	GO:0042108	BP	13	positive regulation of cytokine biosynthetic process	7	MAPKAPK2,IRF1,TNF,IL1B,THBS1,ZFPM1,SPN,IFNG,CD209B
1	!	1.58e-24	2176	541	143	0.264	0.066	GO:0032268	BP	13	regulation of cellular protein metabolic process	5	ALOX12,LGALS9,TIMP1,UHRF1,CHORDC1,CDKN1B,KLF4,RAD23A,DNMT1,PSAP,AQP1,CCL24,MAP2K1,UBQLN1,CTNNB1,CCL8,GATA2,LRRK1,SASH1,PLGRKT,IL10,SLPI,NBR1,BRCA1,TRAF4,CDK5RAP3,CCL4,FYN,TNFAIP3,SIRT1,DDIT4,ADORA2A,FLT4,BTG2,ACE,PER1,MNAT1,GADD45G,RGCC,DMTN,RB1,PSME1,ANGPT1,STK3,IFNAR1,XDH,WASH1,DUSP1,WAC,AIF1,TNF,RPS14,CD74,OTUB1,FAS,TNFRSF25,VLDLR,PRDX3,RABGEF1,HRAS,PIDD1,SNCA,RB1CC1,STRADB,CFLAR,FN1,DAB2IP,NM…
1	!	7.55e-22	1509	541	111	0.205	0.074	GO:0031399	BP	13	regulation of protein modification process	6	LGALS9,CHORDC1,CDKN1B,KLF4,DNMT1,PSAP,CCL24,MAP2K1,UBQLN1,CTNNB1,CCL8,GATA2,LRRK1,SASH1,NBR1,BRCA1,TRAF4,CDK5RAP3,CCL4,FYN,TNFAIP3,SIRT1,DDIT4,ADORA2A,FLT4,ACE,PER1,MNAT1,GADD45G,RGCC,DMTN,RB1,ANGPT1,STK3,IFNAR1,XDH,WASH1,DUSP1,AIF1,TNF,CD74,OTUB1,FAS,TNFRSF25,VLDLR,RABGEF1,HRAS,SNCA,RB1CC1,STRADB,FN1,DAB2IP,NMI,DNAJC10,IL1B,ECT2,CCNA2,PTPN22,TXN1,DNAJA1,PLPP3,ERRFI1,P2RX7,CHEK2,EIF2AK1,HSPH1,NUP…
1	!	0.000376	196	541	20	0.037	0.102	GO:1903320	BP	13	regulation of protein modification by small protein conjugation or removal	7	UBQLN1,CTNNB1,SASH1,BRCA1,CDK5RAP3,FYN,TNFAIP3,ANGPT1,WASH1,OTUB1,NMI,PTPN22,DNAJA1,PLK1,GCLC,TRIB1,LRRK2,TOPORS,RNF139,GBP4
1	!	0.000319	176	541	19	0.035	0.108	GO:0031396	BP	13	regulation of protein ubiquitination	8	UBQLN1,SASH1,BRCA1,CDK5RAP3,FYN,TNFAIP3,ANGPT1,WASH1,OTUB1,NMI,PTPN22,DNAJA1,PLK1,GCLC,TRIB1,LRRK2,TOPORS,RNF139,GBP4
1	!	2e-20	1221	541	96	0.177	0.079	GO:0001932	BP	13	regulation of protein phosphorylation	7	LGALS9,CHORDC1,CDKN1B,KLF4,PSAP,CCL24,MAP2K1,CTNNB1,CCL8,LRRK1,SASH1,NBR1,TRAF4,CDK5RAP3,CCL4,FYN,TNFAIP3,SIRT1,DDIT4,ADORA2A,FLT4,ACE,PER1,MNAT1,GADD45G,RGCC,DMTN,RB1,ANGPT1,STK3,IFNAR1,XDH,DUSP1,AIF1,TNF,CD74,FAS,TNFRSF25,VLDLR,RABGEF1,HRAS,SNCA,RB1CC1,STRADB,FN1,DAB2IP,DNAJC10,IL1B,ECT2,CCNA2,PTPN22,TXN1,DNAJA1,PLPP3,ERRFI1,P2RX7,CHEK2,EIF2AK1,HSPH1,LAT,PYCARD,PLK1,GATA1,SFRP1,CASP3,TRIB1,MIF,…
1	!	0.0123	203	541	18	0.033	0.089	GO:0050730	BP	13	regulation of peptidyl-tyrosine phosphorylation	8	LRRK1,FYN,ACE,DMTN,ANGPT1,IFNAR1,CD74,PLPP3,ERRFI1,HSPH1,GATA1,SFRP1,MIF,CCL5,SOCS1,CD24A,IFNG,SH2D1B2
1	!	6.64e-11	617	541	52	0.096	0.084	GO:0045859	BP	13	regulation of protein kinase activity	8	LGALS9,CHORDC1,CDKN1B,MAP2K1,SASH1,TRAF4,CDK5RAP3,TNFAIP3,SIRT1,ADORA2A,ACE,MNAT1,GADD45G,RGCC,RB1,ANGPT1,DUSP1,TNF,CD74,VLDLR,HRAS,SNCA,STRADB,DAB2IP,IL1B,ECT2,CCNA2,PTPN22,DNAJA1,ERRFI1,P2RX7,HSPH1,LAT,PYCARD,PLK1,SFRP1,CASP3,TRIB1,MIF,CCND3,MAP4K5,CCL5,LRRK2,SOCS1,THBS1,PIK3R6,CD24A,LAX1,FBXO31,SOCS3,CCND1,LIME1
1	!	0.00106	75	541	12	0.022	0.16	GO:1904029	BP	13	regulation of cyclin-dependent protein kinase activity	9	CDKN1B,CDK5RAP3,TNFAIP3,MNAT1,RGCC,DAB2IP,CCNA2,PLK1,CASP3,CCND3,FBXO31,CCND1
1	!	5.06e-09	396	541	38	0.07	0.096	GO:0071900	BP	13	regulation of protein serine/threonine kinase activity	9	LGALS9,CHORDC1,CDKN1B,MAP2K1,SASH1,CDK5RAP3,TNFAIP3,SIRT1,MNAT1,GADD45G,RGCC,DUSP1,TNF,CD74,HRAS,SNCA,DAB2IP,IL1B,CCNA2,PTPN22,DNAJA1,P2RX7,PYCARD,PLK1,SFRP1,CASP3,TRIB1,MIF,CCND3,MAP4K5,LRRK2,THBS1,PIK3R6,CD24A,LAX1,FBXO31,CCND1,LIME1
1	!	0.000913	74	541	12	0.022	0.162	GO:0000079	BP	13	regulation of cyclin-dependent protein serine/threonine kinase activity	10	CDKN1B,CDK5RAP3,TNFAIP3,MNAT1,RGCC,DAB2IP,CCNA2,PLK1,CASP3,CCND3,FBXO31,CCND1
1	!	3.74e-10	623	541	51	0.094	0.082	GO:0043408	BP	13	regulation of MAPK cascade	8	KLF4,PSAP,CCL24,MAP2K1,CTNNB1,CCL8,SASH1,NBR1,TRAF4,CDK5RAP3,CCL4,FLT4,PER1,GADD45G,ANGPT1,STK3,XDH,DUSP1,TNF,CD74,FAS,TNFRSF25,HRAS,RB1CC1,FN1,DAB2IP,IL1B,PTPN22,DNAJA1,ERRFI1,P2RX7,HSPH1,PYCARD,SFRP1,TRIB1,MIF,MAP4K5,CCL5,MID1,LRRK2,BANK1,NOD1,THBS1,UNC5CL,PIK3R6,CD24A,LAX1,MAPK1,LIME1,GM2564,GM21541
1	!	0.0121	244	541	20	0.037	0.082	GO:0070372	BP	13	regulation of ERK1 and ERK2 cascade	9	KLF4,CCL24,MAP2K1,CCL8,CCL4,FLT4,ANGPT1,DUSP1,CD74,HRAS,FN1,DAB2IP,PTPN22,ERRFI1,PYCARD,MIF,CCL5,NOD1,GM2564,GM21541
1	!	0.0011	269	541	23	0.043	0.086	GO:0043405	BP	13	regulation of MAP kinase activity	9	MAP2K1,SASH1,CDK5RAP3,GADD45G,DUSP1,TNF,CD74,HRAS,DAB2IP,IL1B,PTPN22,DNAJA1,P2RX7,SFRP1,TRIB1,MIF,MAP4K5,LRRK2,THBS1,PIK3R6,CD24A,LAX1,LIME1
1	!	1.11e-06	187	541	23	0.043	0.123	GO:0032872	BP	13	regulation of stress-activated MAPK cascade	9	MAP2K1,SASH1,NBR1,TRAF4,FLT4,PER1,GADD45G,STK3,XDH,TNF,HRAS,RB1CC1,DAB2IP,IL1B,PTPN22,DNAJA1,HSPH1,PYCARD,SFRP1,MID1,NOD1,UNC5CL,MAPK1
1	!	0.00131	156	541	17	0.031	0.109	GO:0046328	BP	13	regulation of JNK cascade	10	SASH1,TRAF4,FLT4,PER1,GADD45G,STK3,TNF,HRAS,RB1CC1,DAB2IP,IL1B,PTPN22,DNAJA1,PYCARD,SFRP1,NOD1,UNC5CL
1	!	0.00448	24	541	7	0.013	0.292	GO:1900744	BP	13	regulation of p38MAPK cascade	10	SASH1,PER1,GADD45G,XDH,DAB2IP,PTPN22,HSPH1
1	!	1.03e-15	891	541	73	0.135	0.082	GO:0032269	BP	13	negative regulation of cellular protein metabolic process	6	TIMP1,CHORDC1,CDKN1B,KLF4,DNMT1,AQP1,MAP2K1,CTNNB1,LRRK1,IL10,SLPI,BRCA1,CDK5RAP3,FYN,TNFAIP3,SIRT1,DDIT4,ADORA2A,BTG2,PER1,DMTN,RB1,ANGPT1,XDH,DUSP1,WAC,TNF,OTUB1,PRDX3,RABGEF1,SNCA,CFLAR,DAB2IP,DNAJC10,IL1B,CST3,PTPN22,EIF4E,DNAJA1,PLPP3,ERRFI1,P2RX7,EIF2AK1,HSPH1,PYCARD,PLK1,HDAC6,RBM3,G6PDX,SFRP1,CASP3,GCLC,SYNCRIP,TRIB1,CD59A,MIF,LRRK2,RNF139,BANK1,SOCS1,PICALM,THBS1,PPP1R15A,CIRBP,LXN,LAX1,…
1	!	1.05e-11	490	541	47	0.087	0.096	GO:0031400	BP	13	negative regulation of protein modification process	7	CHORDC1,CDKN1B,KLF4,DNMT1,CTNNB1,LRRK1,BRCA1,CDK5RAP3,FYN,TNFAIP3,SIRT1,DDIT4,ADORA2A,PER1,DMTN,RB1,ANGPT1,XDH,DUSP1,TNF,OTUB1,RABGEF1,SNCA,DAB2IP,DNAJC10,IL1B,PTPN22,DNAJA1,PLPP3,ERRFI1,P2RX7,HSPH1,PYCARD,PLK1,G6PDX,SFRP1,CASP3,GCLC,TRIB1,LRRK2,SOCS1,PPP1R15A,LAX1,FBXO31,SOCS3,SLFN1,GBP4
1	!	2.12e-10	376	541	39	0.072	0.104	GO:0001933	BP	13	negative regulation of protein phosphorylation	8	CHORDC1,CDKN1B,KLF4,LRRK1,CDK5RAP3,TNFAIP3,SIRT1,DDIT4,ADORA2A,PER1,DMTN,RB1,ANGPT1,XDH,DUSP1,RABGEF1,SNCA,DAB2IP,DNAJC10,IL1B,PTPN22,DNAJA1,PLPP3,ERRFI1,P2RX7,HSPH1,PYCARD,PLK1,SFRP1,CASP3,TRIB1,LRRK2,SOCS1,PPP1R15A,LAX1,FBXO31,SOCS3,SLFN1,GBP4
1	!	7.07e-05	213	541	22	0.041	0.103	GO:0006469	BP	13	negative regulation of protein kinase activity	9	CHORDC1,CDKN1B,CDK5RAP3,TNFAIP3,SIRT1,ADORA2A,RB1,DUSP1,DAB2IP,IL1B,PTPN22,DNAJA1,ERRFI1,PYCARD,PLK1,SFRP1,CASP3,TRIB1,SOCS1,LAX1,FBXO31,SOCS3
1	!	9.31e-05	115	541	16	0.03	0.139	GO:0071901	BP	13	negative regulation of protein serine/threonine kinase activity	10	CHORDC1,CDKN1B,CDK5RAP3,TNFAIP3,SIRT1,DUSP1,DAB2IP,IL1B,PTPN22,DNAJA1,PYCARD,PLK1,SFRP1,CASP3,LAX1,FBXO31
1	!	4.9e-19	1253	541	95	0.176	0.076	GO:0032270	BP	13	positive regulation of cellular protein metabolic process	6	ALOX12,LGALS9,UHRF1,CDKN1B,KLF4,DNMT1,PSAP,CCL24,MAP2K1,UBQLN1,CTNNB1,CCL8,LRRK1,SASH1,PLGRKT,BRCA1,TRAF4,CDK5RAP3,CCL4,FYN,TNFAIP3,SIRT1,FLT4,ACE,GADD45G,RGCC,PSME1,ANGPT1,STK3,XDH,AIF1,TNF,CD74,FAS,TNFRSF25,VLDLR,HRAS,PIDD1,SNCA,RB1CC1,STRADB,CFLAR,FN1,DAB2IP,NMI,IL1B,ECT2,PTPN22,F3,TXN1,PLPP3,RNF19B,P2RX7,CHEK2,HSPH1,NUPR1,LAT,PYCARD,PLK1,GATA1,RBM3,GCLC,TRIB1,MIF,CCND3,MAP4K5,CCL5,MID1,LRRK2,…
1	!	7.75e-07	270	541	28	0.052	0.104	GO:0045862	BP	13	positive regulation of proteolysis	7	ALOX12,CDKN1B,UBQLN1,PLGRKT,SIRT1,PSME1,XDH,TNF,PIDD1,SNCA,CFLAR,FN1,DAB2IP,IL1B,F3,RNF19B,PYCARD,PLK1,GCLC,TRIB1,LRRK2,RNF139,NOD1,PICALM,CCBE1,IFNG,DDRGK1,PSME2
1	!	0.00535	136	541	15	0.028	0.11	GO:0010952	BP	13	positive regulation of peptidase activity	8	ALOX12,CDKN1B,SIRT1,PSME1,XDH,TNF,PIDD1,SNCA,CFLAR,FN1,F3,PYCARD,NOD1,PICALM,PSME2
1	!	6.11e-16	992	541	78	0.144	0.079	GO:0031401	BP	13	positive regulation of protein modification process	7	LGALS9,CDKN1B,DNMT1,PSAP,CCL24,MAP2K1,UBQLN1,CTNNB1,CCL8,LRRK1,SASH1,BRCA1,TRAF4,CDK5RAP3,CCL4,FYN,SIRT1,FLT4,ACE,GADD45G,RGCC,ANGPT1,STK3,XDH,AIF1,TNF,CD74,FAS,TNFRSF25,VLDLR,HRAS,SNCA,RB1CC1,STRADB,DAB2IP,NMI,IL1B,ECT2,PTPN22,TXN1,PLPP3,P2RX7,CHEK2,HSPH1,NUPR1,LAT,PYCARD,PLK1,GATA1,TRIB1,MIF,CCND3,MAP4K5,CCL5,MID1,LRRK2,TOPORS,RNF139,MAVS,BANK1,SOCS1,NOD1,THBS1,PPP1R15A,UNC5CL,PIK3R6,CD24A,SPN,…
1	!	3.14e-14	816	541	67	0.124	0.082	GO:0001934	BP	13	positive regulation of protein phosphorylation	8	LGALS9,CDKN1B,PSAP,CCL24,MAP2K1,CTNNB1,CCL8,LRRK1,SASH1,TRAF4,CCL4,FYN,SIRT1,FLT4,ACE,GADD45G,RGCC,ANGPT1,STK3,XDH,AIF1,TNF,CD74,FAS,TNFRSF25,VLDLR,HRAS,SNCA,RB1CC1,STRADB,DAB2IP,IL1B,ECT2,PTPN22,TXN1,PLPP3,P2RX7,CHEK2,HSPH1,LAT,PYCARD,PLK1,GATA1,MIF,CCND3,MAP4K5,CCL5,MID1,LRRK2,MAVS,BANK1,SOCS1,NOD1,THBS1,PPP1R15A,UNC5CL,PIK3R6,CD24A,SPN,IFNG,GSK3A,MAPK1,DDRGK1,CCND1,SH2D1B2,GM2564,GM21541
1	!	8.67e-06	381	541	32	0.059	0.084	GO:0045860	BP	13	positive regulation of protein kinase activity	9	LGALS9,CDKN1B,MAP2K1,SASH1,TRAF4,SIRT1,ACE,GADD45G,RGCC,ANGPT1,TNF,CD74,VLDLR,HRAS,SNCA,STRADB,DAB2IP,IL1B,ECT2,P2RX7,HSPH1,LAT,MIF,CCND3,MAP4K5,CCL5,LRRK2,SOCS1,THBS1,PIK3R6,CD24A,CCND1
1	!	0.000912	246	541	22	0.041	0.089	GO:0071902	BP	13	positive regulation of protein serine/threonine kinase activity	10	LGALS9,CDKN1B,MAP2K1,SASH1,SIRT1,GADD45G,RGCC,TNF,CD74,HRAS,SNCA,DAB2IP,IL1B,P2RX7,MIF,CCND3,MAP4K5,LRRK2,THBS1,PIK3R6,CD24A,CCND1
1	!	1.63e-07	424	541	37	0.068	0.087	GO:0043410	BP	13	positive regulation of MAPK cascade	9	PSAP,CCL24,MAP2K1,CTNNB1,CCL8,SASH1,TRAF4,CCL4,FLT4,GADD45G,ANGPT1,STK3,XDH,TNF,CD74,FAS,TNFRSF25,HRAS,RB1CC1,DAB2IP,IL1B,PTPN22,P2RX7,PYCARD,MIF,MAP4K5,CCL5,MID1,LRRK2,BANK1,NOD1,THBS1,UNC5CL,PIK3R6,CD24A,GM2564,GM21541
1	!	0.00365	132	541	15	0.028	0.114	GO:0032874	BP	13	positive regulation of stress-activated MAPK cascade	10	SASH1,TRAF4,FLT4,GADD45G,STK3,XDH,TNF,HRAS,RB1CC1,DAB2IP,IL1B,PYCARD,MID1,NOD1,UNC5CL
1	!	0.0199	115	541	13	0.024	0.113	GO:0046330	BP	13	positive regulation of JNK cascade	11	SASH1,TRAF4,FLT4,GADD45G,STK3,TNF,HRAS,RB1CC1,DAB2IP,IL1B,PYCARD,NOD1,UNC5CL
1	!	0.0436	181	541	16	0.03	0.088	GO:1903362	BP	13	regulation of cellular protein catabolic process	6	RAD23A,UBQLN1,CDK5RAP3,TNFAIP3,PSME1,WAC,DAB2IP,RNF19B,PLK1,GCLC,TRIB1,LRRK2,RNF139,DDRGK1,SVIP,PSME2
1	!	0.0208	12	541	5	0.009	0.417	GO:0030656	BP	13	regulation of vitamin metabolic process	4	AKR1C18,TNF,IL1B,NFKB1,IFNG
1	!	0.049	3	541	3	0.006	1	GO:0046136	BP	13	positive regulation of vitamin metabolic process	5	TNF,IL1B,IFNG
1	!	6.09e-22	2202	541	139	0.257	0.063	GO:0050793	BP	13	regulation of developmental process	3	ALOX12,LGALS9,TIMP1,RAMP2,COL1A1,EEF1E1,AP2A2,CDKN1B,KLF4,AQP1,CCL24,MAP2K1,CTNNB1,GABPA,CCL8,GATA2,SASH1,NFE2L2,H2-M3,SULF1,PLCG1,NBR1,BRCA1,NDEL1,IRF1,FYN,TNFAIP3,SIRT1,SGPL1,FLT4,ACE,SLC6A4,NME2,GFAP,PRKCH,SFRP4,FAM213A,RGCC,DMTN,RB1,STK3,IL15RA,EPB42,XDH,TNF,CD74,FAS,VLDLR,LTBP3,TCF7L2,FAM20C,CFLAR,COL3A1,STAT1,ZAP70,FN1,PDCD1,PARP1,SPTA1,DAB2IP,IL1B,CST3,RBM38,GNAS,CAR2,ECT2,POSTN,CHRNB2,SEM…
1	!	1.79e-06	909	541	56	0.104	0.062	GO:0022603	BP	13	regulation of anatomical structure morphogenesis	4	ALOX12,RAMP2,COL1A1,KLF4,AQP1,CCL24,MAP2K1,CTNNB1,CCL8,GATA2,SASH1,NFE2L2,SULF1,PLCG1,BRCA1,NDEL1,FYN,TNFAIP3,SIRT1,FLT4,RGCC,DMTN,EPB42,XDH,TNF,TCF7L2,CFLAR,STAT1,FN1,SPTA1,DAB2IP,IL1B,CST3,POSTN,CHRNB2,SEMA4A,F3,B4GALT1,SPP1,CXCL9,IL4RA,SFRP1,MYLK3,NEDD4,CD59A,MGLL,LRRK2,CITED2,THBS1,PIK3R6,CCBE1,CXCR3,FBXO31,FES,IFNG,UNC13D
1	!	7.29e-20	1620	541	112	0.207	0.069	GO:2000026	BP	13	regulation of multicellular organismal development	4	ALOX12,LGALS9,TIMP1,RAMP2,COL1A1,AP2A2,CDKN1B,KLF4,AQP1,CCL24,MAP2K1,CTNNB1,GABPA,GATA2,SASH1,NFE2L2,H2-M3,SULF1,PLCG1,NBR1,BRCA1,NDEL1,IRF1,FYN,TNFAIP3,SIRT1,ACE,SLC6A4,NME2,GFAP,PRKCH,SFRP4,FAM213A,RGCC,RB1,STK3,IL15RA,XDH,TNF,CD74,FAS,VLDLR,TCF7L2,FAM20C,COL3A1,STAT1,ZAP70,FN1,PDCD1,DAB2IP,IL1B,GNAS,CAR2,ECT2,CHRNB2,SEMA4A,F3,EIF4E,B4GALT1,TAL1,ERRFI1,SPP1,P2RX7,NUPR1,IL4RA,GATA1,TSC22D3,CUL4A…
1	!	1.39e-06	223	541	25	0.046	0.112	GO:1901342	BP	13	regulation of vasculature development	5	ALOX12,RAMP2,KLF4,AQP1,CCL24,GATA2,SASH1,NFE2L2,SULF1,PLCG1,BRCA1,SIRT1,RGCC,XDH,STAT1,DAB2IP,IL1B,SEMA4A,F3,CD59A,THBS1,PIK3R6,CCBE1,CXCR3,IFNG
1	!	6.24e-06	204	541	23	0.043	0.113	GO:0045765	BP	13	regulation of angiogenesis	6	ALOX12,RAMP2,KLF4,AQP1,CCL24,GATA2,SASH1,NFE2L2,SULF1,PLCG1,BRCA1,SIRT1,RGCC,STAT1,DAB2IP,IL1B,SEMA4A,F3,CD59A,THBS1,PIK3R6,CCBE1,CXCR3
1	!	1.97e-15	329	541	43	0.079	0.131	GO:1903706	BP	13	regulation of hemopoiesis	5	LGALS9,AP2A2,CTNNB1,GABPA,GATA2,NFE2L2,H2-M3,IRF1,ACE,NME2,FAM213A,RB1,IL15RA,TNF,CD74,FAS,ZAP70,GNAS,CAR2,TAL1,IL4RA,GATA1,CUL4A,SFRP1,TRIB1,LMO2,ZBTB1,FANCD2,TESPA1,H2-AA,C1QC,PRDM1,TMEM64,PIK3R6,CD24A,ZFPM1,FES,IFNG,HIST1H4I,HIST1H4K,HIST1H4N,MAFB,GM21541
1	!	5.84e-12	860	541	65	0.12	0.076	GO:0051093	BP	13	negative regulation of developmental process	4	TIMP1,CDKN1B,KLF4,CTNNB1,GABPA,GATA2,NFE2L2,H2-M3,SULF1,NBR1,IRF1,SIRT1,SLC6A4,NME2,GFAP,RGCC,DMTN,STK3,IL15RA,XDH,TNF,CD74,TCF7L2,CFLAR,COL3A1,STAT1,PDCD1,DAB2IP,CST3,GNAS,POSTN,SEMA4A,EIF4E,SPP1,PLAC8,IL4RA,GATA1,TSC22D3,CUL4A,SFRP1,TRIB1,CD59A,LMO2,MIF,C1QC,CTNNA1,THBS1,TMEM64,ZFP36L2,CD24A,ZFPM1,CXCR3,IFNG,GSK3A,HOPX,HIST1H4I,H2-K1,MAPK1,KLK8,HIST1H4K,S1PR3,HIST1H4N,CCND1,MAFB,GM21541
1	!	0.022	83	541	11	0.02	0.133	GO:1901343	BP	13	negative regulation of vasculature development	5	KLF4,SULF1,RGCC,XDH,STAT1,DAB2IP,SEMA4A,CD59A,THBS1,CXCR3,IFNG
1	!	3.67e-07	132	541	20	0.037	0.152	GO:1903707	BP	13	negative regulation of hemopoiesis	5	CTNNB1,GABPA,GATA2,NFE2L2,H2-M3,IRF1,NME2,CD74,IL4RA,CUL4A,SFRP1,TRIB1,LMO2,C1QC,ZFPM1,HIST1H4I,HIST1H4K,HIST1H4N,MAFB,GM21541
1	!	1.22e-12	1157	541	79	0.146	0.068	GO:0051094	BP	13	positive regulation of developmental process	4	ALOX12,LGALS9,RAMP2,COL1A1,EEF1E1,AQP1,CCL24,MAP2K1,CTNNB1,CCL8,GATA2,SASH1,NFE2L2,H2-M3,PLCG1,BRCA1,NDEL1,IRF1,FYN,TNFAIP3,SIRT1,NME2,GFAP,PRKCH,SFRP4,RGCC,DMTN,RB1,STK3,IL15RA,TNF,CD74,VLDLR,LTBP3,TCF7L2,FAM20C,ZAP70,FN1,PARP1,DAB2IP,IL1B,GNAS,CAR2,ECT2,F3,B4GALT1,TAL1,CXCL9,P2RX7,IL4RA,GATA1,SFRP1,MYLK3,EOMES,TRIB1,ZBTB1,TESPA1,H2-AA,PRDM1,SCARF1,CITED2,THBS1,TMEM64,EIF4G1,PIK3R6,CCBE1,CD24A,C…
1	!	0.00048	129	541	16	0.03	0.124	GO:1904018	BP	13	positive regulation of vasculature development	5	ALOX12,RAMP2,AQP1,CCL24,GATA2,SASH1,NFE2L2,PLCG1,BRCA1,SIRT1,IL1B,F3,THBS1,PIK3R6,CCBE1,CXCR3
1	!	9.31e-05	115	541	16	0.03	0.139	GO:0045766	BP	13	positive regulation of angiogenesis	6	ALOX12,RAMP2,AQP1,CCL24,GATA2,SASH1,NFE2L2,PLCG1,BRCA1,SIRT1,IL1B,F3,THBS1,PIK3R6,CCBE1,CXCR3
1	!	7.52e-08	164	541	23	0.043	0.14	GO:1903708	BP	13	positive regulation of hemopoiesis	5	LGALS9,GATA2,H2-M3,IRF1,RB1,IL15RA,TNF,CD74,ZAP70,GNAS,CAR2,TAL1,IL4RA,GATA1,TRIB1,ZBTB1,TESPA1,H2-AA,PRDM1,TMEM64,PIK3R6,FES,IFNG
1	!	8.38e-18	1520	541	104	0.192	0.068	GO:0045595	BP	13	regulation of cell differentiation	4	ALOX12,LGALS9,RAMP2,COL1A1,AP2A2,KLF4,MAP2K1,CTNNB1,GABPA,CCL8,GATA2,NFE2L2,H2-M3,NBR1,NDEL1,IRF1,FYN,SIRT1,SLC6A4,NME2,GFAP,PRKCH,SFRP4,FAM213A,RGCC,DMTN,RB1,STK3,IL15RA,XDH,TNF,CD74,FAS,VLDLR,LTBP3,TCF7L2,FAM20C,CFLAR,COL3A1,ZAP70,FN1,PARP1,DAB2IP,IL1B,RBM38,GNAS,CAR2,ECT2,POSTN,CHRNB2,SEMA4A,EIF4E,PTBP3,TAL1,ERRFI1,SPP1,CXCL9,IL4RA,STK26,HDAC6,GATA1,CUL4A,SFRP1,MYLK3,NEDD4,EOMES,TRIB1,LMO2,MGL…
1	!	2.37e-11	236	541	32	0.059	0.136	GO:1902105	BP	13	regulation of leukocyte differentiation	5	LGALS9,CTNNB1,GATA2,H2-M3,IRF1,NME2,FAM213A,RB1,IL15RA,TNF,CD74,FAS,ZAP70,GNAS,CAR2,TAL1,IL4RA,CUL4A,SFRP1,TRIB1,ZBTB1,FANCD2,TESPA1,H2-AA,C1QC,PRDM1,TMEM64,PIK3R6,CD24A,ZFPM1,IFNG,MAFB
1	!	0.000332	142	541	17	0.031	0.12	GO:0045619	BP	13	regulation of lymphocyte differentiation	6	LGALS9,H2-M3,IRF1,IL15RA,CD74,FAS,ZAP70,IL4RA,SFRP1,ZBTB1,FANCD2,TESPA1,H2-AA,PRDM1,PIK3R6,CD24A,IFNG
1	!	6.52e-05	822	541	49	0.091	0.06	GO:0060284	BP	13	regulation of cell development	5	COL1A1,KLF4,MAP2K1,CTNNB1,GATA2,NFE2L2,NDEL1,FYN,SLC6A4,NME2,GFAP,PRKCH,RGCC,DMTN,IL15RA,TNF,VLDLR,TCF7L2,COL3A1,FN1,DAB2IP,IL1B,ECT2,POSTN,CHRNB2,SEMA4A,EIF4E,SPP1,SFRP1,MYLK3,NEDD4,EOMES,TRIB1,MGLL,LRRK2,CTNNA1,SCARF1,EIF4G1,CD24A,BCL11B,FBXO31,FES,IFNG,GSK3A,UNC13D,H2-K1,STK24,KLK8,S1PR3
1	!	6.41e-10	810	541	59	0.109	0.073	GO:0045597	BP	13	positive regulation of cell differentiation	5	ALOX12,LGALS9,RAMP2,COL1A1,MAP2K1,CTNNB1,CCL8,GATA2,NFE2L2,H2-M3,NDEL1,IRF1,FYN,NME2,GFAP,PRKCH,SFRP4,RGCC,DMTN,RB1,STK3,IL15RA,TNF,CD74,VLDLR,LTBP3,TCF7L2,FAM20C,ZAP70,FN1,PARP1,DAB2IP,GNAS,CAR2,ECT2,TAL1,CXCL9,IL4RA,GATA1,SFRP1,MYLK3,EOMES,TRIB1,ZBTB1,TESPA1,H2-AA,PRDM1,SCARF1,TMEM64,EIF4G1,PIK3R6,CD24A,JUNB,FBXO31,SOCS3,FES,IFNG,UNC13D,HOPX
1	!	2.99e-06	133	541	19	0.035	0.143	GO:1902107	BP	13	positive regulation of leukocyte differentiation	6	LGALS9,H2-M3,IRF1,RB1,IL15RA,TNF,CD74,ZAP70,GNAS,CAR2,IL4RA,TRIB1,ZBTB1,TESPA1,H2-AA,PRDM1,TMEM64,PIK3R6,IFNG
1	!	0.000596	85	541	13	0.024	0.153	GO:0045621	BP	13	positive regulation of lymphocyte differentiation	7	LGALS9,H2-M3,IRF1,IL15RA,CD74,ZAP70,IL4RA,ZBTB1,TESPA1,H2-AA,PRDM1,PIK3R6,IFNG
1	!	1.18e-07	657	541	48	0.089	0.073	GO:0045596	BP	13	negative regulation of cell differentiation	5	CTNNB1,GABPA,GATA2,NFE2L2,H2-M3,NBR1,IRF1,SIRT1,SLC6A4,NME2,GFAP,DMTN,IL15RA,XDH,TNF,CD74,TCF7L2,CFLAR,COL3A1,DAB2IP,POSTN,SEMA4A,EIF4E,SPP1,IL4RA,CUL4A,SFRP1,TRIB1,LMO2,C1QC,CTNNA1,TMEM64,ZFP36L2,CD24A,ZFPM1,IFNG,GSK3A,HOPX,HIST1H4I,H2-K1,MAPK1,KLK8,HIST1H4K,S1PR3,HIST1H4N,CCND1,MAFB,GM21541
1	!	0.000178	77	541	13	0.024	0.169	GO:1902106	BP	13	negative regulation of leukocyte differentiation	6	CTNNB1,GATA2,H2-M3,IRF1,NME2,CD74,IL4RA,CUL4A,SFRP1,TRIB1,C1QC,ZFPM1,MAFB
1	!	0.0134	111	541	13	0.024	0.117	GO:0030856	BP	13	regulation of epithelial cell differentiation	5	ALOX12,CTNNB1,NME2,PRKCH,SFRP4,XDH,TNF,IL1B,ERRFI1,CD24A,IFNG,S1PR3,CCND1
1	!	3.11e-09	184	541	26	0.048	0.141	GO:0045637	BP	13	regulation of myeloid cell differentiation	5	CTNNB1,GABPA,GATA2,NME2,FAM213A,RB1,TNF,FAS,GNAS,CAR2,TAL1,GATA1,CUL4A,SFRP1,TRIB1,LMO2,C1QC,TMEM64,ZFPM1,FES,IFNG,HIST1H4I,HIST1H4K,HIST1H4N,MAFB,GM21541
1	!	2e-06	102	541	17	0.031	0.167	GO:0002761	BP	13	regulation of myeloid leukocyte differentiation	6	CTNNB1,GATA2,NME2,FAM213A,RB1,TNF,GNAS,CAR2,TAL1,CUL4A,SFRP1,TRIB1,C1QC,TMEM64,ZFPM1,IFNG,MAFB
1	!	0.0409	58	541	9	0.017	0.155	GO:0045670	BP	13	regulation of osteoclast differentiation	7	CTNNB1,FAM213A,TNF,GNAS,CAR2,SFRP1,TMEM64,IFNG,MAFB
1	!	0.0104	77	541	11	0.02	0.143	GO:0045639	BP	13	positive regulation of myeloid cell differentiation	6	GATA2,RB1,TNF,GNAS,CAR2,TAL1,GATA1,TRIB1,TMEM64,FES,IFNG
1	!	2.04e-05	90	541	15	0.028	0.167	GO:0045638	BP	13	negative regulation of myeloid cell differentiation	6	CTNNB1,GABPA,GATA2,NME2,CUL4A,SFRP1,TRIB1,LMO2,C1QC,ZFPM1,HIST1H4I,HIST1H4K,HIST1H4N,MAFB,GM21541
1	!	0.00157	40	541	9	0.017	0.225	GO:0002762	BP	13	negative regulation of myeloid leukocyte differentiation	7	CTNNB1,GATA2,NME2,CUL4A,SFRP1,TRIB1,C1QC,ZFPM1,MAFB
1	!	1.7e-09	440	541	41	0.076	0.093	GO:0032844	BP	13	regulation of homeostatic process	3	ALOX12,CYBA,CTNNB1,GATA2,PLCG1,PDK4,ADORA2A,TFRC,NPFF,TNF,CD74,TCF7L2,SNCA,PARP1,IL1B,CAR2,GCLM,TAL1,SPP1,CXCL9,P2RX7,RYR1,GATA1,TSC22D3,GCLC,LMO2,MIF,LRRK2,PIF1,TMEM64,S1PR1,HCAR2,CD24A,ZFPM1,CXCR3,FCER1G,CXCL11,MAPK1,MAFB,CCR5,LIME1
1	!	0.000318	194	541	20	0.037	0.103	GO:0032846	BP	13	positive regulation of homeostatic process	4	CTNNB1,GATA2,PLCG1,ADORA2A,TFRC,TNF,SNCA,IL1B,CAR2,TAL1,SPP1,CXCL9,P2RX7,GATA1,TMEM64,HCAR2,CD24A,CXCR3,CXCL11,MAPK1
1	!	0.00379	187	541	18	0.033	0.096	GO:0032845	BP	13	negative regulation of homeostatic process	4	CYBA,PLCG1,CD74,SNCA,CXCL9,P2RX7,RYR1,TSC22D3,LMO2,MIF,PIF1,CD24A,CXCR3,FCER1G,CXCL11,MAFB,CCR5,LIME1
1	!	0.00255	182	541	18	0.033	0.099	GO:2000021	BP	13	regulation of ion homeostasis	4	ALOX12,CYBA,PLCG1,ADORA2A,NPFF,SNCA,PARP1,CAR2,GCLM,CXCL9,P2RX7,RYR1,GCLC,LRRK2,CXCR3,CXCL11,CCR5,LIME1
1	!	1.52e-15	571	541	57	0.105	0.1	GO:0030155	BP	13	regulation of cell adhesion	3	ALOX12,IL12RB1,LGALS9,COL1A1,KLF4,CTNNB1,H2-M3,CD274,IRF1,TNFAIP3,ADORA2A,RGCC,DMTN,ANGPT1,CXCL13,AIF1,TNF,CD74,CD6,ZAP70,FN1,SPTA1,IL1B,POSTN,PTPN22,VCAM1,SIT1,PLPP3,SPP1,MAD1L1,HSPH1,LAG3,LAT,IL4RA,PYCARD,CD209A,CASP3,ZBTB1,FANCD2,TESPA1,CCL5,H2-AA,NINJ1,CITED2,THBS1,S1PR1,PIK3R6,CD24A,SPN,LAX1,FES,ADAM10,IFNG,SKAP1,UNC13D,H2-AB1,SLFN1
1	!	4.71e-11	324	541	37	0.068	0.114	GO:0045785	BP	13	positive regulation of cell adhesion	4	ALOX12,IL12RB1,LGALS9,H2-M3,CD274,IRF1,DMTN,ANGPT1,CXCL13,AIF1,TNF,CD74,CD6,ZAP70,FN1,SPTA1,IL1B,PTPN22,VCAM1,PLPP3,SPP1,HSPH1,IL4RA,PYCARD,ZBTB1,TESPA1,CCL5,H2-AA,NINJ1,CITED2,PIK3R6,CD24A,SPN,IFNG,SKAP1,UNC13D,H2-AB1
1	!	3.12e-07	208	541	25	0.046	0.12	GO:0007162	BP	13	negative regulation of cell adhesion	4	ALOX12,LGALS9,COL1A1,KLF4,H2-M3,CD274,IRF1,TNFAIP3,ADORA2A,RGCC,DMTN,ANGPT1,CD74,POSTN,PTPN22,MAD1L1,LAG3,IL4RA,CASP3,THBS1,CD24A,SPN,LAX1,ADAM10,SLFN1
1	!	1.38e-16	338	541	45	0.083	0.133	GO:0022407	BP	13	regulation of cell-cell adhesion	4	ALOX12,IL12RB1,LGALS9,KLF4,CTNNB1,H2-M3,CD274,IRF1,TNFAIP3,ADORA2A,RGCC,DMTN,CXCL13,AIF1,TNF,CD74,CD6,ZAP70,SPTA1,IL1B,PTPN22,VCAM1,SIT1,PLPP3,MAD1L1,HSPH1,LAG3,LAT,IL4RA,PYCARD,CD209A,CASP3,ZBTB1,FANCD2,TESPA1,CCL5,H2-AA,CITED2,PIK3R6,CD24A,SPN,LAX1,IFNG,H2-AB1,SLFN1
1	!	9.56e-15	265	541	38	0.07	0.143	GO:1903037	BP	13	regulation of leukocyte cell-cell adhesion	5	IL12RB1,LGALS9,KLF4,CTNNB1,H2-M3,CD274,IRF1,ADORA2A,AIF1,TNF,CD74,CD6,ZAP70,SPTA1,IL1B,PTPN22,VCAM1,SIT1,MAD1L1,HSPH1,LAG3,LAT,IL4RA,PYCARD,CD209A,CASP3,ZBTB1,FANCD2,TESPA1,CCL5,H2-AA,PIK3R6,CD24A,SPN,LAX1,IFNG,H2-AB1,SLFN1
1	!	5.76e-14	249	541	36	0.067	0.145	GO:0050863	BP	13	regulation of T cell activation	6	IL12RB1,LGALS9,CTNNB1,H2-M3,CD274,IRF1,ADORA2A,AIF1,CD74,CD6,ZAP70,SPTA1,IL1B,PTPN22,VCAM1,SIT1,MAD1L1,HSPH1,LAG3,LAT,IL4RA,PYCARD,CD209A,CASP3,ZBTB1,FANCD2,TESPA1,CCL5,H2-AA,PIK3R6,CD24A,SPN,LAX1,IFNG,H2-AB1,SLFN1
1	!	0.0331	71	541	10	0.018	0.141	GO:0046634	BP	13	regulation of alpha-beta T cell activation	7	LGALS9,IRF1,ADORA2A,ZAP70,PTPN22,HSPH1,IL4RA,CD24A,IFNG,H2-AB1
1	!	1.76e-08	139	541	22	0.041	0.158	GO:0042129	BP	13	regulation of T cell proliferation	7	IL12RB1,LGALS9,CTNNB1,H2-M3,CD274,IRF1,AIF1,CD6,ZAP70,SPTA1,IL1B,PTPN22,VCAM1,MAD1L1,PYCARD,CD209A,CASP3,CCL5,CD24A,SPN,IFNG,SLFN1
1	!	2.9e-12	191	541	30	0.055	0.157	GO:0022409	BP	13	positive regulation of cell-cell adhesion	5	IL12RB1,LGALS9,H2-M3,CD274,IRF1,DMTN,CXCL13,AIF1,TNF,CD74,CD6,ZAP70,SPTA1,IL1B,PTPN22,VCAM1,PLPP3,HSPH1,IL4RA,PYCARD,ZBTB1,TESPA1,CCL5,H2-AA,CITED2,PIK3R6,CD24A,SPN,IFNG,H2-AB1
1	!	2.27e-10	165	541	26	0.048	0.158	GO:1903039	BP	13	positive regulation of leukocyte cell-cell adhesion	6	IL12RB1,LGALS9,H2-M3,CD274,IRF1,AIF1,TNF,CD74,CD6,ZAP70,SPTA1,IL1B,PTPN22,VCAM1,HSPH1,IL4RA,PYCARD,ZBTB1,TESPA1,CCL5,H2-AA,PIK3R6,CD24A,SPN,IFNG,H2-AB1
1	!	5.4e-10	157	541	25	0.046	0.159	GO:0050870	BP	13	positive regulation of T cell activation	7	IL12RB1,LGALS9,H2-M3,CD274,IRF1,AIF1,CD74,CD6,ZAP70,SPTA1,IL1B,PTPN22,VCAM1,HSPH1,IL4RA,PYCARD,ZBTB1,TESPA1,CCL5,H2-AA,PIK3R6,CD24A,SPN,IFNG,H2-AB1
1	!	0.000104	87	541	14	0.026	0.161	GO:0042102	BP	13	positive regulation of T cell proliferation	8	IL12RB1,CD274,AIF1,CD6,ZAP70,SPTA1,IL1B,PTPN22,VCAM1,PYCARD,CCL5,CD24A,SPN,IFNG
1	!	0.00528	72	541	11	0.02	0.153	GO:0045582	BP	13	positive regulation of T cell differentiation	8	LGALS9,H2-M3,IRF1,CD74,ZAP70,IL4RA,ZBTB1,TESPA1,H2-AA,PIK3R6,IFNG
1	!	2.63e-06	132	541	19	0.035	0.144	GO:0022408	BP	13	negative regulation of cell-cell adhesion	5	ALOX12,LGALS9,KLF4,H2-M3,CD274,IRF1,TNFAIP3,ADORA2A,RGCC,CD74,PTPN22,MAD1L1,LAG3,IL4RA,CASP3,CD24A,SPN,LAX1,SLFN1
1	!	3.93e-06	93	541	16	0.03	0.172	GO:1903038	BP	13	negative regulation of leukocyte cell-cell adhesion	6	LGALS9,KLF4,H2-M3,CD274,IRF1,ADORA2A,CD74,PTPN22,MAD1L1,LAG3,IL4RA,CASP3,CD24A,SPN,LAX1,SLFN1
1	!	7.58e-06	84	541	15	0.028	0.179	GO:0050868	BP	13	negative regulation of T cell activation	7	LGALS9,H2-M3,CD274,IRF1,ADORA2A,CD74,PTPN22,MAD1L1,LAG3,IL4RA,CASP3,CD24A,SPN,LAX1,SLFN1
1	!	0.0124	11	541	5	0.009	0.455	GO:0042762	BP	13	regulation of sulfur metabolic process	1	CTNNB1,NFE2L2,PDK4,TCF7L2,SNCA
1	!	0.0455	124	541	13	0.024	0.105	GO:0030799	BP	13	regulation of cyclic nucleotide metabolic process	1	RAMP2,ADORA2A,NOS2,NME2,GNAS,CXCL9,GUCY1A3,THBS1,CXCR3,GSK3A,CALCRL,CXCL11,MC1R
1	!	0.00702	89	541	12	0.022	0.135	GO:0030801	BP	13	positive regulation of cyclic nucleotide metabolic process	2	RAMP2,ADORA2A,NOS2,NME2,GNAS,CXCL9,GUCY1A3,CXCR3,GSK3A,CALCRL,CXCL11,MC1R
1	!	0.0331	71	541	10	0.018	0.141	GO:0030816	BP	13	positive regulation of cAMP metabolic process	3	RAMP2,ADORA2A,NME2,GNAS,CXCL9,CXCR3,GSK3A,CALCRL,CXCL11,MC1R
1	!	0.011	144	541	15	0.028	0.104	GO:0071229	BP	13	cellular response to acid chemical	1	COL1A1,KLF4,DNMT1,AQP1,CYBA,PDK4,SLC6A4,NME2,AKR1C18,TNF,COL3A1,GCLM,GCLC,SOCS1,ABCB4
1	!	0.000259	33	541	9	0.017	0.273	GO:0034723	BP	13	DNA replication-dependent nucleosome organization	1	CHAF1A,HIST1H4I,HIST1H4K,HIST1H3B,HIST1H4N,HIST2H3B,HIST2H3C2,HIST1H3F,HIST1H3H
1	!	0.000259	33	541	9	0.017	0.273	GO:0006335	BP	13	DNA replication-dependent nucleosome assembly	2	CHAF1A,HIST1H4I,HIST1H4K,HIST1H3B,HIST1H4N,HIST2H3B,HIST2H3C2,HIST1H3F,HIST1H3H
1	!	0.00553	46	541	9	0.017	0.196	GO:0032418	BP	13	lysosome localization	1	GATA2,RABGEF1,ZAP70,LAT,IL4RA,HDAC6,FES,UNC13D,FCER1G
1	!	0.0225	212	541	18	0.033	0.085	GO:0016485	BP	13	protein processing	1	CTSE,PSEN2,PLGRKT,H13,CASP1,PARP1,F3,P2RX7,CASP2,PYCARD,CASP3,CD59A,PARL,LRRK2,RNF139,THBS1,CCBE1,ADAM10
1	!	0.0231	192	541	17	0.031	0.089	GO:0001894	BP	13	tissue homeostasis	1	CTNNB1,GATA2,LRRK1,PDK4,RB1,TFRC,CD7,CLN8,GNAS,CAR2,ADD1,SPP1,P2RX7,GATA1,TMEM64,S1PR1,JCHAIN
1	!	0.0304	56	541	9	0.017	0.161	GO:0045453	BP	13	bone resorption	2	CTNNB1,LRRK1,PDK4,TFRC,CAR2,SPP1,P2RX7,TMEM64,S1PR1
1	!	0.0442	45	541	8	0.015	0.178	GO:0046850	BP	13	regulation of bone remodeling	1	PDK4,TFRC,CAR2,SPP1,P2RX7,SFRP1,TMEM64,S1PR1
1	!	0.0122	842	541	44	0.081	0.052	GO:0007417	BP	13	central nervous system development	1	AQP1,MAP2K1,CTNNB1,GATA2,NDEL1,FYN,DDIT4,ADORA2A,BTG2,SLC6A4,GFAP,MNAT1,STK3,SLC38A2,ROGDI,NPFF,FAS,VLDLR,TCF7L2,COL3A1,CLN8,NR4A2,DAB2IP,CST3,CHRNB2,PLPP3,TAL1,PADI2,CASP2,SFRP1,WRN,CASP3,MT2,CADM1,EOMES,FANCD2,LRRK2,CITED2,S1PR1,BCL11B,SSBP3,MAPK1,MT-CO1,MAFB
1	!	0.0159	270	541	21	0.039	0.078	GO:0019216	BP	13	regulation of lipid metabolic process	1	PSAP,BRCA1,PDK4,SIRT1,AKR1C18,DNAJC15,RB1,WASH1,TNF,TCF7L2,SNCA,DAB2IP,IL1B,NFKB1,PIK3R4,SH3GLB1,HCAR2,PIK3R6,BCL11B,IFNG,MLYCD
1	!	0.0127	64	541	10	0.018	0.156	GO:0034644	BP	13	cellular response to UV	1	AQP1,RNF168,PTPRK,SIRT1,YY1,POLH,CHEK1,NEDD4,ZBTB1,MC1R
1	!	0.0499	163	541	15	0.028	0.092	GO:0045055	BP	13	regulated exocytosis	1	LGALS9,STXBP2,GATA2,PLEK,VAMP2,DMTN,RABGEF1,ZAP70,P2RX7,LAT,IL4RA,LRRK2,FES,UNC13D,FCER1G
1	!	0.000785	60	541	11	0.02	0.183	GO:0043299	BP	13	leukocyte degranulation	2	LGALS9,STXBP2,GATA2,VAMP2,RABGEF1,ZAP70,LAT,IL4RA,FES,UNC13D,FCER1G
1	!	0.0117	38	541	8	0.015	0.211	GO:0043300	BP	13	regulation of leukocyte degranulation	3	LGALS9,GATA2,RABGEF1,ZAP70,IL4RA,FES,UNC13D,FCER1G
1	!	0.0176	40	541	8	0.015	0.2	GO:0043303	BP	13	mast cell degranulation	3	GATA2,RABGEF1,ZAP70,LAT,IL4RA,FES,UNC13D,FCER1G
1	!	0.0108	27	541	7	0.013	0.259	GO:0043304	BP	13	regulation of mast cell degranulation	4	GATA2,RABGEF1,ZAP70,IL4RA,FES,UNC13D,FCER1G
1	!	0.0353	1168	541	54	0.1	0.046	GO:0030182	BP	13	neuron differentiation	1	KLF4,MAP2K1,CTNNB1,GATA2,NFE2L2,NDEL1,FYN,PTPRK,DDIT4,ADORA2A,BTG2,RAB10,SLC6A4,NME2,GFAP,VCL,RB1,IL15RA,VLDLR,USP33,FN1,CLN8,NR4A2,DAB2IP,ECT2,POSTN,CHRNB2,SEMA4A,EIF4E,TAL1,SPP1,HDAC6,SFRP1,CASP3,NEDD4,EOMES,MGLL,LRRK2,CTNNA1,PRDM1,SCARF1,PICALM,S1PR1,EIF4G1,CD24A,BCL11B,FBXO31,FES,IFNG,GSK3A,H2-K1,STK24,KLK8,LST1
1	!	0.000166	52	541	11	0.02	0.212	GO:0060968	BP	13	regulation of gene silencing	1	UHRF1,DNMT1,MAP2K1,SIRT1,CDK2,AICDA,HIST1H3B,HIST2H3B,HIST2H3C2,HIST1H3F,HIST1H3H
1	!	0.0426	73	541	10	0.018	0.137	GO:0014066	BP	13	regulation of phosphatidylinositol 3-kinase signaling	1	KLF4,FYN,SIRT1,ANGPT1,DAB2IP,CAT,NEDD4,CCL5,HCST,LIME1
1	!	0.00398	674	541	39	0.072	0.058	GO:0050767	BP	13	regulation of neurogenesis	1	KLF4,MAP2K1,CTNNB1,GATA2,NFE2L2,NDEL1,FYN,SLC6A4,NME2,GFAP,PRKCH,IL15RA,VLDLR,TCF7L2,COL3A1,FN1,DAB2IP,ECT2,CHRNB2,SEMA4A,EIF4E,SPP1,SFRP1,NEDD4,EOMES,MGLL,LRRK2,CTNNA1,SCARF1,EIF4G1,CD24A,BCL11B,FBXO31,FES,IFNG,GSK3A,H2-K1,STK24,KLK8
1	!	0.00496	552	541	34	0.063	0.062	GO:0045664	BP	13	regulation of neuron differentiation	2	KLF4,MAP2K1,GATA2,NFE2L2,NDEL1,FYN,SLC6A4,NME2,GFAP,IL15RA,VLDLR,FN1,DAB2IP,ECT2,CHRNB2,SEMA4A,EIF4E,SPP1,SFRP1,NEDD4,EOMES,MGLL,LRRK2,SCARF1,EIF4G1,CD24A,BCL11B,FBXO31,FES,IFNG,GSK3A,H2-K1,STK24,KLK8
1	!	0.00944	37	541	8	0.015	0.216	GO:0031103	BP	13	axon regeneration	1	KLF4,MAP2K1,NDEL1,SPP1,CTNNA1,SCARF1,STK24,KLK8
1	!	0.0412	405	541	26	0.048	0.064	GO:0010975	BP	13	regulation of neuron projection development	1	KLF4,MAP2K1,NFE2L2,NDEL1,FYN,NME2,GFAP,IL15RA,VLDLR,FN1,DAB2IP,CHRNB2,SEMA4A,SPP1,SFRP1,NEDD4,MGLL,LRRK2,SCARF1,CD24A,FBXO31,FES,GSK3A,H2-K1,STK24,KLK8
1	!	0.00231	22	541	7	0.013	0.318	GO:0070570	BP	13	regulation of neuron projection regeneration	2	KLF4,MAP2K1,NDEL1,SPP1,SCARF1,STK24,KLK8
1	!	0.000727	19	541	7	0.013	0.368	GO:0048679	BP	13	regulation of axon regeneration	3	KLF4,MAP2K1,NDEL1,SPP1,SCARF1,STK24,KLK8
1	!	0.0137	51	541	9	0.017	0.176	GO:0002292	BP	13	T cell differentiation involved in immune response	1	IRF1,IL18R1,SEMA4A,CLEC4E,IL4RA,EOMES,PTGER4,IFNG,FCER1G
1	!	0.049	3	541	3	0.006	1	GO:0060557	BP	13	positive regulation of vitamin D biosynthetic process	1	TNF,IL1B,IFNG
1	!	0.049	3	541	3	0.006	1	GO:0060559	BP	13	positive regulation of calcidiol 1-monooxygenase activity	2	TNF,IL1B,IFNG
1	!	0.00174	93	541	13	0.024	0.14	GO:0019233	BP	73	sensory perception of pain	1	AQP1,IL10,FYN,NPFF,CHRNB2,P2RX7,MGLL,LXN,FCGR4,CNR2,MAPK1,MC1R,KCNIP3
1	!	0.0141	95	541	12	0.022	0.126	GO:0001892	BP	104	embryonic placenta development	1	MAP2K1,GATA2,IL10,STK3,SP3,VCAM1,EOMES,PRDM1,CITED2,JUNB,SOCS3,MAPK1
1	!	0.000166	52	541	11	0.02	0.212	GO:0000183	BP	75	chromatin silencing at rDNA	1	DNMT1,SIRT1,SMARCA5,HIST1H4I,HIST1H4K,HIST1H3B,HIST1H4N,HIST2H3B,HIST2H3C2,HIST1H3F,HIST1H3H
1	!	3.46e-09	4309	541	177	0.327	0.041	GO:0005576	CC	7	extracellular region	1	ALOX12,RAB5B,LGALS9,TIMP1,ITGB7,NPEPPS,COL1A1,EEF1E1,VWF,PSAP,CTSE,STXBP2,AQP1,CCL24,MAP2K1,CRKL,CTNNB1,CCL8,DNAJB9,CD274,MAPKAPK2,IL10,SULF1,SLPI,NBR1,PNPO,CXCL16,CCL4,TNFAIP3,BTG2,SDC1,RAB10,ACE,NME2,VAMP2,PRKCH,FBLN5,PFKP,AKR1C18,SFRP4,FAM213A,VCL,PSME1,ANGPT1,TFRC,FSTL1,NPFF,CXCL13,IL15RA,PLA2G7,XDH,DSC2,PSMB8,TNF,LOX,RPS14,CD74,OTUB1,FAS,CTSW,FIBP,VLDLR,LTBP3,PRDX3,CD7,IFITM3,FAM20C,CASP1,SN…
1	!	2.38e-13	3740	541	172	0.318	0.046	GO:0044421	CC	7	extracellular region part	2	ALOX12,RAB5B,TIMP1,ITGB7,NPEPPS,COL1A1,EEF1E1,VWF,PSAP,CTSE,STXBP2,AQP1,CCL24,MAP2K1,CRKL,CTNNB1,CCL8,DNAJB9,CD274,MAPKAPK2,IL10,SULF1,SLPI,NBR1,PNPO,CXCL16,CCL4,TNFAIP3,BTG2,SDC1,RAB10,ACE,NME2,VAMP2,PRKCH,FBLN5,PFKP,AKR1C18,SFRP4,FAM213A,VCL,PSME1,ANGPT1,TFRC,FSTL1,NPFF,CXCL13,IL15RA,PLA2G7,XDH,DSC2,PSMB8,TNF,LOX,RPS14,CD74,OTUB1,FAS,CTSW,FIBP,VLDLR,LTBP3,PRDX3,CD7,IFITM3,FAM20C,SNCA,COL3A1,IL1…
1	!	1.51e-07	1394	541	77	0.142	0.055	GO:0005615	CC	7	extracellular space	3	TIMP1,COL1A1,PSAP,CCL24,CCL8,IL10,SULF1,SLPI,CXCL16,CCL4,ACE,FBLN5,SFRP4,ANGPT1,TFRC,FSTL1,NPFF,CXCL13,IL15RA,PLA2G7,XDH,TNF,LOX,CTSW,VLDLR,FAM20C,SNCA,COL3A1,FN1,F5,STOM,CAT,IL1B,CST3,CAR2,POSTN,VCAM1,SEMA4A,F3,ALAD,B4GALT1,TGFBR3,SPP1,CXCL9,STX2,IL4RA,SFRP1,CHEK1,CMTM7,OAS3,MIF,CCL5,LRRK2,C1QC,C1QB,SAA3,THBS1,CCBE1,CD14,SPN,IFNG,CXCL2,CXCL11,SERPINB2,KLK8,JCHAIN,HIST1H2BJ,HIST1H2BR,IL18BP,C4B,R…
1	!	3.37e-17	16185	541	490	0.906	0.03	GO:0005623	CC	7	cell	1	ALOX12,RAB5B,IL12RB1,LGALS9,UHRF1,RAMP2,ITGB7,FBXO9,NPEPPS,COL1A1,EEF1E1,VWF,IRF9,CHAF1A,AP2A2,CDKN1B,KLF4,RAD23A,DNMT1,PSAP,CTSE,STXBP2,AQP1,MAP2K1,UBQLN1,SH2D1A,CD247,SHPK,CRKL,CYBA,POLA1,CTNNB1,RAD51C,SPIB,GABPA,DERL3,TRPM2,UBE2G2,TAZ,PSEN2,PABPC4,RNF168,BLK,DNAJB9,GATA2,LRRK1,ENDOG,NFE2L2,FCGR1,NCF1,H2-M3,PLGRKT,CD274,DYRK3,MAPKAPK2,SULF1,PLCG1,NBR1,BRCA1,TRAF4,ATAD5,ATOX1,PNPO,CDK5RAP3,NDEL1…
1	!	3.32e-17	12082	541	406	0.75	0.034	GO:0043226	CC	7	organelle	1	ALOX12,RAB5B,LGALS9,TIMP1,UHRF1,ITGB7,NPEPPS,COL1A1,EEF1E1,VWF,IRF9,CHAF1A,AP2A2,CDKN1B,KLF4,RAD23A,DNMT1,PSAP,CTSE,STXBP2,AQP1,MAP2K1,UBQLN1,CRKL,CYBA,POLA1,CTNNB1,RAD51C,SPIB,GABPA,DERL3,UBE2G2,TAZ,PSEN2,PABPC4,RNF168,DNAJB9,GATA2,LRRK1,ENDOG,NFE2L2,NCF1,PLGRKT,CD274,DYRK3,MAPKAPK2,SULF1,PLCG1,SLPI,NBR1,BRCA1,TRAF4,ATAD5,PNPO,CDK5RAP3,NDEL1,IRF1,H13,PDK4,FYN,TNFAIP3,PTPRK,SIRT1,SGPL1,DDIT4,ADOR…
1	!	4.23e-21	11130	541	394	0.728	0.035	GO:0043227	CC	7	membrane-bounded organelle	2	ALOX12,RAB5B,LGALS9,TIMP1,UHRF1,ITGB7,NPEPPS,COL1A1,EEF1E1,VWF,IRF9,CHAF1A,AP2A2,CDKN1B,KLF4,RAD23A,DNMT1,PSAP,CTSE,STXBP2,AQP1,MAP2K1,UBQLN1,CRKL,CYBA,POLA1,CTNNB1,RAD51C,SPIB,GABPA,DERL3,UBE2G2,TAZ,PSEN2,PABPC4,RNF168,DNAJB9,GATA2,LRRK1,ENDOG,NFE2L2,NCF1,PLGRKT,CD274,DYRK3,MAPKAPK2,SULF1,PLCG1,SLPI,NBR1,BRCA1,TRAF4,ATAD5,PNPO,CDK5RAP3,NDEL1,IRF1,H13,PDK4,FYN,TNFAIP3,SIRT1,SGPL1,DDIT4,FLT4,LTC4S…
1	!	1.39e-10	3453	541	155	0.287	0.045	GO:0031982	CC	7	vesicle	3	ALOX12,RAB5B,TIMP1,ITGB7,NPEPPS,COL1A1,EEF1E1,VWF,AP2A2,PSAP,CTSE,STXBP2,AQP1,MAP2K1,UBQLN1,CRKL,CTNNB1,DNAJB9,CD274,MAPKAPK2,SLPI,NBR1,PNPO,NDEL1,H13,TNFAIP3,BTG2,SDC1,RAB10,ACE,NME2,VAMP2,PRKCH,FBLN5,PFKP,AKR1C18,FAM213A,VCL,DMTN,PSME1,ANGPT1,TFRC,FSTL1,NPFF,IL15RA,TREML1,WASH1,DSC2,PSMB8,TNF,RPS14,CD74,OTUB1,FAS,FIBP,LTBP3,PRDX3,CD7,RABGEF1,IFITM3,FAM20C,SNCA,FN1,F5,CR2,STOM,DAB2IP,CAT,SORD,IL…
1	!	1.9e-08	3311	541	144	0.266	0.043	GO:0031988	CC	7	membrane-bounded vesicle	4	ALOX12,RAB5B,TIMP1,ITGB7,NPEPPS,COL1A1,EEF1E1,VWF,AP2A2,PSAP,CTSE,STXBP2,AQP1,MAP2K1,CRKL,CTNNB1,DNAJB9,CD274,MAPKAPK2,SLPI,NBR1,PNPO,NDEL1,H13,TNFAIP3,BTG2,SDC1,RAB10,ACE,NME2,VAMP2,PRKCH,FBLN5,PFKP,AKR1C18,FAM213A,VCL,DMTN,PSME1,ANGPT1,TFRC,FSTL1,TREML1,DSC2,PSMB8,TNF,RPS14,CD74,OTUB1,FAS,FIBP,LTBP3,PRDX3,CD7,IFITM3,FAM20C,SNCA,FN1,F5,CR2,STOM,DAB2IP,CAT,SORD,IL1B,CST3,GNAS,FABP5,CAR2,KPNA4,VCA…
1	!	0.00626	7204	541	232	0.429	0.032	GO:0044422	CC	7	organelle part	2	RAB5B,UHRF1,CHAF1A,KLF4,DNMT1,STXBP2,AQP1,MAP2K1,UBQLN1,CYBA,POLA1,CTNNB1,RAD51C,GABPA,DERL3,TAZ,PSEN2,RNF168,DNAJB9,GATA2,NFE2L2,MAPKAPK2,SULF1,PLCG1,NBR1,BRCA1,PNPO,CDK5RAP3,NDEL1,IRF1,H13,PDK4,FYN,SIRT1,SGPL1,ADORA2A,LTC4S,SLU7,SDC1,RAB10,SLC6A4,NME2,PER1,VAMP2,GFAP,SEL1L,TMX1,MNAT1,SRSF5,YY1,SLF1,ERBB2IP,VCL,DNAJC15,RGCC,BIN3,DMTN,RB1,GOLPH3,RAD21,NDUFA6,POLR3H,ROGDI,USP7,IL15RA,POLH,WASH1,WA…
1	!	3.65e-11	2666	541	131	0.242	0.049	GO:0043230	CC	7	extracellular organelle	2	ALOX12,RAB5B,TIMP1,ITGB7,NPEPPS,EEF1E1,VWF,PSAP,CTSE,STXBP2,AQP1,MAP2K1,CRKL,CTNNB1,DNAJB9,CD274,MAPKAPK2,SLPI,NBR1,PNPO,TNFAIP3,BTG2,SDC1,RAB10,ACE,NME2,VAMP2,PRKCH,FBLN5,PFKP,AKR1C18,FAM213A,VCL,PSME1,ANGPT1,TFRC,FSTL1,DSC2,PSMB8,RPS14,CD74,OTUB1,FAS,FIBP,LTBP3,PRDX3,CD7,IFITM3,FAM20C,FN1,F5,CR2,STOM,DAB2IP,CAT,SORD,IL1B,CST3,GNAS,FABP5,CAR2,KPNA4,VCAM1,F3,EIF4E,GBP3,GBP2,TXN1,ALAD,DNAJA1,B4GAL…
1	!	3.86e-10	2660	541	128	0.237	0.048	GO:1903561	CC	7	extracellular vesicle	3	ALOX12,RAB5B,TIMP1,ITGB7,NPEPPS,EEF1E1,VWF,PSAP,CTSE,STXBP2,AQP1,MAP2K1,CRKL,CTNNB1,DNAJB9,CD274,MAPKAPK2,SLPI,NBR1,PNPO,TNFAIP3,BTG2,SDC1,RAB10,ACE,NME2,VAMP2,PRKCH,FBLN5,PFKP,AKR1C18,FAM213A,VCL,PSME1,ANGPT1,TFRC,FSTL1,DSC2,PSMB8,RPS14,CD74,OTUB1,FAS,FIBP,LTBP3,PRDX3,CD7,IFITM3,FAM20C,FN1,F5,CR2,STOM,DAB2IP,CAT,SORD,IL1B,CST3,GNAS,FABP5,CAR2,KPNA4,VCAM1,F3,EIF4E,TXN1,ALAD,DNAJA1,B4GALT1,SIT1,PL…
1	!	6.16e-10	2647	541	127	0.235	0.048	GO:0070062	CC	7	extracellular exosome	4	ALOX12,RAB5B,TIMP1,ITGB7,NPEPPS,EEF1E1,VWF,PSAP,CTSE,STXBP2,AQP1,MAP2K1,CRKL,CTNNB1,DNAJB9,CD274,MAPKAPK2,SLPI,NBR1,PNPO,TNFAIP3,BTG2,SDC1,RAB10,ACE,NME2,VAMP2,PRKCH,FBLN5,PFKP,AKR1C18,FAM213A,VCL,PSME1,ANGPT1,TFRC,FSTL1,DSC2,PSMB8,RPS14,CD74,OTUB1,FAS,FIBP,LTBP3,PRDX3,CD7,IFITM3,FAM20C,FN1,CR2,STOM,DAB2IP,CAT,SORD,IL1B,CST3,GNAS,FABP5,CAR2,KPNA4,VCAM1,F3,EIF4E,TXN1,ALAD,DNAJA1,B4GALT1,SIT1,PLPP3…
1	!	3.31e-17	4624	541	210	0.388	0.045	GO:0032991	CC	7	macromolecular complex	1	IL12RB1,UHRF1,RAMP2,ITGB7,FBXO9,COL1A1,EEF1E1,CHAF1A,AP2A2,CDKN1B,KLF4,RAD23A,DNMT1,STXBP2,UBQLN1,CD247,CYBA,POLA1,CTNNB1,RAD51C,SPIB,GABPA,PSEN2,PABPC4,RNF168,GATA2,SASH1,NFE2L2,NCF1,H2-M3,PLCG1,BRCA1,CDK5RAP3,NDEL1,IRF1,H13,SIRT1,FLT4,SLU7,SDC1,RAB10,GRIN2C,VAMP2,SEL1L,MNAT1,PFKP,YY1,SLF1,VCL,RB1,PSME1,RAD21,STK3,NDUFA6,POLR3H,TFRC,USP25,PLA2G7,WASH1,WAC,TAPBP,PSMB8,TAP2,LOX,RPS14,CD74,CD6,FAS,…
1	!	1.65e-16	3884	541	185	0.342	0.048	GO:0043234	CC	7	protein complex	2	IL12RB1,RAMP2,ITGB7,FBXO9,COL1A1,EEF1E1,CHAF1A,AP2A2,CDKN1B,KLF4,RAD23A,STXBP2,UBQLN1,CD247,CYBA,POLA1,CTNNB1,RAD51C,SPIB,PSEN2,RNF168,GATA2,SASH1,NCF1,H2-M3,PLCG1,BRCA1,CDK5RAP3,NDEL1,H13,SIRT1,FLT4,SDC1,RAB10,GRIN2C,VAMP2,SEL1L,MNAT1,PFKP,YY1,SLF1,VCL,RB1,PSME1,RAD21,STK3,NDUFA6,POLR3H,TFRC,USP25,WASH1,TAPBP,PSMB8,TAP2,LOX,CD74,CD6,FAS,VLDLR,SMC5,TCF7L2,PRDX3,MMS19,NFKB2,CDK2,CASP1,RB1CC1,CFLAR…
1	!	0.0318	305	541	22	0.041	0.072	GO:0043235	CC	7	receptor complex	3	IL12RB1,RAMP2,ITGB7,CD247,FLT4,GRIN2C,TFRC,CD74,CD6,VLDLR,ZAP70,CR2,CHRNB2,TGFBR3,KLRD1,IL4RA,CD3D,RNF31,CD14,SKAP1,ITGAD,LIME1
1	!	0.0467	182	541	16	0.03	0.088	GO:0032993	CC	7	protein-DNA complex	2	POLA1,CTNNB1,NFE2L2,SLF1,TCF7L2,HIST1H4I,HIST1H4K,HIST1H3B,HIST1H2BJ,HIST1H2BR,HIST1H4N,HIST2H3B,KCNIP3,HIST2H3C2,HIST1H3F,HIST1H3H
1	!	0.00723	9968	541	303	0.56	0.03	GO:0016020	CC	7	membrane	1	CLEC10A,ALOX12,RAB5B,IL12RB1,RAMP2,ITGB7,NPEPPS,AP2A2,STXBP2,AQP1,MAP2K1,UBQLN1,CD247,CYBA,CTNNB1,DERL3,TRPM2,UBE2G2,TAZ,PSEN2,BLK,NFE2L2,FCGR1,NCF1,H2-M3,PLGRKT,CD274,SULF1,PLCG1,NBR1,BRCA1,TRAF4,CDK5RAP3,CXCL16,H13,PDK4,FYN,PTPRK,SIRT1,SGPL1,PLEK,ADORA2A,MADCAM1,FLT4,LTC4S,SLU7,SDC1,RAB10,ACE,GRIN2C,SLC6A4,NME2,VAMP2,GFAP,SEL1L,TMX1,PRKCH,PFKP,SFRP4,CD180,ERBB2IP,FAM213A,VCL,DNAJC15,DMTN,FYB,GO…
1	!	7.83e-23	438	541	59	0.109	0.135	GO:0098552	CC	7	side of membrane	2	IL12RB1,BLK,FCGR1,H2-M3,CD274,H13,FYN,SDC1,ACE,GFAP,TFRC,TNF,CD74,FAS,IL1RL1,ZAP70,PDCD1,SPTA1,DAB2IP,GNAS,PTPN22,CHRNB2,VCAM1,B4GALT1,ERRFI1,TGFBR3,CXCL9,P2RX7,LAG3,KLRD1,G6PDX,CD59A,LRRK2,H2-AA,THBS1,S1PR1,RNF31,CD24A,CXCR5,CXCR3,KLRE1,CD14,SPN,GYPA,CD8B1,FES,CD8A,IFNG,FCER1G,FCGR4,H2-Q7,H2-K1,CNR2,CD209B,IL2RB,H2-AB1,CCR5,KLRB1B,GM21541
1	!	0.0431	161	541	15	0.028	0.093	GO:0098562	CC	7	cytoplasmic side of membrane	3	BLK,H13,FYN,GFAP,ZAP70,SPTA1,DAB2IP,GNAS,PTPN22,ERRFI1,G6PDX,LRRK2,RNF31,FES,CNR2
1	!	0.000192	984	541	54	0.1	0.055	GO:0098796	CC	7	membrane protein complex	2	IL12RB1,ITGB7,AP2A2,STXBP2,CD247,CYBA,CTNNB1,NCF1,H2-M3,H13,GRIN2C,VAMP2,SEL1L,NDUFA6,TFRC,TAPBP,TAP2,CD74,CD6,FAS,CFLAR,ZAP70,GNAS,CHRNB2,VCAM1,TGFBR3,CHCHD6,CASP3,CD3D,PIK3R4,H2-AA,RNF139,TAP1,H2-DMB2,H2-DMA,CTNNA1,PICALM,PIK3R6,RNF31,CD14,SEC61B,H2-T24,SKAP1,FCER1G,H2-Q7,H2-K1,MT-CO1,ITGAD,H2-BL,H2-AB1,SVIP,KCNIP3,H2-DMB1,LIME1
1	!	5.3e-17	16151	541	489	0.904	0.03	GO:0044464	CC	7	cell part	1	ALOX12,RAB5B,IL12RB1,LGALS9,UHRF1,RAMP2,ITGB7,FBXO9,NPEPPS,COL1A1,EEF1E1,VWF,IRF9,CHAF1A,AP2A2,CDKN1B,KLF4,RAD23A,DNMT1,PSAP,CTSE,STXBP2,AQP1,MAP2K1,UBQLN1,SH2D1A,CD247,SHPK,CRKL,CYBA,POLA1,CTNNB1,RAD51C,SPIB,GABPA,DERL3,TRPM2,UBE2G2,TAZ,PSEN2,PABPC4,RNF168,BLK,DNAJB9,GATA2,LRRK1,ENDOG,NFE2L2,FCGR1,NCF1,H2-M3,PLGRKT,CD274,DYRK3,MAPKAPK2,SULF1,PLCG1,NBR1,BRCA1,TRAF4,ATAD5,ATOX1,PNPO,CDK5RAP3,NDEL1…
1	!	2.27e-07	3327	541	141	0.261	0.042	GO:0012505	CC	7	endomembrane system	2	RAB5B,COL1A1,VWF,AP2A2,CDKN1B,CTSE,STXBP2,AQP1,MAP2K1,UBQLN1,CYBA,POLA1,DERL3,UBE2G2,PSEN2,DNAJB9,NCF1,SULF1,NBR1,CDK5RAP3,NDEL1,H13,FYN,SIRT1,SGPL1,ADORA2A,LTC4S,SDC1,RAB10,ACE,SLC6A4,VAMP2,SEL1L,TMX1,ERBB2IP,DMTN,GOLPH3,ROGDI,TFRC,USP25,IFNAR1,IL15RA,TREML1,XDH,WASH1,TAPBP,TAP2,TNF,CD74,TMX3,VLDLR,PRDX3,RABGEF1,CDK2,USP33,IFITM3,HRAS,PIDD1,FAM20C,SNCA,RB1CC1,CLN8,UBXN4,PARP1,F5,STOM,DNAJC10,SP3…
1	!	1.9e-14	13175	541	423	0.782	0.032	GO:0005622	CC	7	intracellular	2	ALOX12,RAB5B,LGALS9,UHRF1,RAMP2,FBXO9,NPEPPS,COL1A1,EEF1E1,VWF,IRF9,CHAF1A,AP2A2,CDKN1B,KLF4,RAD23A,DNMT1,PSAP,CTSE,STXBP2,AQP1,MAP2K1,UBQLN1,SH2D1A,CD247,SHPK,CRKL,CYBA,POLA1,CTNNB1,RAD51C,SPIB,GABPA,DERL3,UBE2G2,TAZ,PSEN2,PABPC4,RNF168,BLK,DNAJB9,GATA2,LRRK1,ENDOG,NFE2L2,NCF1,PLGRKT,DYRK3,MAPKAPK2,SULF1,PLCG1,NBR1,BRCA1,TRAF4,ATAD5,ATOX1,PNPO,CDK5RAP3,NDEL1,IRF1,H13,PDK4,FYN,TNFAIP3,SIRT1,SGPL1…
1	!	2.07e-16	12576	541	415	0.767	0.033	GO:0044424	CC	7	intracellular part	3	ALOX12,RAB5B,LGALS9,UHRF1,RAMP2,FBXO9,NPEPPS,COL1A1,EEF1E1,VWF,IRF9,CHAF1A,AP2A2,CDKN1B,KLF4,RAD23A,DNMT1,PSAP,CTSE,STXBP2,AQP1,MAP2K1,UBQLN1,SH2D1A,CD247,SHPK,CRKL,CYBA,POLA1,CTNNB1,RAD51C,SPIB,GABPA,DERL3,UBE2G2,TAZ,PSEN2,PABPC4,RNF168,BLK,DNAJB9,GATA2,LRRK1,ENDOG,NFE2L2,NCF1,PLGRKT,DYRK3,MAPKAPK2,SULF1,PLCG1,NBR1,BRCA1,TRAF4,ATAD5,ATOX1,PNPO,CDK5RAP3,NDEL1,IRF1,H13,PDK4,FYN,TNFAIP3,SIRT1,SGPL1…
1	!	3.07e-16	9668	541	346	0.64	0.036	GO:0005737	CC	7	cytoplasm	4	ALOX12,RAB5B,LGALS9,RAMP2,FBXO9,NPEPPS,COL1A1,EEF1E1,VWF,IRF9,AP2A2,CDKN1B,KLF4,DNMT1,PSAP,CTSE,STXBP2,AQP1,MAP2K1,UBQLN1,SH2D1A,CD247,SHPK,CRKL,CYBA,POLA1,CTNNB1,RAD51C,DERL3,UBE2G2,TAZ,PSEN2,PABPC4,RNF168,BLK,DNAJB9,LRRK1,ENDOG,NFE2L2,NCF1,PLGRKT,MAPKAPK2,SULF1,PLCG1,NBR1,BRCA1,TRAF4,ATOX1,PNPO,CDK5RAP3,NDEL1,IRF1,H13,PDK4,FYN,TNFAIP3,SIRT1,SGPL1,DDIT4,PLEK,FLT4,LTC4S,UPP1,SLU7,SDC1,RAB10,ACE,N…
1	!	4.45e-11	6627	541	250	0.462	0.038	GO:0044444	CC	7	cytoplasmic part	5	ALOX12,RAB5B,NPEPPS,COL1A1,VWF,AP2A2,CDKN1B,PSAP,CTSE,STXBP2,AQP1,MAP2K1,UBQLN1,CYBA,CTNNB1,RAD51C,DERL3,UBE2G2,TAZ,PSEN2,PABPC4,BLK,DNAJB9,LRRK1,ENDOG,NFE2L2,NCF1,PLGRKT,SULF1,PLCG1,NBR1,TRAF4,ATOX1,NDEL1,H13,PDK4,FYN,TNFAIP3,SIRT1,SGPL1,DDIT4,LTC4S,SDC1,RAB10,ACE,NOS2,SLC6A4,NME2,PER1,VAMP2,GFAP,SEL1L,TMX1,PRKCH,PFKP,AKR1C18,FAM213A,VCL,DNAJC15,DMTN,FYB,GOLPH3,NDUFA6,USP7,TFRC,USP25,IFNAR1,IL15…
1	!	4.06e-10	1795	541	98	0.181	0.055	GO:0005829	CC	7	cytosol	5	ALOX12,NPEPPS,CDKN1B,STXBP2,MAP2K1,CTNNB1,UBE2G2,TAZ,BLK,ENDOG,NFE2L2,NCF1,PLCG1,NBR1,ATOX1,FYN,DDIT4,NOS2,SLC6A4,PER1,VAMP2,PRKCH,PFKP,AKR1C18,DMTN,FYB,GOLPH3,USP7,XDH,WASH1,PSMB8,AIF1,RPS14,TCF7L2,PRDX3,MMS19,NFKB2,RPS24,HSPA4L,CASP1,SNCA,RB1CC1,CFLAR,ZAP70,CAT,IL1B,RBM38,ZBP1,GNAS,CAR2,KPNA4,NFKB1,GBP3,TXN1,ALAD,DNAJA1,PTPN12,ERRFI1,TBC1D14,P2RX7,HSPH1,PTMS,RAB6A,PYCARD,STK26,HDAC6,G6PDX,SFRP1…
1	!	8.74e-11	11010	541	362	0.669	0.033	GO:0043229	CC	7	intracellular organelle	4	RAB5B,LGALS9,UHRF1,NPEPPS,COL1A1,EEF1E1,VWF,IRF9,CHAF1A,AP2A2,CDKN1B,KLF4,RAD23A,DNMT1,PSAP,CTSE,STXBP2,AQP1,MAP2K1,UBQLN1,CYBA,POLA1,CTNNB1,RAD51C,SPIB,GABPA,DERL3,UBE2G2,TAZ,PSEN2,PABPC4,RNF168,DNAJB9,GATA2,LRRK1,ENDOG,NFE2L2,NCF1,PLGRKT,DYRK3,MAPKAPK2,SULF1,PLCG1,NBR1,BRCA1,TRAF4,ATAD5,PNPO,CDK5RAP3,NDEL1,IRF1,H13,PDK4,FYN,TNFAIP3,SIRT1,SGPL1,DDIT4,ADORA2A,FLT4,LTC4S,SLU7,SDC1,RAB10,ACE,GRIN2C…
1	!	0.00351	7041	541	229	0.423	0.033	GO:0044446	CC	7	intracellular organelle part	5	RAB5B,UHRF1,CHAF1A,KLF4,DNMT1,STXBP2,AQP1,MAP2K1,UBQLN1,CYBA,POLA1,CTNNB1,RAD51C,GABPA,DERL3,TAZ,PSEN2,RNF168,DNAJB9,GATA2,NFE2L2,MAPKAPK2,SULF1,PLCG1,BRCA1,PNPO,CDK5RAP3,NDEL1,IRF1,H13,PDK4,FYN,SIRT1,SGPL1,ADORA2A,LTC4S,SLU7,SDC1,RAB10,SLC6A4,NME2,PER1,VAMP2,GFAP,SEL1L,TMX1,MNAT1,SRSF5,YY1,SLF1,ERBB2IP,VCL,DNAJC15,RGCC,BIN3,DMTN,RB1,GOLPH3,RAD21,NDUFA6,POLR3H,ROGDI,USP7,IL15RA,POLH,WASH1,WAC,TAP…
1	!	1.38e-14	9943	541	348	0.643	0.035	GO:0043231	CC	7	intracellular membrane-bounded organelle	5	RAB5B,LGALS9,UHRF1,NPEPPS,COL1A1,EEF1E1,VWF,IRF9,CHAF1A,AP2A2,CDKN1B,KLF4,RAD23A,DNMT1,PSAP,CTSE,STXBP2,AQP1,MAP2K1,UBQLN1,CYBA,POLA1,CTNNB1,RAD51C,SPIB,GABPA,DERL3,UBE2G2,TAZ,PSEN2,PABPC4,RNF168,DNAJB9,GATA2,LRRK1,ENDOG,NFE2L2,NCF1,PLGRKT,DYRK3,MAPKAPK2,SULF1,PLCG1,NBR1,BRCA1,TRAF4,ATAD5,PNPO,CDK5RAP3,NDEL1,IRF1,H13,PDK4,FYN,TNFAIP3,SIRT1,SGPL1,DDIT4,FLT4,LTC4S,SLU7,SDC1,RAB10,ACE,NOS2,SLC6A4,NM…
1	!	2.7e-07	6288	541	227	0.42	0.036	GO:0005634	CC	7	nucleus	6	LGALS9,UHRF1,NPEPPS,EEF1E1,IRF9,CHAF1A,CDKN1B,KLF4,RAD23A,DNMT1,AQP1,MAP2K1,UBQLN1,CYBA,POLA1,CTNNB1,RAD51C,SPIB,GABPA,TAZ,PSEN2,PABPC4,RNF168,DNAJB9,GATA2,ENDOG,NFE2L2,DYRK3,MAPKAPK2,PLCG1,BRCA1,TRAF4,ATAD5,PNPO,CDK5RAP3,NDEL1,IRF1,FYN,TNFAIP3,SIRT1,FLT4,LTC4S,SLU7,NME2,PER1,TMX1,MNAT1,SRSF5,PFKP,AKR1C18,YY1,SFRP4,GADD45G,SLF1,ERBB2IP,RGCC,RB1,FYB,GOLPH3,RAD21,STK3,POLR3H,ROGDI,USP7,USP25,IL15RA…
1	!	0.0178	3458	541	126	0.233	0.036	GO:0044428	CC	7	nuclear part	7	UHRF1,CHAF1A,KLF4,DNMT1,AQP1,UBQLN1,POLA1,CTNNB1,RAD51C,GABPA,PSEN2,RNF168,DNAJB9,GATA2,MAPKAPK2,PLCG1,BRCA1,PNPO,NDEL1,IRF1,SIRT1,LTC4S,SLU7,PER1,TMX1,MNAT1,SRSF5,YY1,SLF1,ERBB2IP,RB1,GOLPH3,RAD21,POLR3H,ROGDI,USP7,IL15RA,POLH,WAC,RPS14,SMC5,TCF7L2,MMS19,NFKB2,CDK2,USP33,SNCA,RB1CC1,STAT1,PARP1,USF1,NR4A2,NMI,SP3,CST3,SAMHD1,CCNA2,KPNA4,FUBP1,NFKB1,APTX,PSIP1,RAD54L,TAL1,ADD1,P2RX7,CHEK2,MAD1L1,…
1	!	0.000205	986	541	54	0.1	0.055	GO:0005773	CC	7	vacuole	6	RAB5B,CDKN1B,PSAP,CTSE,STXBP2,MAP2K1,UBQLN1,CYBA,NBR1,H13,FYN,TNFAIP3,RAB10,ACE,SLC6A4,VAMP2,GFAP,GOLPH3,TFRC,IFNAR1,WASH1,TNF,CD74,CTSW,PRDX3,RABGEF1,CDK2,USP33,IFITM3,CAT,IL1B,CST3,VCAM1,RNF19B,TBC1D14,LAT,MT1,DAPK2,PIK3R4,LRRK2,H2-AA,SH3GLB1,H2-DMB2,SNX10,SPNS2,S1PR1,IRGM1,UNC13D,CALCRL,SCOC,MAPK1,H2-AB1,CCR5,SRPX
1	!	0.00106	75	541	12	0.022	0.16	GO:0005776	CC	7	autophagosome	7	UBQLN1,NBR1,WASH1,USP33,IL1B,TBC1D14,DAPK2,PIK3R4,LRRK2,SH3GLB1,IRGM1,SRPX
1	!	0.000451	1406	541	68	0.126	0.048	GO:0005783	CC	7	endoplasmic reticulum	6	COL1A1,VWF,MAP2K1,UBQLN1,CYBA,DERL3,UBE2G2,PSEN2,DNAJB9,NCF1,SULF1,H13,SGPL1,LTC4S,RAB10,SEL1L,TMX1,USP25,XDH,TAPBP,TAP2,CD74,TMX3,IFITM3,SNCA,CLN8,UBXN4,F5,STOM,DNAJC10,CAT,CST3,VCAM1,DNAJA1,PLPP3,EDEM1,RYR1,PYCARD,ANK1,HYOU1,SYNCRIP,TRIM59,TESPA1,LRRK2,SH3GLB1,RNF139,TAP1,TAPBPL,SNX10,EDEM2,TXNDC5,PPP1R15A,TMEM64,IRGM1,RNF103,SEC61B,IIGP1,ADAM10,FBXO6,CALCRL,H2-Q7,H2-K1,DDRGK1,SVIP,TMEM203,IFI4…
1	!	3.93e-15	763	541	66	0.122	0.087	GO:0009986	CC	7	cell surface	2	IL12RB1,RAMP2,ITGB7,FCGR1,H2-M3,CD274,SULF1,H13,PTPRK,SDC1,ACE,SFRP4,TFRC,TREML1,TNF,CD74,TMX3,FAS,IFITM3,IL1RL1,IL1R1,PDCD1,ECT2,CHRNB2,VCAM1,F3,B4GALT1,TGFBR3,CXCL9,P2RX7,CCR9,LAG3,KLRD1,CD209A,SFRP1,CD59A,MIF,PLVAP,H2-AA,H2-DMA,THBS1,CCR6,S1PR1,CLEC9A,CD24A,CXCR5,CXCR3,KLRE1,CD14,SPN,GYPA,CD8B1,CD8A,ADAM10,IFNG,FCER1G,FCGR4,H2-Q7,H2-K1,HCST,CD209B,IL2RB,H2-AB1,CCR5,KLRB1B,GM21541
1	!	0.00112	5440	541	188	0.348	0.035	GO:0071944	CC	7	cell periphery	2	ALOX12,RAB5B,IL12RB1,RAMP2,ITGB7,NPEPPS,AP2A2,STXBP2,AQP1,MAP2K1,UBQLN1,CD247,CYBA,CTNNB1,TRPM2,PSEN2,BLK,NFE2L2,FCGR1,NCF1,H2-M3,PLGRKT,CD274,SULF1,PLCG1,BRCA1,TRAF4,H13,FYN,PTPRK,PLEK,ADORA2A,MADCAM1,FLT4,SDC1,RAB10,ACE,GRIN2C,NOS2,SLC6A4,NME2,VAMP2,PRKCH,CD180,ERBB2IP,VCL,DMTN,FYB,GOLPH3,ANGPT1,SLC38A2,GCSAM,TFRC,IFNAR1,IL15RA,EPB42,CLEC4N,TREML1,WASH1,DSC2,AIF1,TNF,CD74,CD6,FAS,TNFRSF25,IFITM…
1	!	0.00167	5326	541	184	0.34	0.035	GO:0005886	CC	7	plasma membrane	2	ALOX12,RAB5B,IL12RB1,RAMP2,ITGB7,NPEPPS,AP2A2,STXBP2,AQP1,MAP2K1,UBQLN1,CD247,CYBA,CTNNB1,TRPM2,PSEN2,BLK,NFE2L2,FCGR1,NCF1,H2-M3,PLGRKT,CD274,SULF1,PLCG1,BRCA1,TRAF4,H13,FYN,PTPRK,PLEK,ADORA2A,MADCAM1,FLT4,SDC1,RAB10,ACE,GRIN2C,SLC6A4,VAMP2,PRKCH,CD180,ERBB2IP,VCL,DMTN,FYB,GOLPH3,ANGPT1,SLC38A2,GCSAM,TFRC,IFNAR1,IL15RA,EPB42,CLEC4N,TREML1,DSC2,AIF1,TNF,CD74,CD6,FAS,TNFRSF25,IFITM3,HRAS,SNCA,CFLA…
1	!	6.44e-11	2246	541	116	0.214	0.052	GO:0044459	CC	7	plasma membrane part	3	IL12RB1,ITGB7,STXBP2,AQP1,CD247,CYBA,CTNNB1,PSEN2,BLK,FCGR1,NCF1,H2-M3,PLGRKT,CD274,FYN,PTPRK,PLEK,ADORA2A,FLT4,SDC1,ACE,GRIN2C,SLC6A4,VAMP2,CD180,ERBB2IP,DMTN,SLC38A2,TFRC,IFNAR1,AIF1,TNF,CD74,CD6,FAS,TNFRSF25,CFLAR,IL1RL1,ZAP70,FN1,PDCD1,SPTA1,STOM,DAB2IP,GNAS,CAR2,PTPN22,CHRNB2,VCAM1,B4GALT1,PLPP3,ERRFI1,TGFBR3,CXCL9,STX2,P2RX7,LAG3,KLRD1,RYR1,LAT,STK26,HDAC6,G6PDX,ANK1,CASP3,CADM1,CD3D,CD59A,…
1	!	1.09e-18	272	541	43	0.079	0.158	GO:0009897	CC	7	external side of plasma membrane	3	IL12RB1,FCGR1,H2-M3,CD274,SDC1,ACE,TFRC,TNF,CD74,FAS,IL1RL1,PDCD1,CHRNB2,VCAM1,B4GALT1,TGFBR3,CXCL9,P2RX7,LAG3,KLRD1,CD59A,H2-AA,THBS1,S1PR1,CD24A,CXCR5,CXCR3,KLRE1,CD14,SPN,GYPA,CD8B1,CD8A,IFNG,FCER1G,FCGR4,H2-K1,CD209B,IL2RB,H2-AB1,CCR5,KLRB1B,GM21541
1	!	1.04e-06	474	541	38	0.07	0.08	GO:0098797	CC	7	plasma membrane protein complex	3	IL12RB1,ITGB7,CD247,CYBA,CTNNB1,NCF1,H2-M3,GRIN2C,VAMP2,TFRC,CD74,CD6,FAS,CFLAR,ZAP70,GNAS,CHRNB2,VCAM1,TGFBR3,CASP3,CD3D,H2-AA,H2-DMB2,H2-DMA,CTNNA1,PICALM,RNF31,H2-T24,SKAP1,FCER1G,H2-Q7,H2-K1,ITGAD,H2-BL,H2-AB1,KCNIP3,H2-DMB1,LIME1
1	!	2.53e-05	44	541	11	0.02	0.25	GO:0042611	CC	7	MHC protein complex	4	H2-M3,CD74,H2-AA,H2-DMB2,H2-DMA,H2-T24,H2-Q7,H2-K1,H2-BL,H2-AB1,H2-DMB1
1	!	0.000146	10	541	6	0.011	0.6	GO:0042613	CC	7	MHC class II protein complex	5	CD74,H2-AA,H2-DMB2,H2-DMA,H2-AB1,H2-DMB1
1	!	0.000296	332	541	27	0.05	0.081	GO:0098589	CC	7	membrane region	1	AP2A2,CTNNB1,FCGR1,SULF1,FYN,SLC6A4,VCL,ANGPT1,TFRC,TNF,FAS,VLDLR,CFLAR,ZAP70,STOM,HDAC6,CASP3,PLVAP,LRRK2,CTNNA1,PICALM,ABCB4,S1PR1,CD24A,CD14,FCER1G,MAPK1
1	!	0.00084	265	541	23	0.043	0.087	GO:0098857	CC	7	membrane microdomain	2	CTNNB1,FCGR1,SULF1,FYN,SLC6A4,VCL,ANGPT1,TNF,FAS,CFLAR,ZAP70,STOM,HDAC6,CASP3,PLVAP,LRRK2,CTNNA1,ABCB4,S1PR1,CD24A,CD14,FCER1G,MAPK1
1	!	0.00084	265	541	23	0.043	0.087	GO:0045121	CC	7	membrane raft	3	CTNNB1,FCGR1,SULF1,FYN,SLC6A4,VCL,ANGPT1,TNF,FAS,CFLAR,ZAP70,STOM,HDAC6,CASP3,PLVAP,LRRK2,CTNNA1,ABCB4,S1PR1,CD24A,CD14,FCER1G,MAPK1
1	!	2.46e-08	884	541	59	0.109	0.067	GO:0005694	CC	7	chromosome	1	UHRF1,CHAF1A,KLF4,DNMT1,POLA1,CTNNB1,RAD51C,GABPA,PSEN2,RNF168,NFE2L2,BRCA1,NDEL1,IRF1,SIRT1,YY1,SLF1,RAD21,SMC5,TCF7L2,CDK2,STAT1,PARP1,SUV39H2,APTX,PSIP1,TAL1,PADI2,CHEK2,MAD1L1,PLK1,MKI67,WRN,SMARCA5,CHEK1,NEDD4,FANCD2,POLQ,FIGNL1,RIF1,RAD9B,CITED2,PIF1,MMS22L,BC029214,JUNB,KLF1,WHSC1,HIST1H4I,EXOSC5,HIST1H4K,HIST1H3B,HIST1H2BJ,HIST1H2BR,HIST1H4N,HIST2H3B,HIST2H3C2,HIST1H3F,HIST1H3H
1	!	1.33e-07	800	541	54	0.1	0.068	GO:0044427	CC	7	chromosomal part	2	UHRF1,CHAF1A,KLF4,DNMT1,POLA1,CTNNB1,RAD51C,GABPA,PSEN2,RNF168,NFE2L2,NDEL1,IRF1,SIRT1,YY1,SLF1,RAD21,SMC5,TCF7L2,CDK2,STAT1,PARP1,SUV39H2,APTX,PSIP1,TAL1,PADI2,CHEK2,MAD1L1,PLK1,MKI67,WRN,SMARCA5,CHEK1,NEDD4,RIF1,RAD9B,CITED2,PIF1,MMS22L,BC029214,JUNB,KLF1,HIST1H4I,EXOSC5,HIST1H4K,HIST1H3B,HIST1H2BJ,HIST1H2BR,HIST1H4N,HIST2H3B,HIST2H3C2,HIST1H3F,HIST1H3H
1	!	0.0192	318	541	23	0.043	0.072	GO:0098687	CC	7	chromosomal region	3	DNMT1,PSEN2,NDEL1,RAD21,SMC5,CDK2,PARP1,CHEK2,MAD1L1,PLK1,MKI67,WRN,CHEK1,RIF1,PIF1,HIST1H4I,HIST1H4K,HIST1H3B,HIST1H4N,HIST2H3B,HIST2H3C2,HIST1H3F,HIST1H3H
1	!	0.00759	158	541	16	0.03	0.101	GO:0000781	CC	7	chromosome, telomeric region	4	SMC5,CDK2,PARP1,CHEK2,WRN,CHEK1,RIF1,PIF1,HIST1H4I,HIST1H4K,HIST1H3B,HIST1H4N,HIST2H3B,HIST2H3C2,HIST1H3F,HIST1H3H
1	!	2.08e-06	464	541	37	0.068	0.08	GO:0000785	CC	7	chromatin	3	UHRF1,CHAF1A,KLF4,DNMT1,POLA1,CTNNB1,GABPA,NFE2L2,IRF1,SIRT1,YY1,SLF1,RAD21,TCF7L2,STAT1,SUV39H2,APTX,PSIP1,TAL1,PADI2,PLK1,CHEK1,NEDD4,CITED2,JUNB,KLF1,HIST1H4I,EXOSC5,HIST1H4K,HIST1H3B,HIST1H2BJ,HIST1H2BR,HIST1H4N,HIST2H3B,HIST2H3C2,HIST1H3F,HIST1H3H
1	!	1.26e-05	541	541	39	0.072	0.072	GO:0000228	CC	7	nuclear chromosome	2	UHRF1,CHAF1A,KLF4,POLA1,CTNNB1,RAD51C,GABPA,BRCA1,IRF1,SIRT1,YY1,RAD21,TCF7L2,STAT1,PARP1,APTX,PSIP1,TAL1,PLK1,WRN,SMARCA5,CHEK1,FIGNL1,RAD9B,CITED2,PIF1,MMS22L,JUNB,KLF1,HIST1H4I,HIST1H4K,HIST1H3B,HIST1H2BJ,HIST1H2BR,HIST1H4N,HIST2H3B,HIST2H3C2,HIST1H3F,HIST1H3H
1	!	0.000284	511	541	35	0.065	0.068	GO:0044454	CC	7	nuclear chromosome part	3	UHRF1,CHAF1A,KLF4,POLA1,CTNNB1,GABPA,IRF1,SIRT1,YY1,RAD21,TCF7L2,STAT1,PARP1,APTX,PSIP1,TAL1,PLK1,WRN,SMARCA5,RAD9B,CITED2,PIF1,MMS22L,JUNB,KLF1,HIST1H4I,HIST1H4K,HIST1H3B,HIST1H2BJ,HIST1H2BR,HIST1H4N,HIST2H3B,HIST2H3C2,HIST1H3F,HIST1H3H
1	!	0.0202	319	541	23	0.043	0.072	GO:0000790	CC	7	nuclear chromatin	4	UHRF1,CHAF1A,KLF4,CTNNB1,GABPA,IRF1,SIRT1,YY1,TCF7L2,STAT1,APTX,PSIP1,TAL1,CITED2,JUNB,KLF1,HIST1H3B,HIST1H2BJ,HIST1H2BR,HIST2H3B,HIST2H3C2,HIST1H3F,HIST1H3H
1	!	0.0108	27	541	7	0.013	0.259	GO:0044215	CC	4	other organism	1	AQP1,TAP2,GBP3,GBP2,TAP1,IIGP1,C4B
1	!	0.0108	27	541	7	0.013	0.259	GO:0044217	CC	4	other organism part	2	AQP1,TAP2,GBP3,GBP2,TAP1,IIGP1,C4B
1	!	0.0108	27	541	7	0.013	0.259	GO:0044216	CC	4	other organism cell	3	AQP1,TAP2,GBP3,GBP2,TAP1,IIGP1,C4B
1	!	0.049	3	541	3	0.006	1	GO:0023029	MF	10	MHC class Ib protein binding	1	TAP2,KLRD1,TAP1
1	!	0.00277	5654	541	192	0.355	0.034	GO:0003824	MF	50	catalytic activity	1	ALOX12,RAB5B,UHRF1,NPEPPS,EEF1E1,DNMT1,CTSE,MAP2K1,SHPK,CYBA,POLA1,RAD51C,TRPM2,UBE2G2,TAZ,PSEN2,RNF168,BLK,LRRK1,ENDOG,NCF1,DYRK3,MAPKAPK2,SULF1,PLCG1,SLPI,BRCA1,TRAF4,PNPO,NDEL1,H13,PDK4,FYN,TNFAIP3,PTPRK,SIRT1,SGPL1,FLT4,LTC4S,UPP1,SLU7,RAB10,ACE,NOS2,NME2,TMX1,MNAT1,PRKCH,PFKP,AKR1C18,IRG1,STK3,POLR3H,PDE1B,USP7,USP25,EPB42,PLA2G7,POLH,XDH,DUSP1,PSMB8,TAP2,LOX,TMX3,OTUB1,CTSW,PRDX3,RABGEF1,CD…
1	!	0.0144	2019	541	83	0.153	0.041	GO:0003677	MF	99	DNA binding	1	UHRF1,IRF9,KLF4,RAD23A,DNMT1,POLA1,CTNNB1,RAD51C,SPIB,GABPA,GATA2,NFE2L2,BRCA1,IRF1,TNFAIP3,SIRT1,PER1,YY1,RB1,POLR3H,POLH,TNF,TCF7L2,NFKB2,RABGEF1,STAT1,PARP1,CR2,BATF3,USF1,NR4A2,SP3,ZBP1,FUBP1,NFKB1,APTX,PSIP1,RAD54L,TAL1,NUPR1,HDAC6,GATA1,WRN,SMARCA5,EOMES,LMO2,ZBTB1,TCEA1,POLQ,TOPORS,PRDM1,BATF2,EXO1,STAT2,PIF1,ZFP36L2,BCL11B,ZFPM1,JUNB,KLF1,KLF2,ZFP580,FANCM,KDM5D,WHSC1,HOPX,HIST1H4I,SSBP3,…
1	!	2.04e-05	90	541	15	0.028	0.167	GO:0004896	MF	32	cytokine receptor activity	1	IL12RB1,IFNAR1,CD74,IL18RAP,IL1RL1,IL18R1,IL1R1,CCR9,IL4RA,CCR6,CXCR5,CXCR6,CXCR3,IL2RB,CCR5
1	!	0.0454	720	541	38	0.07	0.053	GO:0016773	MF	55	phosphotransferase activity, alcohol group as acceptor	1	MAP2K1,SHPK,BLK,LRRK1,DYRK3,MAPKAPK2,PDK4,FYN,FLT4,NME2,MNAT1,PRKCH,PFKP,STK3,CDK2,FAM20C,STRADB,ZAP70,TGFBR3,CHEK2,EIF2AK1,PLK1,STK26,MYLK3,CHEK1,DAPK2,PIK3R4,CCND3,MAP4K5,CCL5,LRRK2,PIK3R6,FES,GSK3A,IRAK2,MAPK1,STK24,CCND1
1	!	0.0209	616	541	35	0.065	0.057	GO:0004672	MF	55	protein kinase activity	2	MAP2K1,BLK,LRRK1,DYRK3,MAPKAPK2,PDK4,FYN,FLT4,NME2,MNAT1,PRKCH,STK3,CDK2,FAM20C,STRADB,ZAP70,TGFBR3,CHEK2,EIF2AK1,PLK1,STK26,MYLK3,CHEK1,DAPK2,PIK3R4,CCND3,MAP4K5,CCL5,LRRK2,FES,GSK3A,IRAK2,MAPK1,STK24,CCND1
1	!	7.83e-47	14529	541	506	0.935	0.035	GO:0005488	MF	15	binding	1	CLEC10A,ALOX12,RAB5B,IL12RB1,LGALS9,TIMP1,UHRF1,RAMP2,ITGB7,FBXO9,NPEPPS,COL1A1,EEF1E1,CHORDC1,VWF,IRF9,CHAF1A,AP2A2,CDKN1B,KLF4,PHYHIP,RAD23A,DNMT1,PSAP,CTSE,STXBP2,AQP1,CCL24,MAP2K1,UBQLN1,SH2D1A,CD247,SHPK,CRKL,CYBA,POLA1,CTNNB1,RAD51C,SPIB,GABPA,DERL3,CCL8,UBE2G2,PSEN2,PABPC4,RNF168,BLK,DNAJB9,GATA2,LRRK1,SASH1,ENDOG,NFE2L2,FCGR1,NCF1,H2-M3,PLGRKT,CD274,DYRK3,MAPKAPK2,IL10,SULF1,PLCG1,SLPI,NB…
1	!	0.0216	5823	541	192	0.355	0.033	GO:1901363	MF	15	heterocyclic compound binding	2	RAB5B,UHRF1,EEF1E1,CHORDC1,IRF9,KLF4,RAD23A,DNMT1,MAP2K1,SHPK,CRKL,CYBA,POLA1,CTNNB1,RAD51C,SPIB,GABPA,UBE2G2,PABPC4,BLK,GATA2,LRRK1,ENDOG,NFE2L2,DYRK3,MAPKAPK2,BRCA1,ATAD5,PNPO,IRF1,PDK4,FYN,TNFAIP3,SIRT1,FLT4,SLU7,RAB10,NOS2,SLC6A4,NME2,PER1,PRKCH,SRSF5,PFKP,YY1,RB1,STK3,POLR3H,TFRC,POLH,XDH,TAP2,TNF,RPS14,SMC5,TCF7L2,NFKB2,RPS24,RABGEF1,CDK2,HRAS,HSPA4L,FAM20C,STRADB,STAT1,ZAP70,PARP1,CR2,BATF…
1	!	0.000104	87	541	14	0.026	0.161	GO:0003823	MF	15	antigen binding	2	H2-M3,CD74,KLRD1,H2-AA,TOPORS,H2-DMB2,H2-DMA,H2-T24,H2-Q7,H2-K1,JCHAIN,H2-BL,H2-AB1,IGHA
1	!	0.00565	2548	541	101	0.187	0.04	GO:0036094	MF	15	small molecule binding	2	RAB5B,UHRF1,CHORDC1,DNMT1,MAP2K1,SHPK,POLA1,RAD51C,UBE2G2,PABPC4,BLK,LRRK1,DYRK3,MAPKAPK2,ATAD5,PNPO,PDK4,FYN,SIRT1,FLT4,RAB10,NOS2,NME2,PRKCH,SRSF5,PFKP,STK3,XDH,TAP2,SMC5,RPS24,CDK2,HRAS,HSPA4L,FAM20C,STRADB,ZAP70,PARP1,CAT,SORD,RBM38,GNAS,SAMHD1,GBP3,GBP2,PTBP3,DNAJA1,RAD54L,P2RX7,CHEK2,EIF2AK1,HSPH1,RAB6A,PLK1,STK26,RBM3,G6PDX,CD209A,WRN,MYLK3,SMARCA5,CHEK1,HYOU1,DNAJA4,GCLC,DAPK2,SYNCRIP,NMN…
1	!	3.41e-63	10570	541	455	0.841	0.043	GO:0005515	MF	15	protein binding	2	ALOX12,RAB5B,IL12RB1,LGALS9,TIMP1,UHRF1,RAMP2,ITGB7,FBXO9,COL1A1,EEF1E1,CHORDC1,VWF,IRF9,CHAF1A,AP2A2,CDKN1B,KLF4,PHYHIP,RAD23A,DNMT1,PSAP,CTSE,STXBP2,AQP1,CCL24,MAP2K1,UBQLN1,SH2D1A,CD247,CRKL,CYBA,POLA1,CTNNB1,RAD51C,GABPA,DERL3,CCL8,UBE2G2,PSEN2,RNF168,BLK,DNAJB9,GATA2,LRRK1,SASH1,ENDOG,NFE2L2,FCGR1,NCF1,H2-M3,PLGRKT,CD274,DYRK3,MAPKAPK2,IL10,PLCG1,SLPI,NBR1,BRCA1,TRAF4,ATOX1,CDK5RAP3,NDEL1,IR…
1	!	1.76e-10	1192	541	76	0.14	0.064	GO:0042802	MF	15	identical protein binding	3	UHRF1,COL1A1,VWF,CHAF1A,CTSE,UBQLN1,CD247,UBE2G2,LRRK1,H2-M3,CCL4,H13,SIRT1,PLEK,ADORA2A,NOS2,SLC6A4,VAMP2,FBLN5,RB1,TFRC,XDH,TNF,FAS,PRDX3,SNCA,STAT1,FN1,PARP1,CR2,USF1,STOM,DAB2IP,CAT,SORD,CST3,ECT2,NFKB1,ALAD,B4GALT1,ADD1,CHEK2,EIF2AK1,ADD2,PYCARD,STK26,G6PDX,SFRP1,WRN,CADM1,DAPK2,MGLL,ZBTB1,PLVAP,CCL5,MID1,LRRK2,C1QB,SH3GLB1,GCH1,NOD1,STAT2,FGFR1OP2,BC029214,AMICA1,KLRE1,GYPA,CD8A,IIGP1,ADAM1…
1	!	1.03e-24	1697	541	124	0.229	0.073	GO:0019899	MF	15	enzyme binding	3	LGALS9,TIMP1,VWF,AP2A2,CDKN1B,KLF4,RAD23A,MAP2K1,UBQLN1,POLA1,CTNNB1,UBE2G2,SASH1,PLCG1,SLPI,NBR1,BRCA1,TRAF4,CDK5RAP3,H13,FYN,TNFAIP3,PTPRK,SIRT1,PLEK,ADORA2A,FLT4,ACE,SLC6A4,NME2,PER1,GFAP,PRKCH,SRSF5,YY1,SLF1,VCL,RGCC,RB1,GOLPH3,ANGPT1,GCSAM,USP7,USP25,WASH1,WAC,TNF,CD74,OTUB1,FAS,TCF7L2,PRDX3,MMS19,RABGEF1,USP33,SNCA,RB1CC1,CFLAR,IL1R1,STAT1,FN1,PARP1,USF1,STOM,DAB2IP,DNAJC10,CAT,CST3,ECT2,CC…
1	!	1.19e-11	571	541	51	0.094	0.089	GO:0019900	MF	15	kinase binding	4	AP2A2,MAP2K1,UBQLN1,POLA1,CTNNB1,SASH1,PLCG1,NBR1,TRAF4,CDK5RAP3,TNFAIP3,PTPRK,SIRT1,PLEK,ACE,PER1,GFAP,SRSF5,RGCC,RB1,ANGPT1,GCSAM,FAS,TCF7L2,PRDX3,RB1CC1,PARP1,USF1,DAB2IP,CCNA2,PTPN22,SIT1,ERRFI1,TBC1D14,CHEK2,LAT,PLK1,TRIB1,CCND3,MAVS,SOCS1,PPP1R15A,CD24A,LAX1,CD8A,ADAM10,SKAP1,GSK3A,MAPK1,CCND1,LIME1
1	!	1.5e-08	512	541	43	0.079	0.084	GO:0019901	MF	15	protein kinase binding	5	AP2A2,MAP2K1,POLA1,CTNNB1,SASH1,PLCG1,NBR1,TRAF4,CDK5RAP3,PTPRK,SIRT1,PLEK,ACE,SRSF5,RGCC,ANGPT1,GCSAM,TCF7L2,PRDX3,RB1CC1,PARP1,USF1,DAB2IP,CCNA2,ERRFI1,TBC1D14,CHEK2,LAT,PLK1,TRIB1,CCND3,MAVS,SOCS1,PPP1R15A,CD24A,LAX1,CD8A,ADAM10,SKAP1,GSK3A,MAPK1,CCND1,LIME1
1	!	0.0002	106	541	15	0.028	0.142	GO:0002020	MF	15	protease binding	4	TIMP1,VWF,RAD23A,TNFAIP3,TNF,CFLAR,IL1R1,FN1,CST3,F3,RYR1,PYCARD,CASP3,RNF139,CCBE1
1	!	1.45e-06	259	541	27	0.05	0.104	GO:0044389	MF	15	ubiquitin-like protein ligase binding	4	UBE2G2,BRCA1,TRAF4,CDK5RAP3,H13,PER1,SLF1,VCL,RB1,USP7,USP25,WASH1,OTUB1,PTPN22,DNAJA1,CHEK2,HDAC6,CUL4A,TRIB1,MID1,TXNIP,AICDA,RNF31,DDRGK1,H2-AB1,MC1R,GM20431
1	!	2.26e-05	255	541	25	0.046	0.098	GO:0031625	MF	15	ubiquitin protein ligase binding	5	UBE2G2,BRCA1,TRAF4,H13,PER1,SLF1,VCL,RB1,USP7,USP25,WASH1,OTUB1,PTPN22,DNAJA1,CHEK2,HDAC6,CUL4A,TRIB1,MID1,TXNIP,AICDA,RNF31,H2-AB1,MC1R,GM20431
1	!	0.000121	88	541	14	0.026	0.159	GO:0019955	MF	15	cytokine binding	3	IL12RB1,IFNAR1,CD74,LTBP3,IL1RL1,IL1R1,TGFBR3,ACKR1,THBS1,CXCR6,CXCR3,IL2RB,IL18BP,CCR5
1	!	0.000445	162	541	18	0.033	0.111	GO:0050839	MF	15	cell adhesion molecule binding	3	ITGB7,VWF,CTNNB1,MADCAM1,GFAP,FBLN5,ERBB2IP,COL3A1,FN1,POSTN,VCAM1,PLPP3,CADM1,TSPAN8,CTNNA1,THBS1,AMICA1,S1PR3
1	!	2.16e-11	1145	541	76	0.14	0.066	GO:0046983	MF	15	protein dimerization activity	3	VWF,CTSE,CYBA,POLA1,GABPA,NFE2L2,H2-M3,H13,PLEK,ADORA2A,NOS2,SLC6A4,FBLN5,STK3,TFRC,CXCL13,XDH,CFLAR,STAT1,SPTA1,CR2,USF1,NR4A2,STOM,DAB2IP,CAT,ECT2,CHRNB2,GCLM,NFKB1,B4GALT1,TAL1,ADD1,STX2,CHEK2,EIF2AK1,ADD2,PYCARD,STK26,G6PDX,WRN,CADM1,CD3D,GCLC,MGLL,ZBTB1,PLVAP,CCL5,MID1,LRRK2,C1QB,SH3GLB1,GCH1,NOD1,FGFR1OP2,BC029214,AMICA1,KLRE1,GYPA,CD8A,ADAM10,IRAK2,HIST1H4I,HIST1H4K,JCHAIN,HIST1H3B,HIST1H2…
1	!	0.000853	487	541	33	0.061	0.068	GO:0046982	MF	15	protein heterodimerization activity	4	CYBA,POLA1,GABPA,NFE2L2,ADORA2A,CXCL13,CFLAR,SPTA1,USF1,NR4A2,CHRNB2,GCLM,NFKB1,TAL1,ADD1,ADD2,CD3D,GCLC,ZBTB1,MID1,IRAK2,HIST1H4I,HIST1H4K,HIST1H3B,HIST1H2BJ,HIST1H2BR,HIST1H4N,HIST2H3B,HIST2H3C2,BCL2A1B,HIST1H3F,HIST1H3H,BCL2A1A
1	!	8.21e-08	696	541	50	0.092	0.072	GO:0042803	MF	15	protein homodimerization activity	4	VWF,CTSE,H2-M3,H13,PLEK,NOS2,SLC6A4,FBLN5,TFRC,XDH,STAT1,CR2,USF1,STOM,DAB2IP,CAT,ECT2,NFKB1,B4GALT1,ADD1,CHEK2,EIF2AK1,ADD2,PYCARD,STK26,G6PDX,WRN,CADM1,MGLL,ZBTB1,PLVAP,CCL5,MID1,LRRK2,C1QB,SH3GLB1,GCH1,NOD1,FGFR1OP2,BC029214,AMICA1,KLRE1,GYPA,CD8A,ADAM10,IRAK2,JCHAIN,KLRB1B,BCL2A1B,BCL2A1A
1	!	7.89e-14	1468	541	94	0.174	0.064	GO:0005102	MF	15	receptor binding	3	IL12RB1,LGALS9,TIMP1,VWF,PSAP,AQP1,CCL24,UBQLN1,CTNNB1,CCL8,BLK,FCGR1,H2-M3,IL10,PLCG1,TRAF4,CXCL16,CCL4,FYN,SIRT1,ADORA2A,MADCAM1,ACE,NOS2,GFAP,FBLN5,ERBB2IP,DMTN,ANGPT1,NPFF,CXCL13,TAP2,TNF,CD74,TCF7L2,MMS19,USP33,CFLAR,COL3A1,IL1R1,STAT1,ZAP70,FN1,PARP1,NR4A2,DAB2IP,CAT,IL1B,GNAS,VCAM1,SEMA4A,DNAJA1,PLPP3,PADI2,TGFBR3,SPP1,CXCL9,LAG3,KLRD1,PYCARD,SFRP1,CASP3,CRTAM,CADM1,NEDD4,CMTM7,MIF,TSPAN8,…
1	!	9.98e-05	255	541	24	0.044	0.094	GO:0001664	MF	15	G-protein coupled receptor binding	4	PSAP,CCL24,CCL8,FCGR1,CXCL16,CCL4,FYN,ADORA2A,ACE,NPFF,CXCL13,USP33,STAT1,GNAS,DNAJA1,CXCL9,SFRP1,NEDD4,CCL5,S1PR1,CXCL2,CXCL11,GM2564,GM21541
1	!	0.000966	227	541	21	0.039	0.093	GO:0005125	MF	15	cytokine activity	4	TIMP1,CCL24,CCL8,IL10,CXCL16,CCL4,CXCL13,TNF,IL1B,SPP1,CXCL9,CMTM7,MIF,CCL5,IFNG,CXCL2,CXCL11,TNFSF13,GM2564,GM21541,TNFSF12
1	!	2.48e-06	284	541	28	0.052	0.099	GO:0005126	MF	15	cytokine receptor binding	4	IL12RB1,CCL24,CCL8,IL10,PLCG1,TRAF4,CXCL16,CCL4,ANGPT1,CXCL13,TNF,CFLAR,STAT1,DAB2IP,IL1B,TGFBR3,CXCL9,PYCARD,CASP3,MIF,CCL5,IFNG,CXCL2,CXCL11,TNFSF13,GM2564,GM21541,TNFSF12
1	!	0.0214	41	541	8	0.015	0.195	GO:0032813	MF	15	tumor necrosis factor receptor superfamily binding	5	TRAF4,TNF,CFLAR,STAT1,DAB2IP,CASP3,TNFSF13,TNFSF12
1	!	8.01e-05	60	541	12	0.022	0.2	GO:0042379	MF	15	chemokine receptor binding	5	CCL24,CCL8,CXCL16,CCL4,CXCL13,STAT1,CXCL9,CCL5,CXCL2,CXCL11,GM2564,GM21541
1	!	0.0117	38	541	8	0.015	0.211	GO:0048020	MF	15	CCR chemokine receptor binding	6	CCL24,CCL8,CCL4,CXCL13,STAT1,CCL5,GM2564,GM21541
1	!	0.000166	52	541	11	0.02	0.212	GO:0008009	MF	15	chemokine activity	6	CCL24,CCL8,CXCL16,CCL4,CXCL13,CXCL9,CCL5,CXCL2,CXCL11,GM2564,GM21541
1	!	4.29e-08	2176	541	106	0.196	0.049	GO:0097367	MF	15	carbohydrate derivative binding	2	RAB5B,LGALS9,CHORDC1,VWF,MAP2K1,SHPK,POLA1,RAD51C,CCL8,UBE2G2,BLK,LRRK1,DYRK3,MAPKAPK2,ATAD5,PNPO,PDK4,FYN,FLT4,SDC1,RAB10,NOS2,NME2,GFAP,PRKCH,PFKP,VCL,STK3,TFRC,FSTL1,CXCL13,TAP2,CD6,VLDLR,SMC5,CDK2,HRAS,HSPA4L,FAM20C,STRADB,ZAP70,FN1,GNAS,SAMHD1,POSTN,GBP3,GBP2,DNAJA1,RAD54L,TGFBR3,P2RX7,CHEK2,EIF2AK1,HSPH1,EDEM1,RAB6A,PLK1,STK26,CD209A,SFRP1,WRN,MYLK3,SMARCA5,CHEK1,HYOU1,DNAJA4,GCLC,DAPK2,NMN…
1	!	0.00462	1836	541	79	0.146	0.043	GO:0001882	MF	15	nucleoside binding	3	RAB5B,CHORDC1,MAP2K1,SHPK,POLA1,RAD51C,UBE2G2,BLK,LRRK1,DYRK3,MAPKAPK2,ATAD5,PDK4,FYN,FLT4,RAB10,NME2,PRKCH,PFKP,STK3,TAP2,SMC5,CDK2,HRAS,HSPA4L,FAM20C,STRADB,ZAP70,GNAS,GBP3,GBP2,DNAJA1,RAD54L,P2RX7,CHEK2,EIF2AK1,HSPH1,RAB6A,PLK1,STK26,WRN,MYLK3,SMARCA5,CHEK1,HYOU1,DNAJA4,GCLC,DAPK2,NMNAT3,PIK3R4,OAS3,POLQ,MAP4K5,HELQ,FIGNL1,LRRK2,TAP1,GCH1,NOD1,PIF1,ABCB4,HCAR2,IRGM1,ENTPD1,FES,IIGP1,FANCM,GSK3…
1	!	0.00761	1829	541	78	0.144	0.043	GO:0032549	MF	15	ribonucleoside binding	4	RAB5B,CHORDC1,MAP2K1,SHPK,RAD51C,UBE2G2,BLK,LRRK1,DYRK3,MAPKAPK2,ATAD5,PDK4,FYN,FLT4,RAB10,NME2,PRKCH,PFKP,STK3,TAP2,SMC5,CDK2,HRAS,HSPA4L,FAM20C,STRADB,ZAP70,GNAS,GBP3,GBP2,DNAJA1,RAD54L,P2RX7,CHEK2,EIF2AK1,HSPH1,RAB6A,PLK1,STK26,WRN,MYLK3,SMARCA5,CHEK1,HYOU1,DNAJA4,GCLC,DAPK2,NMNAT3,PIK3R4,OAS3,POLQ,MAP4K5,HELQ,FIGNL1,LRRK2,TAP1,GCH1,NOD1,PIF1,ABCB4,HCAR2,IRGM1,ENTPD1,FES,IIGP1,FANCM,GSK3A,IRAK…
1	!	0.00761	1829	541	78	0.144	0.043	GO:0001883	MF	15	purine nucleoside binding	4	RAB5B,CHORDC1,MAP2K1,SHPK,RAD51C,UBE2G2,BLK,LRRK1,DYRK3,MAPKAPK2,ATAD5,PDK4,FYN,FLT4,RAB10,NME2,PRKCH,PFKP,STK3,TAP2,SMC5,CDK2,HRAS,HSPA4L,FAM20C,STRADB,ZAP70,GNAS,GBP3,GBP2,DNAJA1,RAD54L,P2RX7,CHEK2,EIF2AK1,HSPH1,RAB6A,PLK1,STK26,WRN,MYLK3,SMARCA5,CHEK1,HYOU1,DNAJA4,GCLC,DAPK2,NMNAT3,PIK3R4,OAS3,POLQ,MAP4K5,HELQ,FIGNL1,LRRK2,TAP1,GCH1,NOD1,PIF1,ABCB4,HCAR2,IRGM1,ENTPD1,FES,IIGP1,FANCM,GSK3A,IRAK…
1	!	0.00715	1826	541	78	0.144	0.043	GO:0032550	MF	15	purine ribonucleoside binding	5	RAB5B,CHORDC1,MAP2K1,SHPK,RAD51C,UBE2G2,BLK,LRRK1,DYRK3,MAPKAPK2,ATAD5,PDK4,FYN,FLT4,RAB10,NME2,PRKCH,PFKP,STK3,TAP2,SMC5,CDK2,HRAS,HSPA4L,FAM20C,STRADB,ZAP70,GNAS,GBP3,GBP2,DNAJA1,RAD54L,P2RX7,CHEK2,EIF2AK1,HSPH1,RAB6A,PLK1,STK26,WRN,MYLK3,SMARCA5,CHEK1,HYOU1,DNAJA4,GCLC,DAPK2,NMNAT3,PIK3R4,OAS3,POLQ,MAP4K5,HELQ,FIGNL1,LRRK2,TAP1,GCH1,NOD1,PIF1,ABCB4,HCAR2,IRGM1,ENTPD1,FES,IIGP1,FANCM,GSK3A,IRAK…
1	!	4.15e-15	1234	541	87	0.161	0.071	GO:0044877	MF	15	macromolecular complex binding	2	UHRF1,VWF,CDKN1B,DNMT1,UBQLN1,POLA1,CTNNB1,GABPA,RNF168,GATA2,FCGR1,NDEL1,FYN,SIRT1,MADCAM1,SLC6A4,NME2,PER1,VAMP2,GFAP,FBLN5,PFKP,SLF1,ERBB2IP,VCL,FYB,WAC,AIF1,CD74,VLDLR,TCF7L2,NFKB2,CFLAR,COL3A1,FN1,DAB2IP,SP3,GNAS,VCAM1,NFKB1,APTX,PSIP1,PLPP3,TAL1,ADD1,TGFBR3,PLAC8,ADD2,KLRD1,NUPR1,PLK1,HDAC6,GATA1,RBM3,WRN,CASP3,SMARCA5,EOMES,LMO2,TSPAN8,POLQ,UBD,LRRK2,H2-DMB2,H2-DMA,CTNNA1,SCARF1,TAPBPL,EXO…
1	!	0.000877	464	541	32	0.059	0.069	GO:0003682	MF	15	chromatin binding	3	UHRF1,DNMT1,POLA1,CTNNB1,GABPA,RNF168,GATA2,PER1,WAC,TCF7L2,NFKB2,SP3,NFKB1,APTX,PSIP1,TAL1,PLAC8,NUPR1,GATA1,WRN,SMARCA5,EOMES,LMO2,POLQ,EXO1,CITED2,FANCM,WHSC1,HIST1H3B,HIST2H3B,HIST2H3C2,HIST1H3F
1	!	2.09e-10	722	541	56	0.104	0.078	GO:0032403	MF	15	protein complex binding	3	UHRF1,VWF,CDKN1B,UBQLN1,RNF168,FCGR1,NDEL1,FYN,SIRT1,MADCAM1,SLC6A4,NME2,VAMP2,GFAP,FBLN5,PFKP,SLF1,ERBB2IP,VCL,FYB,WAC,AIF1,CD74,CFLAR,COL3A1,FN1,DAB2IP,GNAS,VCAM1,PLPP3,ADD1,TGFBR3,ADD2,KLRD1,PLK1,HDAC6,WRN,CASP3,SMARCA5,TSPAN8,UBD,LRRK2,H2-DMB2,H2-DMA,CTNNA1,TAPBPL,THBS1,CCBE1,AMICA1,SKAP1,FCER1G,H2-Q7,H2-K1,JCHAIN,S1PR3,CCND1
1	!	0.00154	92	541	13	0.024	0.141	GO:0005178	MF	15	integrin binding	4	VWF,MADCAM1,GFAP,FBLN5,ERBB2IP,COL3A1,FN1,VCAM1,PLPP3,TSPAN8,THBS1,AMICA1,S1PR3
1	!	0.00112	2364	541	98	0.181	0.041	GO:1901265	MF	15	nucleoside phosphate binding	1	RAB5B,UHRF1,CHORDC1,DNMT1,MAP2K1,SHPK,POLA1,RAD51C,UBE2G2,PABPC4,BLK,LRRK1,DYRK3,MAPKAPK2,ATAD5,PNPO,PDK4,FYN,SIRT1,FLT4,RAB10,NOS2,NME2,PRKCH,SRSF5,PFKP,STK3,XDH,TAP2,SMC5,RPS24,CDK2,HRAS,HSPA4L,FAM20C,STRADB,ZAP70,PARP1,CAT,SORD,RBM38,GNAS,SAMHD1,GBP3,GBP2,PTBP3,DNAJA1,RAD54L,P2RX7,CHEK2,EIF2AK1,HSPH1,RAB6A,PLK1,STK26,RBM3,G6PDX,WRN,MYLK3,SMARCA5,CHEK1,HYOU1,DNAJA4,GCLC,DAPK2,SYNCRIP,NMNAT3,PIK…
1	!	0.00619	1819	541	78	0.144	0.043	GO:0035639	MF	15	purine ribonucleoside triphosphate binding	2	RAB5B,CHORDC1,MAP2K1,SHPK,RAD51C,UBE2G2,BLK,LRRK1,DYRK3,MAPKAPK2,ATAD5,PDK4,FYN,FLT4,RAB10,NME2,PRKCH,PFKP,STK3,TAP2,SMC5,CDK2,HRAS,HSPA4L,FAM20C,STRADB,ZAP70,GNAS,GBP3,GBP2,DNAJA1,RAD54L,P2RX7,CHEK2,EIF2AK1,HSPH1,RAB6A,PLK1,STK26,WRN,MYLK3,SMARCA5,CHEK1,HYOU1,DNAJA4,GCLC,DAPK2,NMNAT3,PIK3R4,OAS3,POLQ,MAP4K5,HELQ,FIGNL1,LRRK2,TAP1,GCH1,NOD1,PIF1,ABCB4,HCAR2,IRGM1,ENTPD1,FES,IIGP1,FANCM,GSK3A,IRAK…
1	!	0.00112	2364	541	98	0.181	0.041	GO:0000166	MF	15	nucleotide binding	2	RAB5B,UHRF1,CHORDC1,DNMT1,MAP2K1,SHPK,POLA1,RAD51C,UBE2G2,PABPC4,BLK,LRRK1,DYRK3,MAPKAPK2,ATAD5,PNPO,PDK4,FYN,SIRT1,FLT4,RAB10,NOS2,NME2,PRKCH,SRSF5,PFKP,STK3,XDH,TAP2,SMC5,RPS24,CDK2,HRAS,HSPA4L,FAM20C,STRADB,ZAP70,PARP1,CAT,SORD,RBM38,GNAS,SAMHD1,GBP3,GBP2,PTBP3,DNAJA1,RAD54L,P2RX7,CHEK2,EIF2AK1,HSPH1,RAB6A,PLK1,STK26,RBM3,G6PDX,WRN,MYLK3,SMARCA5,CHEK1,HYOU1,DNAJA4,GCLC,DAPK2,SYNCRIP,NMNAT3,PIK…
1	!	0.00522	1873	541	80	0.148	0.043	GO:0032553	MF	15	ribonucleotide binding	3	RAB5B,CHORDC1,MAP2K1,SHPK,RAD51C,UBE2G2,BLK,LRRK1,DYRK3,MAPKAPK2,ATAD5,PNPO,PDK4,FYN,FLT4,RAB10,NOS2,NME2,PRKCH,PFKP,STK3,TAP2,SMC5,CDK2,HRAS,HSPA4L,FAM20C,STRADB,ZAP70,GNAS,GBP3,GBP2,DNAJA1,RAD54L,P2RX7,CHEK2,EIF2AK1,HSPH1,RAB6A,PLK1,STK26,WRN,MYLK3,SMARCA5,CHEK1,HYOU1,DNAJA4,GCLC,DAPK2,NMNAT3,PIK3R4,OAS3,POLQ,MAP4K5,HELQ,FIGNL1,LRRK2,TAP1,GCH1,NOD1,PIF1,ABCB4,HCAR2,IRGM1,ENTPD1,FES,IIGP1,FANCM,…
1	!	0.00855	1866	541	79	0.146	0.042	GO:0017076	MF	15	purine nucleotide binding	3	RAB5B,CHORDC1,MAP2K1,SHPK,RAD51C,UBE2G2,BLK,LRRK1,DYRK3,MAPKAPK2,ATAD5,PDK4,FYN,FLT4,RAB10,NME2,PRKCH,PFKP,STK3,TAP2,SMC5,CDK2,HRAS,HSPA4L,FAM20C,STRADB,ZAP70,GNAS,SAMHD1,GBP3,GBP2,DNAJA1,RAD54L,P2RX7,CHEK2,EIF2AK1,HSPH1,RAB6A,PLK1,STK26,WRN,MYLK3,SMARCA5,CHEK1,HYOU1,DNAJA4,GCLC,DAPK2,NMNAT3,PIK3R4,OAS3,POLQ,MAP4K5,HELQ,FIGNL1,LRRK2,TAP1,GCH1,NOD1,PIF1,ABCB4,HCAR2,IRGM1,ENTPD1,FES,IIGP1,FANCM,GSK…
1	!	0.0136	1858	541	78	0.144	0.042	GO:0032555	MF	15	purine ribonucleotide binding	4	RAB5B,CHORDC1,MAP2K1,SHPK,RAD51C,UBE2G2,BLK,LRRK1,DYRK3,MAPKAPK2,ATAD5,PDK4,FYN,FLT4,RAB10,NME2,PRKCH,PFKP,STK3,TAP2,SMC5,CDK2,HRAS,HSPA4L,FAM20C,STRADB,ZAP70,GNAS,GBP3,GBP2,DNAJA1,RAD54L,P2RX7,CHEK2,EIF2AK1,HSPH1,RAB6A,PLK1,STK26,WRN,MYLK3,SMARCA5,CHEK1,HYOU1,DNAJA4,GCLC,DAPK2,NMNAT3,PIK3R4,OAS3,POLQ,MAP4K5,HELQ,FIGNL1,LRRK2,TAP1,GCH1,NOD1,PIF1,ABCB4,HCAR2,IRGM1,ENTPD1,FES,IIGP1,FANCM,GSK3A,IRAK…
1	!	0.0401	22	541	6	0.011	0.273	GO:0043014	MF	8	alpha-tubulin binding	1	NDEL1,WASH1,SNCA,B4GALT1,HSPH1,HDAC6
1	!	0.0207	4	43	3	0.07	0.75	CORUM:1371	cor	94	Gata1-Tal1-Tcf3-Lmo2 complex	1	TAL1,GATA1,LMO2
1	!	0.0207	4	43	3	0.07	0.75	CORUM:2742	cor	92	Gata2-Tal1-Tcf3-Lmo2 complex	1	GATA2,TAL1,LMO2
1	!	0.0498	5	43	3	0.07	0.6	CORUM:1373	cor	84	Ldb1-Lmo2-Gata-1-Tal1-E47 complex	1	TAL1,GATA1,LMO2
1	!	0.000595	73	141	14	0.099	0.192	HP:0002633	hp	105	Vasculitis	1	IL10,FAS,NFKB2,CR2,SAMHD1,PTPN22,NFKB1,C1QA,C1QC,C1QB,C1S1,H2-BL,C4B,TNFSF12
1	!	0.000498	171	141	22	0.156	0.129	HP:0001369	hp	18	Arthritis	1	COL1A1,CD247,IL10,FAS,NFKB2,COL3A1,CR2,GNAS,PTPN22,NFKB1,MIF,H2-AA,C1QA,C1QC,C1QB,C1S1,CCR6,IL2RB,H2-BL,C4B,H2-AB1,TNFSF12
1	!	3.89e-06	132	141	22	0.156	0.167	HP:0002829	hp	63	Arthralgia	1	CD247,CTNNB1,IL10,PSMB8,FAS,NFKB2,COL3A1,CR2,SAMHD1,PTPN22,NFKB1,MIF,C1QA,C1QC,C1QB,C1S1,CCR6,IL2RB,H2-BL,C4B,MAFB,TNFSF12
1	!	0.0381	11	141	5	0.035	0.455	HP:0045042	hp	76	Decreased serum complement C4	1	C1QA,C1QC,C1QB,C1S1,C4B
1	!	0.0381	11	141	5	0.035	0.455	HP:0045044	hp	76	Decreased serum complement C4b	2	C1QA,C1QC,C1QB,C1S1,C4B
1	!	0.0286	127	141	16	0.113	0.126	HP:0011895	hp	42	Anemia due to reduced life span of red cells	1	EPB42,FAS,NFKB2,STAT1,SPTA1,CR2,STOM,SAMHD1,NFKB1,ALAD,GATA1,G6PDX,ANK1,GCLC,CD59A,TNFSF12
1	!	0.0286	127	141	16	0.113	0.126	HP:0001878	hp	42	Hemolytic anemia	2	EPB42,FAS,NFKB2,STAT1,SPTA1,CR2,STOM,SAMHD1,NFKB1,ALAD,GATA1,G6PDX,ANK1,GCLC,CD59A,TNFSF12
1	!	2.81e-05	110	141	19	0.135	0.173	HP:0011450	hp	23	CNS infection	1	STXBP2,SH2D1A,CYBA,NCF1,IL10,GFAP,NFKB2,STAT1,CR2,PTPN22,NFKB1,C1QA,C1QC,C1QB,C1S1,UNC13D,H2-BL,C4B,TNFSF12
1	!	0.0435	717	141	48	0.34	0.067	HP:0011354	hp	23	Generalized abnormality of skin	1	COL1A1,VWF,CDKN1B,STXBP2,CYBA,RAD51C,GATA2,NCF1,IL10,FBLN5,RAD21,EPB42,POLH,PSMB8,FAS,NFKB2,COL3A1,SPTA1,F5,CR2,GNAS,SAMHD1,PTPN22,SEMA4A,NFKB1,ALAD,GATA1,G6PDX,ANK1,WRN,GUCY1A3,FANCD2,TOPORS,C1QA,C1QC,C1QB,SNX10,C1S1,CCR6,ABCB4,IFNG,FANCM,UNC13D,MT-CO1,H2-BL,C4B,H2-AB1,TNFSF12
1	!	0.000551	377	141	35	0.248	0.093	HP:0011276	hp	23	Vascular skin abnormality	2	COL1A1,VWF,CYBA,RAD51C,GATA2,NCF1,IL10,RAD21,POLH,PSMB8,FAS,NFKB2,COL3A1,F5,CR2,GNAS,SAMHD1,PTPN22,NFKB1,GATA1,WRN,GUCY1A3,FANCD2,C1QA,C1QC,C1QB,SNX10,C1S1,CCR6,FANCM,MT-CO1,H2-BL,C4B,H2-AB1,TNFSF12
1	!	4.86e-06	1042	141	73	0.518	0.07	HP:0001871	hp	23	Abnormality of blood and blood-forming tissues	1	COL1A1,VWF,PSAP,STXBP2,SH2D1A,CD247,CYBA,POLA1,CTNNB1,RAD51C,TAZ,PSEN2,RNF168,GATA2,NCF1,IL10,PNPO,VCL,RB1,RAD21,EPB42,PSMB8,RPS14,FAS,NFKB2,COL3A1,STAT1,ZAP70,FN1,SPTA1,F5,CR2,STOM,CST3,GNAS,CAR2,SAMHD1,PTPN22,NFKB1,ALAD,B4GALT1,RAD54L,TAL1,TGFBR3,CHEK2,RYR1,GATA1,G6PDX,ANK1,CD3D,GCLC,SLC25A38,CD59A,FANCD2,C1QA,C1QC,C1QB,SNX10,C1S1,PICALM,AICDA,CCBE1,CD8A,KLF1,IFNG,FANCM,UNC13D,MT-CO1,SP110,CCND…
1	!	0.00726	514	141	40	0.284	0.078	HP:0005561	hp	23	Abnormality of bone marrow cell morphology	2	PSAP,STXBP2,SH2D1A,CD247,CYBA,RAD51C,GATA2,NCF1,PNPO,EPB42,PSMB8,RPS14,FAS,NFKB2,STAT1,SPTA1,CR2,STOM,CAR2,SAMHD1,PTPN22,NFKB1,ALAD,GATA1,G6PDX,ANK1,CD3D,GCLC,SLC25A38,CD59A,FANCD2,SNX10,CCBE1,KLF1,IFNG,FANCM,UNC13D,MT-CO1,H2-BL,TNFSF12
1	!	0.0256	352	141	30	0.213	0.085	HP:0001892	hp	23	Abnormal bleeding	2	COL1A1,VWF,CTNNB1,RAD51C,GATA2,IL10,RB1,NFKB2,COL3A1,FN1,F5,CR2,CST3,GNAS,SAMHD1,PTPN22,NFKB1,TGFBR3,GATA1,FANCD2,C1QA,C1QC,C1QB,SNX10,C1S1,FANCM,MT-CO1,H2-BL,C4B,TNFSF12
1	!	0.00221	201	141	23	0.163	0.114	HP:0001933	hp	23	Subcutaneous hemorrhage	3	COL1A1,VWF,RAD51C,GATA2,NFKB2,COL3A1,F5,CR2,GNAS,SAMHD1,PTPN22,NFKB1,GATA1,FANCD2,C1QA,C1QC,C1QB,SNX10,C1S1,FANCM,MT-CO1,C4B,TNFSF12
1	!	0.0188	50	141	10	0.071	0.2	HP:0000979	hp	23	Purpura	4	NFKB2,CR2,SAMHD1,NFKB1,C1QA,C1QC,C1QB,C1S1,C4B,TNFSF12
1	!	0.024	851	141	55	0.39	0.065	HP:0002088	hp	23	Abnormality of lung morphology	1	COL1A1,PSAP,MAP2K1,SH2D1A,CD247,CRKL,CYBA,TAZ,PSEN2,RNF168,GATA2,NCF1,IL10,IRF1,ACE,FBLN5,VCL,RB1,RAD21,TAPBP,TAP2,NFKB2,HRAS,FAM20C,COL3A1,STAT1,ZAP70,CR2,PTPN22,SEMA4A,NFKB1,CHEK2,RYR1,WRN,CD3D,MIF,TOPORS,C1QA,C1QC,C1QB,TAP1,SNX10,C1S1,AICDA,CCR6,CCBE1,CD8A,IFNG,WHSC1,FCGR4,MAPK1,MT-CO1,H2-BL,C4B,TNFSF12
1	!	0.0208	478	141	37	0.262	0.077	HP:0011947	hp	23	Respiratory tract infection	2	PSAP,SH2D1A,CD247,CRKL,CYBA,GATA2,NCF1,IL10,FBLN5,RAD21,TAPBP,TAP2,NFKB2,STAT1,ZAP70,CR2,PTPN22,SEMA4A,NFKB1,RYR1,CD3D,TOPORS,C1QA,C1QC,C1QB,TAP1,SNX10,C1S1,AICDA,CCBE1,CD8A,WHSC1,FCGR4,MAPK1,H2-BL,C4B,TNFSF12
1	!	3.45e-05	1442	141	88	0.624	0.061	HP:0002715	hp	23	Abnormality of the immune system	1	IL12RB1,COL1A1,CDKN1B,DNMT1,PSAP,STXBP2,MAP2K1,SH2D1A,CD247,CRKL,CYBA,POLA1,CTNNB1,RAD51C,TAZ,PSEN2,RNF168,GATA2,NCF1,IL10,FLT4,FBLN5,VCL,RB1,RAD21,EPB42,POLH,XDH,TAPBP,PSMB8,TAP2,FAS,NFKB2,COL3A1,STAT1,ZAP70,SPTA1,F5,CR2,RBCK1,CAR2,SAMHD1,PTPN22,SEMA4A,NFKB1,ALAD,TAL1,CHEK2,RYR1,GATA1,ANK1,CD3D,MIF,FANCD2,H2-AA,TOPORS,C1QA,C1QC,C1QB,TAP1,SNX10,C1S1,PICALM,AICDA,CCR6,ABCB4,CCBE1,IRGM1,RNF31,FBXO3…
1	!	0.000287	1137	141	73	0.518	0.064	HP:0010978	hp	23	Abnormality of immune system physiology	2	IL12RB1,COL1A1,CDKN1B,DNMT1,PSAP,STXBP2,MAP2K1,SH2D1A,CD247,CRKL,CYBA,CTNNB1,RAD51C,TAZ,RNF168,GATA2,NCF1,IL10,FLT4,FBLN5,RAD21,POLH,XDH,TAPBP,PSMB8,TAP2,FAS,NFKB2,COL3A1,STAT1,ZAP70,F5,CR2,RBCK1,SAMHD1,PTPN22,SEMA4A,NFKB1,ALAD,RYR1,GATA1,CD3D,MIF,FANCD2,H2-AA,TOPORS,C1QA,C1QC,C1QB,TAP1,SNX10,C1S1,AICDA,CCR6,ABCB4,CCBE1,IRGM1,RNF31,FBXO31,CD8A,FANCM,WHSC1,UNC13D,FCGR4,MAPK1,MT-CO1,IL2RB,SP110,CCN…
1	!	0.0113	622	141	45	0.319	0.072	HP:0002719	hp	23	Recurrent infections	3	IL12RB1,COL1A1,PSAP,SH2D1A,CD247,CRKL,CYBA,RAD51C,TAZ,GATA2,NCF1,IL10,FBLN5,TAPBP,TAP2,FAS,NFKB2,STAT1,ZAP70,CR2,RBCK1,PTPN22,SEMA4A,NFKB1,RYR1,CD3D,FANCD2,TOPORS,C1QA,C1QC,C1QB,TAP1,SNX10,C1S1,AICDA,CCBE1,RNF31,CD8A,FANCM,WHSC1,FCGR4,MAPK1,H2-BL,C4B,TNFSF12
1	!	0.0118	429	141	35	0.248	0.082	HP:0002205	hp	23	Recurrent respiratory infections	4	PSAP,SH2D1A,CD247,CRKL,CYBA,GATA2,NCF1,IL10,FBLN5,TAPBP,TAP2,NFKB2,STAT1,CR2,PTPN22,SEMA4A,NFKB1,RYR1,CD3D,TOPORS,C1QA,C1QC,C1QB,TAP1,SNX10,C1S1,AICDA,CCBE1,CD8A,WHSC1,FCGR4,MAPK1,H2-BL,C4B,TNFSF12
1	!	8.27e-05	142	141	21	0.149	0.148	HP:0002721	hp	23	Immunodeficiency	3	IL12RB1,SH2D1A,CD247,CYBA,RNF168,GATA2,NCF1,IL10,NFKB2,STAT1,CR2,RBCK1,NFKB1,CD3D,AICDA,RNF31,WHSC1,FCGR4,SP110,CCND1,TNFSF12
1	!	0.000188	736	141	55	0.39	0.075	HP:0012647	hp	23	Abnormal inflammatory response	3	COL1A1,CDKN1B,DNMT1,STXBP2,MAP2K1,SH2D1A,CD247,CYBA,CTNNB1,GATA2,NCF1,IL10,FLT4,RAD21,POLH,XDH,TAPBP,PSMB8,TAP2,FAS,NFKB2,COL3A1,STAT1,ZAP70,F5,CR2,RBCK1,SAMHD1,PTPN22,NFKB1,ALAD,GATA1,CD3D,MIF,H2-AA,C1QA,C1QC,C1QB,TAP1,SNX10,C1S1,ABCB4,CCBE1,IRGM1,RNF31,FBXO31,WHSC1,UNC13D,FCGR4,MT-CO1,IL2RB,H2-BL,C4B,H2-AB1,TNFSF12
1	!	0.000188	736	141	55	0.39	0.075	HP:0012649	hp	23	Increased inflammatory response	4	COL1A1,CDKN1B,DNMT1,STXBP2,MAP2K1,SH2D1A,CD247,CYBA,CTNNB1,GATA2,NCF1,IL10,FLT4,RAD21,POLH,XDH,TAPBP,PSMB8,TAP2,FAS,NFKB2,COL3A1,STAT1,ZAP70,F5,CR2,RBCK1,SAMHD1,PTPN22,NFKB1,ALAD,GATA1,CD3D,MIF,H2-AA,C1QA,C1QC,C1QB,TAP1,SNX10,C1S1,ABCB4,CCBE1,IRGM1,RNF31,FBXO31,WHSC1,UNC13D,FCGR4,MT-CO1,IL2RB,H2-BL,C4B,H2-AB1,TNFSF12
1	!	1.04e-05	93	141	18	0.128	0.194	HP:0001287	hp	23	Meningitis	5	STXBP2,SH2D1A,CYBA,NCF1,IL10,NFKB2,STAT1,CR2,PTPN22,NFKB1,C1QA,C1QC,C1QB,C1S1,UNC13D,H2-BL,C4B,TNFSF12
1	!	0.000373	116	141	18	0.128	0.155	HP:0002960	hp	23	Autoimmunity	3	CD247,FAS,NFKB2,STAT1,CR2,SAMHD1,PTPN22,NFKB1,MIF,C1QA,C1QC,C1QB,C1S1,CCR6,IL2RB,C4B,H2-AB1,TNFSF12
1	!	0.00147	502	141	41	0.291	0.082	HP:0100763	hp	23	Abnormality of the lymphatic system	2	PSAP,STXBP2,MAP2K1,SH2D1A,CD247,CYBA,GATA2,NCF1,IL10,FLT4,EPB42,PSMB8,FAS,NFKB2,ZAP70,SPTA1,F5,CR2,RBCK1,CAR2,SAMHD1,PTPN22,NFKB1,GATA1,ANK1,CD3D,MIF,SNX10,AICDA,ABCB4,CCBE1,RNF31,KLF1,WHSC1,UNC13D,SP110,CCND1,H2-BL,C4B,MC1R,TNFSF12
1	!	2.45e-08	146	141	26	0.184	0.178	HP:0002733	hp	23	Abnormality of the lymph nodes	3	STXBP2,SH2D1A,CD247,CYBA,GATA2,NCF1,IL10,PSMB8,FAS,NFKB2,CR2,RBCK1,PTPN22,NFKB1,CD3D,MIF,SNX10,AICDA,CCBE1,RNF31,UNC13D,SP110,CCND1,H2-BL,C4B,TNFSF12
1	!	1.81e-08	133	141	25	0.177	0.188	HP:0002716	hp	23	Lymphadenopathy	4	STXBP2,SH2D1A,CD247,CYBA,GATA2,NCF1,IL10,PSMB8,FAS,NFKB2,CR2,RBCK1,PTPN22,NFKB1,CD3D,MIF,SNX10,AICDA,CCBE1,RNF31,UNC13D,CCND1,H2-BL,C4B,TNFSF12
1	!	0.0017	486	141	40	0.284	0.082	HP:0010987	hp	23	Abnormality of cellular immune system	2	COL1A1,STXBP2,SH2D1A,CD247,CYBA,POLA1,RAD51C,TAZ,PSEN2,RNF168,GATA2,NCF1,IL10,VCL,RB1,PSMB8,FAS,NFKB2,STAT1,ZAP70,CR2,SAMHD1,PTPN22,NFKB1,TAL1,CHEK2,GATA1,CD3D,FANCD2,PICALM,AICDA,CCBE1,CD8A,IFNG,FANCM,UNC13D,SP110,CCND1,H2-BL,TNFSF12
1	!	0.0017	486	141	40	0.284	0.082	HP:0001881	hp	23	Abnormality of leukocytes	3	COL1A1,STXBP2,SH2D1A,CD247,CYBA,POLA1,RAD51C,TAZ,PSEN2,RNF168,GATA2,NCF1,IL10,VCL,RB1,PSMB8,FAS,NFKB2,STAT1,ZAP70,CR2,SAMHD1,PTPN22,NFKB1,TAL1,CHEK2,GATA1,CD3D,FANCD2,PICALM,AICDA,CCBE1,CD8A,IFNG,FANCM,UNC13D,SP110,CCND1,H2-BL,TNFSF12
1	!	0.0178	1548	141	85	0.603	0.055	HP:0002012	hp	23	Abnormality of the abdominal organs	1	IL12RB1,COL1A1,VWF,CDKN1B,PSAP,STXBP2,MAP2K1,SH2D1A,CD247,CRKL,CYBA,CTNNB1,RAD51C,SPIB,PSEN2,BLK,GATA2,NCF1,IL10,BRCA1,IRF1,FLT4,GFAP,FBLN5,RB1,RAD21,EPB42,PSMB8,FAS,NFKB2,HRAS,SNCA,COL3A1,STAT1,ZAP70,SPTA1,F5,CR2,RBCK1,GNAS,CAR2,SAMHD1,PTPN22,NFKB1,PTPN12,CHEK2,GATA1,G6PDX,ANK1,WRN,CD3D,MIF,GUCY1A3,FANCD2,MID1,LRRK2,H2-AA,C1QA,C1QC,C1QB,GCH1,CTNNA1,SNX10,C1S1,AICDA,CCR6,ABCB4,EIF4G1,CCBE1,IRGM1,…
1	!	0.0279	427	141	34	0.241	0.08	HP:0001743	hp	23	Abnormality of the spleen	2	PSAP,STXBP2,MAP2K1,SH2D1A,CD247,CYBA,GATA2,NCF1,IL10,EPB42,PSMB8,FAS,NFKB2,ZAP70,SPTA1,F5,CR2,CAR2,SAMHD1,NFKB1,GATA1,ANK1,CD3D,MIF,SNX10,ABCB4,CCBE1,KLF1,WHSC1,UNC13D,CCND1,H2-BL,C4B,TNFSF12
1	!	0.000318	335	141	33	0.234	0.099	HP:0001744	hp	23	Splenomegaly	3	PSAP,STXBP2,MAP2K1,SH2D1A,CD247,CYBA,GATA2,NCF1,IL10,EPB42,PSMB8,FAS,NFKB2,ZAP70,SPTA1,F5,CR2,CAR2,SAMHD1,NFKB1,GATA1,ANK1,CD3D,MIF,SNX10,ABCB4,CCBE1,KLF1,UNC13D,CCND1,H2-BL,C4B,TNFSF12
1	!	0.00843	129	141	17	0.121	0.132	HP:0002788	hp	23	Recurrent upper respiratory tract infections	1	SH2D1A,CYBA,NCF1,TAPBP,TAP2,NFKB2,CR2,PTPN22,NFKB1,C1QA,C1QC,C1QB,TAP1,C1S1,AICDA,C4B,TNFSF12
1	!	0.000746	161	141	21	0.149	0.13	HP:0100533	hp	23	Inflammatory abnormality of the eye	1	CD247,CYBA,NCF1,IL10,RAD21,POLH,PSMB8,FAS,NFKB2,COL3A1,STAT1,CR2,PTPN22,NFKB1,GATA1,H2-AA,IL2RB,H2-BL,C4B,H2-AB1,TNFSF12
1	!	0.0144	82	141	13	0.092	0.159	HP:0000509	hp	23	Conjunctivitis	2	IL10,POLH,PSMB8,NFKB2,COL3A1,CR2,NFKB1,GATA1,H2-AA,H2-BL,C4B,H2-AB1,TNFSF12
1	!	0.00119	16	141	7	0.05	0.438	HP:0007417	hp	83	Discoid lupus erythematosus	1	CYBA,NCF1,C1QA,C1QC,C1QB,C1S1,C4B
1	!	0.0283	101	323	13	0.04	0.129	KEGG:04620	keg	114	Toll-like receptor signaling pathway	1	MAP2K1,CCL4,IFNAR1,TNF,STAT1,IL1B,NFKB1,SPP1,CXCL9,CCL5,CD14,CXCL11,MAPK1
1	!	1.45e-06	264	323	33	0.102	0.125	KEGG:04060	keg	44	Cytokine-cytokine receptor interaction	1	IL12RB1,CCL24,CCL8,IL10,CXCL16,CCL4,FLT4,IFNAR1,CXCL13,IL15RA,TNF,FAS,TNFRSF25,IL18RAP,IL18R1,IL1R1,IL1B,CXCL9,CCR9,IL4RA,CCL5,CCR6,CXCR5,CXCR6,CXCR3,IFNG,CXCL2,CXCL11,IL2RB,CCR5,TNFSF13,GM21541,TNFSF12
1	!	0.000978	108	323	16	0.05	0.148	KEGG:04660	keg	68	T cell receptor signaling pathway	1	MAP2K1,CD247,IL10,PLCG1,FYN,TNF,HRAS,ZAP70,PDCD1,NFKB1,LAT,CD3D,CD8B1,CD8A,IFNG,MAPK1
1	!	0.00502	110	323	15	0.046	0.136	KEGG:05146	keg	1	Amoebiasis	1	RAB5B,COL1A1,IL10,NOS2,VCL,TNF,COL3A1,IL1R1,FN1,IL1B,GNAS,NFKB1,CASP3,CD14,IFNG
1	!	2.09e-05	225	323	28	0.087	0.124	KEGG:05203	keg	95	Viral carcinogenesis	1	IRF9,CDKN1B,H2-M3,MAPKAPK2,RB1,USP7,NFKB2,CDK2,HRAS,CCNA2,NFKB1,MAD1L1,HDAC6,CASP3,CHEK1,CCND3,H2-T24,H2-Q7,HIST1H4I,H2-K1,MAPK1,HIST1H4K,HIST1H2BJ,HIST1H2BR,HIST1H4N,CCND1,H2-BL,CCR5
1	!	1.87e-05	62	323	14	0.043	0.226	KEGG:04940	keg	88	Type I diabetes mellitus	1	H2-M3,TNF,FAS,IL1B,H2-AA,H2-DMB2,H2-DMA,H2-T24,IFNG,H2-Q7,H2-K1,H2-BL,H2-AB1,H2-DMB1
1	!	5.35e-05	169	323	23	0.071	0.136	KEGG:05164	keg	41	Influenza A	1	IRF9,MAP2K1,IFNAR1,TNF,FAS,CASP1,STAT1,IL1B,NFKB1,EIF2AK1,PYCARD,OAS3,CCL5,H2-AA,MAVS,H2-DMB2,H2-DMA,STAT2,SOCS3,IFNG,MAPK1,H2-AB1,H2-DMB1
1	!	9.36e-07	58	323	15	0.046	0.259	KEGG:05321	keg	37	Inflammatory bowel disease (IBD)	1	IL12RB1,IL10,TNF,IL18RAP,IL18R1,STAT1,IL1B,NFKB1,IL4RA,H2-AA,H2-DMB2,H2-DMA,IFNG,H2-AB1,H2-DMB1
1	!	1.35e-06	128	323	22	0.068	0.172	KEGG:04380	keg	45	Osteoclast differentiation	1	IRF9,GAB2,MAP2K1,CYBA,FCGR1,NCF1,FYN,IFNAR1,TNF,NFKB2,IL1R1,STAT1,IL1B,NFKB1,SOCS1,STAT2,JUNB,SOCS3,IFNG,PIRB,FCGR4,MAPK1
1	!	0.0481	68	323	10	0.031	0.147	KEGG:04115	keg	59	p53 signaling pathway	1	GADD45G,FAS,CDK2,PIDD1,CHEK2,CASP3,CHEK1,CCND3,THBS1,CCND1
1	!	0.00573	208	323	22	0.068	0.106	KEGG:05169	keg	12	Epstein-Barr virus infection	1	CDKN1B,H2-M3,IL10,PLCG1,TNFAIP3,RB1,POLR3H,USP7,NFKB2,CDK2,CR2,CCNA2,NFKB1,EIF2AK1,NEDD4,ENTPD1,SPN,H2-T24,IFNG,H2-Q7,H2-K1,H2-BL
1	!	2.94e-05	116	323	19	0.059	0.164	KEGG:04650	keg	106	Natural killer cell mediated cytotoxicity	1	MAP2K1,SH2D1A,CD247,PLCG1,FYN,IFNAR1,TNF,FAS,HRAS,ZAP70,KLRD1,LAT,CASP3,IFNG,FCER1G,FCGR4,H2-K1,MAPK1,HCST
1	!	0.00491	163	323	19	0.059	0.117	KEGG:04141	keg	47	Protein processing in endoplasmic reticulum	1	RAD23A,UBQLN1,DERL3,UBE2G2,NFE2L2,SEL1L,HSPA4L,DNAJC10,DNAJA1,EIF2AK1,HSPH1,EDEM1,HYOU1,EDEM2,TXNDC5,PPP1R15A,SEC61B,FBXO6,SVIP
1	!	0.0117	47	323	9	0.028	0.191	KEGG:05144	keg	112	Malaria	1	IL10,SDC1,TNF,IL1B,VCAM1,ACKR1,THBS1,GYPA,IFNG
1	!	9.43e-09	206	323	32	0.099	0.155	KEGG:05168	keg	117	Herpes simplex infection	1	IRF9,H2-M3,PER1,SRSF5,USP7,IFNAR1,TAP2,TNF,CD74,FAS,CDK2,STAT1,IL1B,NFKB1,EIF2AK1,CASP3,OAS3,CCL5,H2-AA,TAP1,MAVS,H2-DMB2,H2-DMA,STAT2,SOCS3,H2-T24,IFNG,H2-Q7,H2-K1,H2-BL,H2-AB1,H2-DMB1
1	!	4.91e-05	194	323	25	0.077	0.129	KEGG:04062	keg	116	Chemokine signaling pathway	1	CCL24,MAP2K1,CRKL,CCL8,NCF1,CXCL16,CCL4,CXCL13,HRAS,STAT1,NFKB1,CXCL9,CCR9,CCL5,STAT2,CCR6,CXCR5,CXCR6,CXCR3,GSK3A,CXCL2,CXCL11,MAPK1,CCR5,GM21541
1	!	0.00194	57	323	11	0.034	0.193	KEGG:04621	keg	96	NOD-like receptor signaling pathway	1	TNFAIP3,ERBB2IP,TNF,CASP1,IL1B,NFKB1,PYCARD,CCL5,NOD1,CXCL2,MAPK1
1	!	1.47e-06	97	323	19	0.059	0.196	KEGG:04064	keg	72	NF-kappa B signaling pathway	1	PLCG1,CCL4,TNFAIP3,TNF,NFKB2,PIDD1,CFLAR,IL1R1,ZAP70,PARP1,IL1B,VCAM1,NFKB1,LAT,CD14,CXCL2,BCL2A1B,GM21541,BCL2A1A
1	!	0.0269	279	323	25	0.077	0.09	KEGG:05166	keg	109	HTLV-I infection	1	CTNNB1,H2-M3,RB1,IL15RA,TNF,NFKB2,HRAS,IL1R1,VCAM1,NFKB1,CHEK2,CD3D,CHEK1,CCND3,H2-AA,H2-DMB2,H2-DMA,H2-T24,H2-Q7,H2-K1,IL2RB,CCND1,H2-BL,H2-AB1,H2-DMB1
1	!	1.15e-05	43	323	12	0.037	0.279	KEGG:04672	keg	54	Intestinal immune network for IgA production	1	ITGB7,IL10,MADCAM1,IL15RA,CCR9,H2-AA,H2-DMB2,H2-DMA,AICDA,H2-AB1,H2-DMB1,TNFSF13
1	!	0.000111	103	323	17	0.053	0.165	KEGG:05142	keg	79	Chagas disease (American trypanosomiasis)	1	CD247,IL10,ACE,NOS2,TNF,FAS,CFLAR,IL1B,GNAS,NFKB1,CD3D,CCL5,C1QA,C1QC,C1QB,IFNG,MAPK1
1	!	0.000417	79	323	14	0.043	0.177	KEGG:05416	keg	86	Viral myocarditis	1	H2-M3,FYN,CASP3,H2-AA,H2-DMB2,H2-DMA,EIF4G1,H2-T24,H2-Q7,H2-K1,CCND1,H2-BL,H2-AB1,H2-DMB1
1	!	1.18e-09	82	323	21	0.065	0.256	KEGG:04612	keg	16	Antigen processing and presentation	1	H2-M3,PSME1,TAPBP,TAP2,TNF,CD74,KLRD1,H2-AA,TAP1,H2-DMB2,H2-DMA,CD8B1,H2-T24,CD8A,IFNG,H2-Q7,H2-K1,H2-BL,H2-AB1,PSME2,H2-DMB1
1	!	0.0388	146	323	16	0.05	0.11	KEGG:05161	keg	57	Hepatitis B	1	CDKN1B,MAP2K1,RB1,IFNAR1,TNF,FAS,CDK2,HRAS,STAT1,CCNA2,NFKB1,CASP3,MAVS,STAT2,MAPK1,CCND1
1	!	0.000244	23	323	8	0.025	0.348	KEGG:05310	keg	64	Asthma	1	IL10,TNF,H2-AA,H2-DMB2,H2-DMA,FCER1G,H2-AB1,H2-DMB1
1	!	0.006	34	323	8	0.025	0.235	KEGG:05020	keg	98	Prion diseases	1	MAP2K1,FYN,IL1B,CCL5,C1QA,C1QC,C1QB,MAPK1
1	!	0.00202	102	323	15	0.046	0.147	KEGG:04933	keg	33	AGE-RAGE signaling pathway in diabetic complications	1	COL1A1,CDKN1B,PLCG1,TNF,HRAS,COL3A1,STAT1,FN1,IL1B,VCAM1,F3,NFKB1,CASP3,MAPK1,CCND1
1	!	8.47e-07	75	323	17	0.053	0.227	KEGG:05133	keg	34	Pertussis	1	IL10,IRF1,NOS2,TNF,CASP1,IL1B,NFKB1,PYCARD,CASP3,C1QA,C1QC,C1QB,NOD1,C1S1,CD14,MAPK1,C4B
1	!	0.00332	71	323	12	0.037	0.169	KEGG:05320	keg	87	Autoimmune thyroid disease	1	H2-M3,IL10,FAS,H2-AA,H2-DMB2,H2-DMA,H2-T24,H2-Q7,H2-K1,H2-BL,H2-AB1,H2-DMB1
1	!	1.88e-05	172	323	24	0.074	0.14	KEGG:04145	keg	20	Phagosome	1	RAB5B,CYBA,FCGR1,NCF1,H2-M3,TFRC,TAP2,MARCO,CD209A,H2-AA,TAP1,H2-DMB2,H2-DMA,THBS1,CD14,SEC61B,H2-T24,FCGR4,H2-Q7,H2-K1,CD209B,H2-BL,H2-AB1,H2-DMB1
1	!	5.84e-08	140	323	25	0.077	0.179	KEGG:05322	keg	17	Systemic lupus erythematosus	1	FCGR1,IL10,TNF,H2-AA,C1QA,C1QC,C1QB,H2-DMB2,H2-DMA,C1S1,IFNG,FCGR4,HIST1H4I,HIST1H4K,HIST1H3B,HIST1H2BJ,HIST1H2BR,HIST1H4N,C4B,H2-AB1,HIST2H3B,H2-DMB1,HIST2H3C2,HIST1H3F,HIST1H3H
1	!	1.11e-05	51	323	13	0.04	0.255	KEGG:05150	keg	70	Staphylococcus aureus infection	1	FCGR1,IL10,H2-AA,C1QA,C1QC,C1QB,H2-DMB2,H2-DMA,C1S1,FCGR4,C4B,H2-AB1,H2-DMB1
1	!	2.91e-05	176	323	24	0.074	0.136	KEGG:05152	keg	90	Tuberculosis	1	RAB5B,FCGR1,IL10,NOS2,TNF,CD74,STAT1,IL1B,NFKB1,CLEC4E,CD209A,CASP3,H2-AA,H2-DMB2,H2-DMA,CD14,IFNG,FCER1G,FCGR4,IRAK2,MAPK1,CD209B,H2-AB1,H2-DMB1
1	!	0.00022	108	323	17	0.053	0.157	KEGG:04668	keg	67	TNF signaling pathway	1	MAP2K1,TNFAIP3,TNF,FAS,CFLAR,IL18R1,DAB2IP,IL1B,VCAM1,NFKB1,CASP3,CCL5,JUNB,SOCS3,CXCL2,MAPK1,IFI47
1	!	0.000234	86	323	15	0.046	0.174	KEGG:04640	keg	111	Hematopoietic cell lineage	1	FCGR1,TFRC,TNF,CD7,IL1R1,CR2,IL1B,IL4RA,CD3D,CD59A,CD1D2,CD24A,CD14,CD8B1,CD8A
1	!	3.66e-06	55	323	14	0.043	0.255	KEGG:05330	keg	118	Allograft rejection	1	H2-M3,IL10,TNF,FAS,H2-AA,H2-DMB2,H2-DMA,H2-T24,IFNG,H2-Q7,H2-K1,H2-BL,H2-AB1,H2-DMB1
1	!	5.56e-06	138	323	22	0.068	0.159	KEGG:05162	keg	14	Measles	1	IRF9,CDKN1B,SH2D1A,FYN,TNFAIP3,IFNAR1,FAS,CDK2,STAT1,IL1B,NFKB1,EIF2AK1,CD209A,CD3D,OAS3,CCND3,MAVS,STAT2,IFNG,CD209B,IL2RB,CCND1
1	!	7.84e-08	65	323	17	0.053	0.262	KEGG:05140	keg	74	Leishmaniasis	1	CYBA,FCGR1,NCF1,IL10,NOS2,TNF,STAT1,IL1B,NFKB1,H2-AA,H2-DMB2,H2-DMA,IFNG,FCGR4,MAPK1,H2-AB1,H2-DMB1
1	!	0.00157	112	323	16	0.05	0.143	KEGG:05145	keg	91	Toxoplasmosis	1	IL10,NOS2,TNF,STAT1,NFKB1,CASP3,H2-AA,H2-DMB2,H2-DMA,SOCS1,IRGM1,IFNG,MAPK1,H2-AB1,CCR5,H2-DMB1
1	!	0.00169	138	323	18	0.056	0.13	KEGG:04210	keg	39	Apoptosis	1	MAP2K1,ENDOG,GADD45G,TNF,FAS,CTSW,HRAS,PIDD1,CFLAR,PARP1,SPTA1,DAB2IP,NFKB1,CASP2,CASP3,MAPK1,BCL2A1B,BCL2A1A
1	!	0.000454	164	323	21	0.065	0.128	KEGG:04514	keg	100	Cell adhesion molecules (CAMs)	1	ITGB7,H2-M3,CD274,MADCAM1,SDC1,CD6,PDCD1,VCAM1,CADM1,H2-AA,H2-DMB2,H2-DMA,SPN,CD8B1,H2-T24,CD8A,H2-Q7,H2-K1,H2-BL,H2-AB1,H2-DMB1
1	!	9.36e-07	58	323	15	0.046	0.259	KEGG:05332	keg	51	Graft-versus-host disease	1	H2-M3,TNF,FAS,IL1B,KLRD1,H2-AA,H2-DMB2,H2-DMA,H2-T24,IFNG,H2-Q7,H2-K1,H2-BL,H2-AB1,H2-DMB1
1	!	9.8e-05	9918	538	321	0.597	0.032	TF:M02023_0	tf	85	Factor: MAZ; motif: NKGGGAGGGGRGGR; match class: 0	1	CLEC10A,ALOX12,RAB5B,IL12RB1,LGALS9,TIMP1,UHRF1,RAMP2,ITGB7,NPEPPS,COL1A1,CHORDC1,VWF,CDKN1B,KLF4,PHYHIP,PSAP,GAB2,STXBP2,CCL24,MAP2K1,CYBA,POLA1,CTNNB1,RAD51C,SPIB,GABPA,DERL3,TRPM2,BLK,GATA2,NFE2L2,FCGR1,PLGRKT,CD274,MAPKAPK2,IL10,SULF1,PLCG1,NBR1,BRCA1,TRAF4,ATAD5,PNPO,CDK5RAP3,NDEL1,IRF1,H13,PDK4,FYN,TNFAIP3,SIRT1,SGPL1,DDIT4,ADORA2A,AHSA2,FLT4,LTC4S,UPP1,SLU7,BTG2,SDC1,RAB10,ACE,GRIN2C,NOS2,…
1	!	4.73e-05	12879	538	397	0.738	0.031	TF:M00932_0	tf	115	Factor: Sp1; motif: NNGGGGCGGGGNN; match class: 0	1	ALOX12,RAB5B,IL12RB1,LGALS9,UHRF1,RAMP2,NPEPPS,COL1A1,EEF1E1,VWF,IRF9,CHAF1A,AP2A2,CDKN1B,KLF4,PHYHIP,PSAP,GAB2,STXBP2,AQP1,MAP2K1,SH2D1A,CD247,SHPK,CYBA,POLA1,CTNNB1,RAD51C,SPIB,GABPA,DERL3,TRPM2,TAZ,PSEN2,BLK,DNAJB9,GATA2,LRRK1,SASH1,NFE2L2,NCF1,H2-M3,PLGRKT,CD274,DYRK3,MAPKAPK2,IL10,SULF1,PLCG1,TRAF4,ATAD5,ATOX1,PNPO,CDK5RAP3,H13,FYN,TNFAIP3,PTPRK,SIRT1,SGPL1,DDIT4,ADORA2A,AHSA2,MADCAM1,FLT4,L…
1	!	0.000404	13967	538	419	0.779	0.03	TF:M00008_0	tf	3	Factor: Sp1; motif: GGGGCGGGGT; match class: 0	1	CLEC10A,ALOX12,RAB5B,IL12RB1,UHRF1,RAMP2,ITGB7,FBXO9,NPEPPS,COL1A1,EEF1E1,VWF,IRF9,CHAF1A,AP2A2,CDKN1B,KLF4,PHYHIP,RAD23A,PSAP,GAB2,STXBP2,AQP1,CCL24,MAP2K1,UBQLN1,CD247,SHPK,CRKL,CYBA,POLA1,CTNNB1,RAD51C,SPIB,DERL3,CCL8,TRPM2,TAZ,PSEN2,PABPC4,BLK,DNAJB9,GATA2,LRRK1,SASH1,NFE2L2,FCGR1,NCF1,H2-M3,PLGRKT,CD274,DYRK3,MAPKAPK2,IL10,SULF1,PLCG1,SLPI,TRAF4,ATAD5,ATOX1,PNPO,CDK5RAP3,CXCL16,H13,PDK4,FYN,…
1	!	0.0251	11583	538	351	0.652	0.03	TF:M00931_0	tf	102	Factor: Sp1; motif: GGGGCGGGGC; match class: 0	1	ALOX12,RAB5B,IL12RB1,TIMP1,UHRF1,RAMP2,NPEPPS,COL1A1,EEF1E1,IRF9,CHAF1A,AP2A2,CDKN1B,KLF4,PHYHIP,PSAP,GAB2,STXBP2,AQP1,MAP2K1,CYBA,POLA1,CTNNB1,RAD51C,SPIB,GABPA,DERL3,TRPM2,TAZ,PSEN2,PABPC4,BLK,DNAJB9,GATA2,LRRK1,NFE2L2,NCF1,PLGRKT,CD274,DYRK3,MAPKAPK2,IL10,SULF1,PLCG1,TRAF4,ATAD5,ATOX1,PNPO,CDK5RAP3,IRF1,H13,FYN,TNFAIP3,SIRT1,SGPL1,DDIT4,ADORA2A,AHSA2,MADCAM1,FLT4,LTC4S,UPP1,SLU7,BTG2,SDC1,RAB1…
1	!	0.00584	3258	538	125	0.232	0.038	TF:M07397_0	tf	60	Factor: ZBP89; motif: CCCCKCCCCCNN; match class: 0	1	RAB5B,LGALS9,NPEPPS,COL1A1,VWF,PHYHIP,PSAP,GAB2,STXBP2,SH2D1A,CYBA,POLA1,CTNNB1,TRPM2,NCF1,MAPKAPK2,SULF1,TRAF4,ATAD5,H13,FYN,DDIT4,UPP1,BTG2,SDC1,GRIN2C,SLC6A4,PER1,TMX1,MNAT1,YY1,GADD45G,SLF1,ERBB2IP,VCL,RGCC,TRIM35,PSME1,SLC38A2,PDE1B,TFRC,IL15RA,EPB42,PLA2G7,TAP2,TNF,LOX,OTUB1,FAS,TNFRSF25,CTSW,LTBP3,SMC5,TCF7L2,IL18R1,FN1,PDCD1,BATF3,SP3,CHST1,IL1B,CST3,RBCK1,RBM38,SEMA4A,F3,NFKB1,PTBP3,PSIP…
1	!	2.25e-06	16076	538	475	0.883	0.03	TF:M07040_1	tf	29	Factor: GKLF; motif: NNRRGRRNGNSNNN; match class: 1	1	CLEC10A,ALOX12,RAB5B,IL12RB1,LGALS9,UHRF1,RAMP2,ITGB7,FBXO9,NPEPPS,COL1A1,EEF1E1,VWF,IRF9,CHAF1A,AP2A2,CDKN1B,KLF4,PHYHIP,RAD23A,DNMT1,PSAP,GAB2,CTSE,STXBP2,AQP1,CCL24,MAP2K1,UBQLN1,SH2D1A,CD247,SHPK,CRKL,CYBA,POLA1,CTNNB1,RAD51C,SPIB,GABPA,DERL3,TRPM2,TAZ,PSEN2,RNF168,BLK,GATA2,LRRK1,SASH1,ENDOG,NFE2L2,FCGR1,NCF1,H2-M3,PLGRKT,CD274,DYRK3,MAPKAPK2,IL10,SULF1,PLCG1,SLPI,NBR1,BRCA1,TRAF4,ATAD5,ATOX…
1	!	0.045	9444	538	294	0.546	0.031	TF:M03807_0	tf	26	Factor: SP2; motif: GNNGGGGGCGGGGSN; match class: 0	1	ALOX12,IL12RB1,UHRF1,NPEPPS,COL1A1,IRF9,AP2A2,KLF4,PSAP,GAB2,MAP2K1,CYBA,POLA1,CTNNB1,RAD51C,SPIB,DERL3,TRPM2,TAZ,PSEN2,GATA2,LRRK1,NFE2L2,PLGRKT,CD274,DYRK3,MAPKAPK2,PLCG1,TRAF4,ATAD5,ATOX1,PNPO,CDK5RAP3,NDEL1,IRF1,H13,FYN,PTPRK,SIRT1,SGPL1,DDIT4,ADORA2A,AHSA2,MADCAM1,FLT4,LTC4S,UPP1,SLU7,BTG2,SDC1,RAB10,ACE,GRIN2C,SLC6A4,PER1,VAMP2,PRKCH,FBLN5,PFKP,YY1,GADD45G,SLF1,ERBB2IP,VCL,RGCC,DMTN,GOLPH3,…
1	!	0.0177	8748	538	278	0.517	0.032	TF:M07329_0	tf	89	Factor: Osx; motif: CCNCCCCCNNN; match class: 0	1	IL12RB1,UHRF1,NPEPPS,COL1A1,AP2A2,KLF4,RAD23A,GAB2,MAP2K1,UBQLN1,CD247,SHPK,CYBA,POLA1,CTNNB1,RAD51C,SPIB,GABPA,DERL3,TRPM2,RNF168,GATA2,LRRK1,NFE2L2,FCGR1,NCF1,MAPKAPK2,IL10,SULF1,PLCG1,NBR1,BRCA1,TRAF4,ATAD5,PNPO,CDK5RAP3,NDEL1,IRF1,H13,FYN,SIRT1,DDIT4,ADORA2A,AHSA2,FLT4,LTC4S,SLU7,SDC1,RAB10,ACE,GRIN2C,NOS2,SLC6A4,PER1,VAMP2,GFAP,PFKP,AKR1C18,YY1,SFRP4,GADD45G,ERBB2IP,VCL,TRIM35,DMTN,PSME1,RAD…
1	!	0.00179	3739	538	142	0.264	0.038	TF:M07329_1	tf	89	Factor: Osx; motif: CCNCCCCCNNN; match class: 1	2	IL12RB1,COL1A1,GAB2,UBQLN1,CD247,CYBA,POLA1,CTNNB1,RAD51C,SPIB,DERL3,NFE2L2,FCGR1,NCF1,MAPKAPK2,PLCG1,TRAF4,ATAD5,NDEL1,FYN,ADORA2A,AHSA2,SDC1,ACE,GRIN2C,VAMP2,YY1,GADD45G,VCL,TRIM35,DMTN,RAD21,SLC38A2,PDE1B,FSTL1,USP25,PLA2G7,DUSP1,WAC,PSMB8,TAP2,AIF1,TNFRSF25,LTBP3,SMC5,TCF7L2,NFKB2,CDK2,HRAS,HSPA4L,UBXN4,MARCO,NR4A2,SP3,CAT,CHST1,RBCK1,GNAS,FUBP1,SEMA4A,F3,EIF4E,TXN1,PTBP3,ALAD,DNAJA1,APTX,B4G…
1	!	0.00779	12381	538	374	0.695	0.03	TF:M07436_0	tf	58	Factor: WT1; motif: NNGGGNGGGSGN; match class: 0	1	CLEC10A,ALOX12,RAB5B,IL12RB1,LGALS9,RAMP2,ITGB7,NPEPPS,COL1A1,EEF1E1,VWF,IRF9,AP2A2,CDKN1B,KLF4,PHYHIP,RAD23A,PSAP,GAB2,AQP1,MAP2K1,UBQLN1,SH2D1A,CD247,SHPK,CYBA,POLA1,CTNNB1,RAD51C,SPIB,GABPA,TRPM2,PSEN2,RNF168,GATA2,LRRK1,SASH1,NFE2L2,FCGR1,NCF1,PLGRKT,CD274,MAPKAPK2,IL10,SULF1,PLCG1,SLPI,NBR1,BRCA1,TRAF4,ATAD5,PNPO,CDK5RAP3,NDEL1,IRF1,CXCL16,FYN,TNFAIP3,DDIT4,PLEK,ADORA2A,AHSA2,MADCAM1,FLT4,LT…
1	!	0.00237	8264	538	270	0.502	0.033	TF:M07436_1	tf	58	Factor: WT1; motif: NNGGGNGGGSGN; match class: 1	2	RAB5B,IL12RB1,RAMP2,ITGB7,NPEPPS,COL1A1,VWF,CDKN1B,KLF4,PHYHIP,RAD23A,GAB2,UBQLN1,CYBA,POLA1,CTNNB1,RAD51C,SPIB,TRPM2,GATA2,NFE2L2,FCGR1,NCF1,PLGRKT,CD274,MAPKAPK2,IL10,SULF1,PLCG1,NBR1,BRCA1,TRAF4,ATAD5,PNPO,CDK5RAP3,NDEL1,CXCL16,FYN,TNFAIP3,DDIT4,PLEK,FLT4,UPP1,SLU7,SDC1,RAB10,ACE,GRIN2C,NOS2,SLC6A4,PER1,VAMP2,GFAP,TMX1,SRSF5,FBLN5,PFKP,GADD45G,SLF1,RGCC,TRIM35,DMTN,FYB,GOLPH3,PSME1,ANGPT1,RAD2…
1	!	0.0364	1070	538	51	0.095	0.048	TF:M02768_0	tf	97	Factor: Irf4; motif: NNNANCGAAACYNNA; match class: 0	1	DNMT1,MAP2K1,PLGRKT,CD274,MAPKAPK2,NBR1,BRCA1,ATAD5,FYN,FBLN5,GADD45G,FAM213A,ANGPT1,CDK2,CLN8,F3,GBP3,PTBP3,USP1,TAL1,ADD1,TGFBR3,LAG3,RYR1,HDAC6,CUL4A,CASP3,HYOU1,FAM46A,CMTM7,SLC25A38,OAS3,TCEA1,UBD,NOD1,TAPBPL,PTGER4,RNF31,CD24A,ZFPM1,H2-T24,CXCL2,EGLN2,CNR2,KLK8,IL2RB,TGTP2,TGTP1,PSME2,TNFSF13,GM21541
1	!	0.00085	17816	538	503	0.935	0.028	TF:M01118_0	tf	22	Factor: WT1; motif: SMCNCCNSC; match class: 0	1	CLEC10A,ALOX12,RAB5B,IL12RB1,LGALS9,UHRF1,RAMP2,ITGB7,FBXO9,NPEPPS,COL1A1,EEF1E1,VWF,IRF9,CHAF1A,AP2A2,CDKN1B,KLF4,PHYHIP,RAD23A,PSAP,GAB2,CTSE,STXBP2,AQP1,CCL24,MAP2K1,UBQLN1,SH2D1A,CD247,SHPK,CRKL,CYBA,POLA1,CTNNB1,RAD51C,SPIB,GABPA,DERL3,CCL8,TRPM2,TAZ,PSEN2,PABPC4,RNF168,BLK,GATA2,LRRK1,SASH1,ENDOG,NFE2L2,FCGR1,NCF1,H2-M3,PLGRKT,CD274,DYRK3,MAPKAPK2,IL10,SULF1,PLCG1,SLPI,NBR1,BRCA1,TRAF4,ATAD…
1	!	0.025	14873	538	432	0.803	0.029	TF:M01118_1	tf	22	Factor: WT1; motif: SMCNCCNSC; match class: 1	2	CLEC10A,RAB5B,IL12RB1,LGALS9,UHRF1,RAMP2,ITGB7,NPEPPS,COL1A1,EEF1E1,VWF,IRF9,CHAF1A,AP2A2,CDKN1B,KLF4,PHYHIP,RAD23A,PSAP,GAB2,STXBP2,AQP1,CCL24,MAP2K1,UBQLN1,CD247,SHPK,CRKL,CYBA,POLA1,CTNNB1,RAD51C,SPIB,GABPA,DERL3,TRPM2,PSEN2,PABPC4,RNF168,BLK,GATA2,LRRK1,ENDOG,NFE2L2,FCGR1,NCF1,PLGRKT,CD274,DYRK3,MAPKAPK2,IL10,SULF1,PLCG1,NBR1,BRCA1,TRAF4,ATAD5,PNPO,CDK5RAP3,NDEL1,IRF1,CXCL16,H13,PDK4,FYN,TNFA…
1	!	0.0183	16850	538	478	0.888	0.028	TF:M02874_0	tf	113	Factor: IRF6; motif: NNNACTCYCGGKNNN; match class: 0	1	CLEC10A,ALOX12,RAB5B,IL12RB1,LGALS9,UHRF1,RAMP2,ITGB7,FBXO9,NPEPPS,COL1A1,EEF1E1,CHORDC1,VWF,IRF9,AP2A2,CDKN1B,KLF4,RAD23A,DNMT1,PSAP,GAB2,CTSE,STXBP2,AQP1,MAP2K1,UBQLN1,SH2D1A,CD247,SHPK,CRKL,CYBA,POLA1,CTNNB1,RAD51C,SPIB,GABPA,DERL3,CCL8,TRPM2,UBE2G2,PSEN2,PABPC4,RNF168,BLK,DNAJB9,GATA2,LRRK1,SASH1,ENDOG,NFE2L2,FCGR1,NCF1,PLGRKT,CD274,DYRK3,MAPKAPK2,IL10,SULF1,PLCG1,SLPI,NBR1,BRCA1,TRAF4,ATAD5,…
1	!	0.00427	13585	538	405	0.753	0.03	TF:M00933_0	tf	19	Factor: Sp1; motif: CCCCGCCCCN; match class: 0	1	CLEC10A,ALOX12,RAB5B,IL12RB1,LGALS9,UHRF1,RAMP2,NPEPPS,COL1A1,EEF1E1,VWF,IRF9,AP2A2,CDKN1B,KLF4,PHYHIP,PSAP,GAB2,STXBP2,AQP1,MAP2K1,SH2D1A,CD247,SHPK,CYBA,POLA1,CTNNB1,RAD51C,SPIB,GABPA,DERL3,TRPM2,TAZ,PSEN2,PABPC4,RNF168,LRRK1,SASH1,NFE2L2,NCF1,H2-M3,PLGRKT,CD274,MAPKAPK2,IL10,SULF1,PLCG1,TRAF4,ATAD5,ATOX1,PNPO,CDK5RAP3,IRF1,CXCL16,H13,FYN,TNFAIP3,SIRT1,SGPL1,DDIT4,PLEK,ADORA2A,AHSA2,MADCAM1,FLT…
1	!	0.00345	8595	538	278	0.517	0.032	TF:M00933_1	tf	19	Factor: Sp1; motif: CCCCGCCCCN; match class: 1	2	ALOX12,IL12RB1,LGALS9,UHRF1,NPEPPS,COL1A1,EEF1E1,IRF9,AP2A2,CDKN1B,KLF4,PSAP,GAB2,MAP2K1,CD247,SHPK,CYBA,POLA1,CTNNB1,RAD51C,SPIB,GABPA,TRPM2,TAZ,PSEN2,PABPC4,LRRK1,NFE2L2,NCF1,PLGRKT,CD274,MAPKAPK2,IL10,PLCG1,TRAF4,ATAD5,PNPO,CDK5RAP3,CXCL16,H13,FYN,TNFAIP3,SGPL1,DDIT4,ADORA2A,AHSA2,MADCAM1,LTC4S,UPP1,BTG2,SDC1,RAB10,ACE,GRIN2C,SLC6A4,PER1,VAMP2,TMX1,SRSF5,YY1,GADD45G,ERBB2IP,VCL,RGCC,BIN3,GOLPH…
1	!	0.00992	18636	538	516	0.959	0.028	TF:M01240_0	tf	65	Factor: BEN; motif: CAGCGRNV; match class: 0	1	CLEC10A,ALOX12,RAB5B,IL12RB1,LGALS9,TIMP1,UHRF1,RAMP2,ITGB7,FBXO9,NPEPPS,COL1A1,EEF1E1,CHORDC1,VWF,IRF9,CHAF1A,AP2A2,CDKN1B,KLF4,PHYHIP,RAD23A,PSAP,GAB2,CTSE,STXBP2,AQP1,MAP2K1,UBQLN1,SH2D1A,CD247,SHPK,CRKL,CYBA,POLA1,CTNNB1,RAD51C,SPIB,GABPA,DERL3,CCL8,TRPM2,UBE2G2,TAZ,PSEN2,PABPC4,RNF168,BLK,DNAJB9,GATA2,LRRK1,SASH1,ENDOG,NFE2L2,FCGR1,NCF1,H2-M3,PLGRKT,CD274,DYRK3,MAPKAPK2,IL10,SULF1,PLCG1,SLPI…
1	!	0.00144	16563	538	476	0.885	0.029	TF:M01240_1	tf	65	Factor: BEN; motif: CAGCGRNV; match class: 1	2	ALOX12,RAB5B,IL12RB1,LGALS9,TIMP1,UHRF1,RAMP2,ITGB7,FBXO9,NPEPPS,COL1A1,EEF1E1,CHORDC1,IRF9,AP2A2,CDKN1B,KLF4,PHYHIP,RAD23A,PSAP,GAB2,STXBP2,AQP1,MAP2K1,UBQLN1,SH2D1A,CD247,SHPK,CRKL,CYBA,POLA1,CTNNB1,RAD51C,SPIB,GABPA,DERL3,CCL8,TRPM2,UBE2G2,TAZ,PSEN2,PABPC4,RNF168,BLK,DNAJB9,GATA2,LRRK1,SASH1,ENDOG,NFE2L2,FCGR1,NCF1,H2-M3,PLGRKT,CD274,DYRK3,MAPKAPK2,PLCG1,SLPI,NBR1,BRCA1,TRAF4,ATAD5,ATOX1,PNPO,…
1	!	0.0238	8927	538	282	0.524	0.032	TF:M05391_0	tf	27	Factor: LKLF; motif: NGGGCGG; match class: 0	1	ALOX12,TIMP1,UHRF1,ITGB7,NPEPPS,COL1A1,EEF1E1,IRF9,AP2A2,CDKN1B,KLF4,PHYHIP,GAB2,STXBP2,CCL24,UBQLN1,SHPK,CRKL,CYBA,RAD51C,SPIB,TRPM2,TAZ,PSEN2,PABPC4,BLK,DNAJB9,LRRK1,ENDOG,NFE2L2,NCF1,DYRK3,IL10,PLCG1,TRAF4,ATOX1,PNPO,CDK5RAP3,IRF1,H13,PDK4,FYN,SIRT1,PLEK,ADORA2A,AHSA2,MADCAM1,FLT4,SLU7,BTG2,RAB10,ACE,SLC6A4,NME2,PER1,PRKCH,SRSF5,FBLN5,PFKP,YY1,GADD45G,FAM213A,VCL,RGCC,TRIM35,BIN3,DMTN,IRG1,FYB…
1	!	0.0279	12786	538	381	0.708	0.03	TF:M00196_0	tf	66	Factor: Sp1; motif: NGGGGGCGGGGYN; match class: 0	1	ALOX12,RAB5B,IL12RB1,TIMP1,UHRF1,RAMP2,NPEPPS,COL1A1,EEF1E1,IRF9,CHAF1A,AP2A2,CDKN1B,KLF4,RAD23A,PSAP,GAB2,STXBP2,AQP1,MAP2K1,UBQLN1,SHPK,CYBA,POLA1,CTNNB1,RAD51C,SPIB,GABPA,DERL3,TRPM2,UBE2G2,TAZ,PSEN2,PABPC4,BLK,DNAJB9,GATA2,LRRK1,NFE2L2,NCF1,PLGRKT,CD274,DYRK3,MAPKAPK2,IL10,PLCG1,TRAF4,ATAD5,ATOX1,PNPO,CDK5RAP3,NDEL1,IRF1,H13,FYN,TNFAIP3,PTPRK,SIRT1,SGPL1,DDIT4,ADORA2A,AHSA2,MADCAM1,FLT4,LTC4S…
1	!	0.0238	8927	538	282	0.524	0.032	TF:M05301_0	tf	78	Factor: CPBP; motif: NGGGCGG; match class: 0	1	ALOX12,TIMP1,UHRF1,ITGB7,NPEPPS,COL1A1,EEF1E1,IRF9,AP2A2,CDKN1B,KLF4,PHYHIP,GAB2,STXBP2,CCL24,UBQLN1,SHPK,CRKL,CYBA,RAD51C,SPIB,TRPM2,TAZ,PSEN2,PABPC4,BLK,DNAJB9,LRRK1,ENDOG,NFE2L2,NCF1,DYRK3,IL10,PLCG1,TRAF4,ATOX1,PNPO,CDK5RAP3,IRF1,H13,PDK4,FYN,SIRT1,PLEK,ADORA2A,AHSA2,MADCAM1,FLT4,SLU7,BTG2,RAB10,ACE,SLC6A4,NME2,PER1,PRKCH,SRSF5,FBLN5,PFKP,YY1,GADD45G,FAM213A,VCL,RGCC,TRIM35,BIN3,DMTN,IRG1,FYB…
1	!	0.0238	8927	538	282	0.524	0.032	TF:M05665_0	tf	93	Factor: Sp3; motif: AGGGCGG; match class: 0	1	ALOX12,TIMP1,UHRF1,ITGB7,NPEPPS,COL1A1,EEF1E1,IRF9,AP2A2,CDKN1B,KLF4,PHYHIP,GAB2,STXBP2,CCL24,UBQLN1,SHPK,CRKL,CYBA,RAD51C,SPIB,TRPM2,TAZ,PSEN2,PABPC4,BLK,DNAJB9,LRRK1,ENDOG,NFE2L2,NCF1,DYRK3,IL10,PLCG1,TRAF4,ATOX1,PNPO,CDK5RAP3,IRF1,H13,PDK4,FYN,SIRT1,PLEK,ADORA2A,AHSA2,MADCAM1,FLT4,SLU7,BTG2,RAB10,ACE,SLC6A4,NME2,PER1,PRKCH,SRSF5,FBLN5,PFKP,YY1,GADD45G,FAM213A,VCL,RGCC,TRIM35,BIN3,DMTN,IRG1,FYB…
1	!	0.0162	1470	538	66	0.123	0.045	TF:M00772_0	tf	35	Factor: IRF; motif: BNCRSTTTCANTTYY; match class: 0	1	RAD23A,GABPA,SASH1,PLGRKT,CD274,FYN,PLEK,SLC6A4,RB1,PDE1B,GCSAM,XDH,TAPBP,PSMB8,TAP2,TMX3,TCF7L2,CASP1,IL1RL1,CR2,USF1,NMI,RBCK1,ZBP1,F3,GBP3,GBP2,PSIP1,RAD54L,CXCL9,CASP2,CHCHD6,PSMB10,EOMES,NMNAT3,OAS3,TCEA1,TESPA1,C1QB,SH3GLB1,SOCS1,CDKN2AIP,PRDM1,TAPBPL,TXNIP,C1S1,ISG20,BATF2,STAT2,AMICA1,H2-T24,IIGP1,FCGR4,H2-Q7,HCST,HIST1H4K,HIST1H3B,CCND1,IL18BP,H2-BL,SH2D1B2,NLRC5,SLFN1,TGTP1,GBP4,HIST1H3F
1	!	0.00372	11635	538	357	0.664	0.031	TF:M07395_0	tf	28	Factor: Sp1; motif: NGGGGCGGGGN; match class: 0	1	ALOX12,RAB5B,IL12RB1,TIMP1,UHRF1,RAMP2,NPEPPS,COL1A1,EEF1E1,IRF9,CHAF1A,AP2A2,CDKN1B,KLF4,RAD23A,PSAP,GAB2,STXBP2,AQP1,MAP2K1,UBQLN1,CYBA,POLA1,CTNNB1,RAD51C,SPIB,GABPA,DERL3,TRPM2,TAZ,PSEN2,PABPC4,BLK,DNAJB9,GATA2,LRRK1,NFE2L2,NCF1,PLGRKT,CD274,DYRK3,MAPKAPK2,IL10,PLCG1,NBR1,BRCA1,TRAF4,ATAD5,ATOX1,PNPO,CDK5RAP3,IRF1,H13,FYN,TNFAIP3,SIRT1,SGPL1,DDIT4,ADORA2A,AHSA2,MADCAM1,FLT4,LTC4S,UPP1,SLU7,BT…
1	!	0.0238	8927	538	282	0.524	0.032	TF:M05455_0	tf	82	Factor: SP6; motif: WGGGCGG; match class: 0	1	ALOX12,TIMP1,UHRF1,ITGB7,NPEPPS,COL1A1,EEF1E1,IRF9,AP2A2,CDKN1B,KLF4,PHYHIP,GAB2,STXBP2,CCL24,UBQLN1,SHPK,CRKL,CYBA,RAD51C,SPIB,TRPM2,TAZ,PSEN2,PABPC4,BLK,DNAJB9,LRRK1,ENDOG,NFE2L2,NCF1,DYRK3,IL10,PLCG1,TRAF4,ATOX1,PNPO,CDK5RAP3,IRF1,H13,PDK4,FYN,SIRT1,PLEK,ADORA2A,AHSA2,MADCAM1,FLT4,SLU7,BTG2,RAB10,ACE,SLC6A4,NME2,PER1,PRKCH,SRSF5,FBLN5,PFKP,YY1,GADD45G,FAM213A,VCL,RGCC,TRIM35,BIN3,DMTN,IRG1,FYB…
1	!	0.0116	19080	538	524	0.974	0.027	TF:M07289_0	tf	108	Factor: GKLF; motif: NNNRGGNGNGGSN; match class: 0	1	CLEC10A,ALOX12,RAB5B,IL12RB1,LGALS9,TIMP1,UHRF1,RAMP2,ITGB7,FBXO9,NPEPPS,COL1A1,EEF1E1,VWF,IRF9,CHAF1A,AP2A2,CDKN1B,KLF4,PHYHIP,RAD23A,DNMT1,PSAP,GAB2,CTSE,STXBP2,AQP1,CCL24,MAP2K1,UBQLN1,SH2D1A,CD247,SHPK,CRKL,CYBA,POLA1,CTNNB1,RAD51C,SPIB,GABPA,DERL3,TRPM2,UBE2G2,TAZ,PSEN2,PABPC4,RNF168,BLK,DNAJB9,GATA2,LRRK1,SASH1,ENDOG,NFE2L2,FCGR1,NCF1,H2-M3,PLGRKT,CD274,DYRK3,MAPKAPK2,IL10,SULF1,PLCG1,SLPI,…
1	!	0.000238	7851	538	264	0.491	0.034	TF:M02831_0	tf	62	Factor: Zfp281; motif: NNCCCCCCCCCCMYC; match class: 0	1	CLEC10A,RAB5B,IL12RB1,RAMP2,ITGB7,COL1A1,VWF,CDKN1B,KLF4,PHYHIP,GAB2,STXBP2,UBQLN1,SH2D1A,CYBA,POLA1,CTNNB1,RAD51C,SPIB,GABPA,TRPM2,RNF168,GATA2,FCGR1,NCF1,PLGRKT,CD274,MAPKAPK2,IL10,SULF1,NBR1,BRCA1,ATAD5,PNPO,CDK5RAP3,NDEL1,CXCL16,H13,FYN,TNFAIP3,DDIT4,PLEK,FLT4,SLU7,SDC1,RAB10,GRIN2C,NOS2,SLC6A4,PER1,VAMP2,GFAP,FBLN5,PFKP,GADD45G,SLF1,VCL,RGCC,TRIM35,BIN3,DMTN,FYB,PSME1,ANGPT1,RAD21,PDE1B,ROGD…
1	!	0.0263	12901	538	384	0.714	0.03	TF:M02089_0	tf	31	Factor: E2F-3; motif: GGCGGGN; match class: 0	1	ALOX12,RAB5B,IL12RB1,TIMP1,UHRF1,RAMP2,NPEPPS,COL1A1,EEF1E1,IRF9,CHAF1A,AP2A2,CDKN1B,KLF4,RAD23A,PSAP,GAB2,STXBP2,AQP1,MAP2K1,UBQLN1,CYBA,POLA1,CTNNB1,RAD51C,SPIB,GABPA,DERL3,TRPM2,UBE2G2,TAZ,PSEN2,PABPC4,RNF168,BLK,DNAJB9,GATA2,LRRK1,NFE2L2,FCGR1,NCF1,PLGRKT,CD274,DYRK3,MAPKAPK2,IL10,SULF1,PLCG1,TRAF4,ATAD5,ATOX1,PNPO,CDK5RAP3,IRF1,CXCL16,H13,PDK4,FYN,TNFAIP3,PTPRK,SIRT1,SGPL1,DDIT4,ADORA2A,AHSA…
#INFO:	PARAMETERS: organism = mmusculus
#INFO:	PARAMETERS: significant = 1
#INFO:	PARAMETERS: analytical = 1
#INFO:	PARAMETERS: user_thr = 1.00
#INFO:	PARAMETERS: sort_by_structure = 1
#INFO:	User: http
#INFO:	Host: arak-prod
#INFO:	Time: 2016-10-11 9:45:33
#INFO:	Version: r1665_e85_eg32
#WARNING:	Gene AF251705 in query [1/9] is not recognized, skipping!
#WARNING:	Gene FLT3L in query [1/173] is ambiguous (2 gene matches in Ensembl), skipping!
#INFO:	Effective domain size for BIOGRID: 5373, threshold 0.000119
#INFO:	Effective domain size for CORUM: 779, threshold 0.00146
#INFO:	Effective domain size for GO: 21574, threshold 1.6e-05
#INFO:	Effective domain size for HP: 3619, threshold 4.2e-05
#INFO:	Effective domain size for KEGG: 7648, threshold 0.000536
#INFO:	Effective domain size for REAC: 8155, threshold 0.000157
#INFO:	Effective domain size for TF: 20466, threshold 4.2e-05
#INFO:
#INFO:	--- Gene names and descriptions
#INFO:
#INFO:	QUERY:	ABCB4	ABCB4	ATP-binding cassette, sub-family B (MDR/TAP), member 4 [Source:MGI Symbol;Acc:MGI:97569]
#INFO:	QUERY:	ACE	ACE	angiotensin I converting enzyme (peptidyl-dipeptidase A) 1 [Source:MGI Symbol;Acc:MGI:87874]
#INFO:	QUERY:	ACKR1	ACKR1	atypical chemokine receptor 1 (Duffy blood group) [Source:MGI Symbol;Acc:MGI:1097689]
#INFO:	QUERY:	ADAM10	ADAM10	a disintegrin and metallopeptidase domain 10 [Source:MGI Symbol;Acc:MGI:109548]
#INFO:	QUERY:	ADAM33	ADAM33	a disintegrin and metallopeptidase domain 33 [Source:MGI Symbol;Acc:MGI:1341813]
#INFO:	QUERY:	ADD1	ADD1	adducin 1 (alpha) [Source:MGI Symbol;Acc:MGI:87918]
#INFO:	QUERY:	ADD2	ADD2	adducin 2 (beta) [Source:MGI Symbol;Acc:MGI:87919]
#INFO:	QUERY:	ADORA2A	ADORA2A	adenosine A2a receptor [Source:MGI Symbol;Acc:MGI:99402]
#INFO:	QUERY:	AF251705	N/A	N/A
#INFO:	QUERY:	AHSA2	AHSA2	AHA1, activator of heat shock protein ATPase 2 [Source:MGI Symbol;Acc:MGI:1916133]
#INFO:	QUERY:	AICDA	AICDA	activation-induced cytidine deaminase [Source:MGI Symbol;Acc:MGI:1342279]
#INFO:	QUERY:	AIF1	AIF1	allograft inflammatory factor 1 [Source:MGI Symbol;Acc:MGI:1343098]
#INFO:	QUERY:	AKR1C18	AKR1C18	aldo-keto reductase family 1, member C18 [Source:MGI Symbol;Acc:MGI:2145420]
#INFO:	QUERY:	ALAD	ALAD	aminolevulinate, delta-, dehydratase [Source:MGI Symbol;Acc:MGI:96853]
#INFO:	QUERY:	ALOX12	ALOX12	arachidonate 12-lipoxygenase [Source:MGI Symbol;Acc:MGI:87998]
#INFO:	QUERY:	AMICA1	AMICA1	adhesion molecule, interacts with CXADR antigen 1 [Source:MGI Symbol;Acc:MGI:2685484]
#INFO:	QUERY:	ANGPT1	ANGPT1	angiopoietin 1 [Source:MGI Symbol;Acc:MGI:108448]
#INFO:	QUERY:	ANK1	ANK1	ankyrin 1, erythroid [Source:MGI Symbol;Acc:MGI:88024]
#INFO:	QUERY:	ANLN	ANLN	anillin, actin binding protein [Source:MGI Symbol;Acc:MGI:1920174]
#INFO:	QUERY:	AP2A2	AP2A2	adaptor-related protein complex 2, alpha 2 subunit [Source:MGI Symbol;Acc:MGI:101920]
#INFO:	QUERY:	APTX	APTX	aprataxin [Source:MGI Symbol;Acc:MGI:1913658]
#INFO:	QUERY:	AQP1	AQP1	aquaporin 1 [Source:MGI Symbol;Acc:MGI:103201]
#INFO:	QUERY:	ATAD5	ATAD5	ATPase family, AAA domain containing 5 [Source:MGI Symbol;Acc:MGI:2442925]
#INFO:	QUERY:	ATOX1	ATOX1	antioxidant 1 copper chaperone [Source:MGI Symbol;Acc:MGI:1333855]
#INFO:	QUERY:	B4GALT1	B4GALT1	UDP-Gal:betaGlcNAc beta 1,4- galactosyltransferase, polypeptide 1 [Source:MGI Symbol;Acc:MGI:95705]
#INFO:	QUERY:	BANK1	BANK1	B cell scaffold protein with ankyrin repeats 1 [Source:MGI Symbol;Acc:MGI:2442120]
#INFO:	QUERY:	BATF2	BATF2	basic leucine zipper transcription factor, ATF-like 2 [Source:MGI Symbol;Acc:MGI:1921731]
#INFO:	QUERY:	BATF3	BATF3	basic leucine zipper transcription factor, ATF-like 3 [Source:MGI Symbol;Acc:MGI:1925491]
#INFO:	QUERY:	BC004004	BC004004	cDNA sequence BC004004 [Source:MGI Symbol;Acc:MGI:2136782]
#INFO:	QUERY:	BC029214	BC029214	cDNA sequence BC029214 [Source:MGI Symbol;Acc:MGI:2442831]
#INFO:	QUERY:	BCL11B	BCL11B	B cell leukemia/lymphoma 11B [Source:MGI Symbol;Acc:MGI:1929913]
#INFO:	QUERY:	BCL2A1A	BCL2A1A	B cell leukemia/lymphoma 2 related protein A1a [Source:MGI Symbol;Acc:MGI:102687]
#INFO:	QUERY:	BCL2A1B	BCL2A1B	B cell leukemia/lymphoma 2 related protein A1b [Source:MGI Symbol;Acc:MGI:1278326]
#INFO:	QUERY:	BIN3	BIN3	bridging integrator 3 [Source:MGI Symbol;Acc:MGI:1929883]
#INFO:	QUERY:	BLK	BLK	B lymphoid kinase [Source:MGI Symbol;Acc:MGI:88169]
#INFO:	QUERY:	BRCA1	BRCA1	breast cancer 1, early onset [Source:MGI Symbol;Acc:MGI:104537]
#INFO:	QUERY:	BTG2	BTG2	B cell translocation gene 2, anti-proliferative [Source:MGI Symbol;Acc:MGI:108384]
#INFO:	QUERY:	C1QA	C1QA	complement component 1, q subcomponent, alpha polypeptide [Source:MGI Symbol;Acc:MGI:88223]
#INFO:	QUERY:	C1QB	C1QB	complement component 1, q subcomponent, beta polypeptide [Source:MGI Symbol;Acc:MGI:88224]
#INFO:	QUERY:	C1QC	C1QC	complement component 1, q subcomponent, C chain [Source:MGI Symbol;Acc:MGI:88225]
#INFO:	QUERY:	C1S1	C1S1	complement component 1, s subcomponent 1 [Source:MGI Symbol;Acc:MGI:1355312]
#INFO:	QUERY:	C4B	C4B	complement component 4B (Chido blood group) [Source:MGI Symbol;Acc:MGI:88228]
#INFO:	QUERY:	CADM1	CADM1	cell adhesion molecule 1 [Source:MGI Symbol;Acc:MGI:1889272]
#INFO:	QUERY:	CALCRL	CALCRL	calcitonin receptor-like [Source:MGI Symbol;Acc:MGI:1926944]
#INFO:	QUERY:	CAR2	CAR2	carbonic anhydrase 2 [Source:MGI Symbol;Acc:MGI:88269]
#INFO:	QUERY:	CASP1	CASP1	caspase 1 [Source:MGI Symbol;Acc:MGI:96544]
#INFO:	QUERY:	CASP2	CASP2	caspase 2 [Source:MGI Symbol;Acc:MGI:97295]
#INFO:	QUERY:	CASP3	CASP3	caspase 3 [Source:MGI Symbol;Acc:MGI:107739]
#INFO:	QUERY:	CAT	CAT	catalase [Source:MGI Symbol;Acc:MGI:88271]
#INFO:	QUERY:	CCBE1	CCBE1	collagen and calcium binding EGF domains 1 [Source:MGI Symbol;Acc:MGI:2445053]
#INFO:	QUERY:	CCL24	CCL24	chemokine (C-C motif) ligand 24 [Source:MGI Symbol;Acc:MGI:1928953]
#INFO:	QUERY:	CCL4	CCL4	chemokine (C-C motif) ligand 4 [Source:MGI Symbol;Acc:MGI:98261]
#INFO:	QUERY:	CCL5	CCL5	chemokine (C-C motif) ligand 5 [Source:MGI Symbol;Acc:MGI:98262]
#INFO:	QUERY:	CCL8	CCL8	chemokine (C-C motif) ligand 8 [Source:MGI Symbol;Acc:MGI:101878]
#INFO:	QUERY:	CCNA2	CCNA2	cyclin A2 [Source:MGI Symbol;Acc:MGI:108069]
#INFO:	QUERY:	CCND1	CCND1	cyclin D1 [Source:MGI Symbol;Acc:MGI:88313]
#INFO:	QUERY:	CCND3	CCND3	cyclin D3 [Source:MGI Symbol;Acc:MGI:88315]
#INFO:	QUERY:	CCR5	CCR5	chemokine (C-C motif) receptor 5 [Source:MGI Symbol;Acc:MGI:107182]
#INFO:	QUERY:	CCR6	CCR6	chemokine (C-C motif) receptor 6 [Source:MGI Symbol;Acc:MGI:1333797]
#INFO:	QUERY:	CCR9	CCR9	chemokine (C-C motif) receptor 9 [Source:MGI Symbol;Acc:MGI:1341902]
#INFO:	QUERY:	CD14	CD14	CD14 antigen [Source:MGI Symbol;Acc:MGI:88318]
#INFO:	QUERY:	CD160	CD160	CD160 antigen [Source:MGI Symbol;Acc:MGI:1860383]
#INFO:	QUERY:	CD180	CD180	CD180 antigen [Source:MGI Symbol;Acc:MGI:1194924]
#INFO:	QUERY:	CD1D2	CD1D2	CD1d2 antigen [Source:MGI Symbol;Acc:MGI:107675]
#INFO:	QUERY:	CD207	CD207	CD207 antigen [Source:MGI Symbol;Acc:MGI:2180021]
#INFO:	QUERY:	CD209A	CD209A	CD209a antigen [Source:MGI Symbol;Acc:MGI:2157942]
#INFO:	QUERY:	CD209B	CD209B	CD209b antigen [Source:MGI Symbol;Acc:MGI:1916415]
#INFO:	QUERY:	CD247	CD247	CD247 antigen [Source:MGI Symbol;Acc:MGI:88334]
#INFO:	QUERY:	CD24A	CD24A	CD24a antigen [Source:MGI Symbol;Acc:MGI:88323]
#INFO:	QUERY:	CD274	CD274	CD274 antigen [Source:MGI Symbol;Acc:MGI:1926446]
#INFO:	QUERY:	CD300LF	CD300LF	CD300 molecule like family member F [Source:MGI Symbol;Acc:MGI:2442359]
#INFO:	QUERY:	CD3D	CD3D	CD3 antigen, delta polypeptide [Source:MGI Symbol;Acc:MGI:88331]
#INFO:	QUERY:	CD59A	CD59A	CD59a antigen [Source:MGI Symbol;Acc:MGI:109177]
#INFO:	QUERY:	CD6	CD6	CD6 antigen [Source:MGI Symbol;Acc:MGI:103566]
#INFO:	QUERY:	CD7	CD7	CD7 antigen [Source:MGI Symbol;Acc:MGI:88344]
#INFO:	QUERY:	CD74	CD74	CD74 antigen (invariant polypeptide of major histocompatibility complex, class II antigen-associated) [Source:MGI Symbol;Acc:MGI:96534]
#INFO:	QUERY:	CD8A	CD8A	CD8 antigen, alpha chain [Source:MGI Symbol;Acc:MGI:88346]
#INFO:	QUERY:	CD8B1	CD8B1	CD8 antigen, beta chain 1 [Source:MGI Symbol;Acc:MGI:88347]
#INFO:	QUERY:	CDK2	CDK2	cyclin-dependent kinase 2 [Source:MGI Symbol;Acc:MGI:104772]
#INFO:	QUERY:	CDK5RAP3	CDK5RAP3	CDK5 regulatory subunit associated protein 3 [Source:MGI Symbol;Acc:MGI:1933126]
#INFO:	QUERY:	CDKN1B	CDKN1B	cyclin-dependent kinase inhibitor 1B [Source:MGI Symbol;Acc:MGI:104565]
#INFO:	QUERY:	CDKN2AIP	CDKN2AIP	CDKN2A interacting protein [Source:MGI Symbol;Acc:MGI:1918175]
#INFO:	QUERY:	CFLAR	CFLAR	CASP8 and FADD-like apoptosis regulator [Source:MGI Symbol;Acc:MGI:1336166]
#INFO:	QUERY:	CHAF1A	CHAF1A	chromatin assembly factor 1, subunit A (p150) [Source:MGI Symbol;Acc:MGI:1351331]
#INFO:	QUERY:	CHCHD6	CHCHD6	coiled-coil-helix-coiled-coil-helix domain containing 6 [Source:MGI Symbol;Acc:MGI:1913348]
#INFO:	QUERY:	CHEK1	CHEK1	checkpoint kinase 1 [Source:MGI Symbol;Acc:MGI:1202065]
#INFO:	QUERY:	CHEK2	CHEK2	checkpoint kinase 2 [Source:MGI Symbol;Acc:MGI:1355321]
#INFO:	QUERY:	CHORDC1	CHORDC1	cysteine and histidine-rich domain (CHORD)-containing, zinc-binding protein 1 [Source:MGI Symbol;Acc:MGI:1914167]
#INFO:	QUERY:	CHRNB2	CHRNB2	cholinergic receptor, nicotinic, beta polypeptide 2 (neuronal) [Source:MGI Symbol;Acc:MGI:87891]
#INFO:	QUERY:	CHST1	CHST1	carbohydrate (keratan sulfate Gal-6) sulfotransferase 1 [Source:MGI Symbol;Acc:MGI:1924219]
#INFO:	QUERY:	CIRBP	CIRBP	cold inducible RNA binding protein [Source:MGI Symbol;Acc:MGI:893588]
#INFO:	QUERY:	CITED2	CITED2	Cbp/p300-interacting transactivator, with Glu/Asp-rich carboxy-terminal domain, 2 [Source:MGI Symbol;Acc:MGI:1306784]
#INFO:	QUERY:	CLEC10A	CLEC10A	C-type lectin domain family 10, member A [Source:MGI Symbol;Acc:MGI:96975]
#INFO:	QUERY:	CLEC4E	CLEC4E	C-type lectin domain family 4, member e [Source:MGI Symbol;Acc:MGI:1861232]
#INFO:	QUERY:	CLEC4N	CLEC4N	C-type lectin domain family 4, member n [Source:MGI Symbol;Acc:MGI:1861231]
#INFO:	QUERY:	CLEC9A	CLEC9A	C-type lectin domain family 9, member a [Source:MGI Symbol;Acc:MGI:2444608]
#INFO:	QUERY:	CLN8	CLN8	ceroid-lipofuscinosis, neuronal 8 [Source:MGI Symbol;Acc:MGI:1349447]
#INFO:	QUERY:	CMTM7	CMTM7	CKLF-like MARVEL transmembrane domain containing 7 [Source:MGI Symbol;Acc:MGI:2447166]
#INFO:	QUERY:	CNR2	CNR2	cannabinoid receptor 2 (macrophage) [Source:MGI Symbol;Acc:MGI:104650]
#INFO:	QUERY:	COL1A1	COL1A1	collagen, type I, alpha 1 [Source:MGI Symbol;Acc:MGI:88467]
#INFO:	QUERY:	COL3A1	COL3A1	collagen, type III, alpha 1 [Source:MGI Symbol;Acc:MGI:88453]
#INFO:	QUERY:	CR2	CR2	complement receptor 2 [Source:MGI Symbol;Acc:MGI:88489]
#INFO:	QUERY:	CRKL	CRKL	v-crk avian sarcoma virus CT10 oncogene homolog-like [Source:MGI Symbol;Acc:MGI:104686]
#INFO:	QUERY:	CRTAM	CRTAM	cytotoxic and regulatory T cell molecule [Source:MGI Symbol;Acc:MGI:1859822]
#INFO:	QUERY:	CST3	CST3	cystatin C [Source:MGI Symbol;Acc:MGI:102519]
#INFO:	QUERY:	CTNNA1	CTNNA1	catenin (cadherin associated protein), alpha 1 [Source:MGI Symbol;Acc:MGI:88274]
#INFO:	QUERY:	CTNNB1	CTNNB1	catenin (cadherin associated protein), beta 1 [Source:MGI Symbol;Acc:MGI:88276]
#INFO:	QUERY:	CTSE	CTSE	cathepsin E [Source:MGI Symbol;Acc:MGI:107361]
#INFO:	QUERY:	CTSW	CTSW	cathepsin W [Source:MGI Symbol;Acc:MGI:1338045]
#INFO:	QUERY:	CUL4A	CUL4A	cullin 4A [Source:MGI Symbol;Acc:MGI:1914487]
#INFO:	QUERY:	CXCL11	CXCL11	chemokine (C-X-C motif) ligand 11 [Source:MGI Symbol;Acc:MGI:1860203]
#INFO:	QUERY:	CXCL13	CXCL13	chemokine (C-X-C motif) ligand 13 [Source:MGI Symbol;Acc:MGI:1888499]
#INFO:	QUERY:	CXCL16	CXCL16	chemokine (C-X-C motif) ligand 16 [Source:MGI Symbol;Acc:MGI:1932682]
#INFO:	QUERY:	CXCL2	CXCL2	chemokine (C-X-C motif) ligand 2 [Source:MGI Symbol;Acc:MGI:1340094]
#INFO:	QUERY:	CXCL9	CXCL9	chemokine (C-X-C motif) ligand 9 [Source:MGI Symbol;Acc:MGI:1352449]
#INFO:	QUERY:	CXCR3	CXCR3	chemokine (C-X-C motif) receptor 3 [Source:MGI Symbol;Acc:MGI:1277207]
#INFO:	QUERY:	CXCR5	CXCR5	chemokine (C-X-C motif) receptor 5 [Source:MGI Symbol;Acc:MGI:103567]
#INFO:	QUERY:	CXCR6	CXCR6	chemokine (C-X-C motif) receptor 6 [Source:MGI Symbol;Acc:MGI:1934582]
#INFO:	QUERY:	CYBA	CYBA	cytochrome b-245, alpha polypeptide [Source:MGI Symbol;Acc:MGI:1316658]
#INFO:	QUERY:	DAB2IP	DAB2IP	disabled 2 interacting protein [Source:MGI Symbol;Acc:MGI:1916851]
#INFO:	QUERY:	DAPK2	DAPK2	death-associated protein kinase 2 [Source:MGI Symbol;Acc:MGI:1341297]
#INFO:	QUERY:	DDIT4	DDIT4	DNA-damage-inducible transcript 4 [Source:MGI Symbol;Acc:MGI:1921997]
#INFO:	QUERY:	DDRGK1	DDRGK1	DDRGK domain containing 1 [Source:MGI Symbol;Acc:MGI:1924256]
#INFO:	QUERY:	DERL3	DERL3	Der1-like domain family, member 3 [Source:MGI Symbol;Acc:MGI:1917627]
#INFO:	QUERY:	DMTN	DMTN	dematin actin binding protein [Source:MGI Symbol;Acc:MGI:99670]
#INFO:	QUERY:	DNAJA1	DNAJA1	DnaJ heat shock protein family (Hsp40) member A1 [Source:MGI Symbol;Acc:MGI:1270129]
#INFO:	QUERY:	DNAJA4	DNAJA4	DnaJ heat shock protein family (Hsp40) member A4 [Source:MGI Symbol;Acc:MGI:1927638]
#INFO:	QUERY:	DNAJB9	DNAJB9	DnaJ heat shock protein family (Hsp40) member B9 [Source:MGI Symbol;Acc:MGI:1351618]
#INFO:	QUERY:	DNAJC10	DNAJC10	DnaJ heat shock protein family (Hsp40) member C10 [Source:MGI Symbol;Acc:MGI:1914111]
#INFO:	QUERY:	DNAJC15	DNAJC15	DnaJ heat shock protein family (Hsp40) member C15 [Source:MGI Symbol;Acc:MGI:1913398]
#INFO:	QUERY:	DNMT1	DNMT1	DNA methyltransferase (cytosine-5) 1 [Source:MGI Symbol;Acc:MGI:94912]
#INFO:	QUERY:	DSC2	DSC2	desmocollin 2 [Source:MGI Symbol;Acc:MGI:103221]
#INFO:	QUERY:	DUSP1	DUSP1	dual specificity phosphatase 1 [Source:MGI Symbol;Acc:MGI:105120]
#INFO:	QUERY:	DYRK3	DYRK3	dual-specificity tyrosine-(Y)-phosphorylation regulated kinase 3 [Source:MGI Symbol;Acc:MGI:1330300]
#INFO:	QUERY:	ECT2	ECT2	ect2 oncogene [Source:MGI Symbol;Acc:MGI:95281]
#INFO:	QUERY:	EDEM1	EDEM1	ER degradation enhancer, mannosidase alpha-like 1 [Source:MGI Symbol;Acc:MGI:2180139]
#INFO:	QUERY:	EDEM2	EDEM2	ER degradation enhancer, mannosidase alpha-like 2 [Source:MGI Symbol;Acc:MGI:1915540]
#INFO:	QUERY:	EEF1E1	EEF1E1	eukaryotic translation elongation factor 1 epsilon 1 [Source:MGI Symbol;Acc:MGI:1913393]
#INFO:	QUERY:	EGLN2	EGLN2	egl-9 family hypoxia-inducible factor 2 [Source:MGI Symbol;Acc:MGI:1932287]
#INFO:	QUERY:	EIF2AK1	EIF2AK1	eukaryotic translation initiation factor 2 alpha kinase 1 [Source:MGI Symbol;Acc:MGI:1353448]
#INFO:	QUERY:	EIF4E	EIF4E	eukaryotic translation initiation factor 4E [Source:MGI Symbol;Acc:MGI:95305]
#INFO:	QUERY:	EIF4G1	EIF4G1	eukaryotic translation initiation factor 4, gamma 1 [Source:MGI Symbol;Acc:MGI:2384784]
#INFO:	QUERY:	ENDOG	ENDOG	endonuclease G [Source:MGI Symbol;Acc:MGI:1261433]
#INFO:	QUERY:	ENTPD1	ENTPD1	ectonucleoside triphosphate diphosphohydrolase 1 [Source:MGI Symbol;Acc:MGI:102805]
#INFO:	QUERY:	EOMES	EOMES	eomesodermin [Source:MGI Symbol;Acc:MGI:1201683]
#INFO:	QUERY:	EPB42	EPB42	erythrocyte membrane protein band 4.2 [Source:MGI Symbol;Acc:MGI:95402]
#INFO:	QUERY:	ERBB2IP	ERBB2IP	Erbb2 interacting protein [Source:MGI Symbol;Acc:MGI:1890169]
#INFO:	QUERY:	ERRFI1	ERRFI1	ERBB receptor feedback inhibitor 1 [Source:MGI Symbol;Acc:MGI:1921405]
#INFO:	QUERY:	EXO1	EXO1	exonuclease 1 [Source:MGI Symbol;Acc:MGI:1349427]
#INFO:	QUERY:	EXOSC5	EXOSC5	exosome component 5 [Source:MGI Symbol;Acc:MGI:107889]
#INFO:	QUERY:	F3	F3	coagulation factor III [Source:MGI Symbol;Acc:MGI:88381]
#INFO:	QUERY:	F5	F5	coagulation factor V [Source:MGI Symbol;Acc:MGI:88382]
#INFO:	QUERY:	FABP5	FABP5	fatty acid binding protein 5, epidermal [Source:MGI Symbol;Acc:MGI:101790]
#INFO:	QUERY:	FAM13B	FAM13B	family with sequence similarity 13, member B [Source:MGI Symbol;Acc:MGI:2447834]
#INFO:	QUERY:	FAM20C	FAM20C	family with sequence similarity 20, member C [Source:MGI Symbol;Acc:MGI:2136853]
#INFO:	QUERY:	FAM213A	FAM213A	family with sequence similarity 213, member A [Source:MGI Symbol;Acc:MGI:1917814]
#INFO:	QUERY:	FAM46A	FAM46A	family with sequence similarity 46, member A [Source:MGI Symbol;Acc:MGI:2670964]
#INFO:	QUERY:	FANCD2	FANCD2	Fanconi anemia, complementation group D2 [Source:MGI Symbol;Acc:MGI:2448480]
#INFO:	QUERY:	FANCM	FANCM	Fanconi anemia, complementation group M [Source:MGI Symbol;Acc:MGI:2442306]
#INFO:	QUERY:	FAS	FAS	Fas (TNF receptor superfamily member 6) [Source:MGI Symbol;Acc:MGI:95484]
#INFO:	QUERY:	FBLN5	FBLN5	fibulin 5 [Source:MGI Symbol;Acc:MGI:1346091]
#INFO:	QUERY:	FBXO31	FBXO31	F-box protein 31 [Source:MGI Symbol;Acc:MGI:1354708]
#INFO:	QUERY:	FBXO6	FBXO6	F-box protein 6 [Source:MGI Symbol;Acc:MGI:1354743]
#INFO:	QUERY:	FBXO9	FBXO9	f-box protein 9 [Source:MGI Symbol;Acc:MGI:1918788]
#INFO:	QUERY:	FCER1G	FCER1G	Fc receptor, IgE, high affinity I, gamma polypeptide [Source:MGI Symbol;Acc:MGI:95496]
#INFO:	QUERY:	FCGR1	FCGR1	Fc receptor, IgG, high affinity I [Source:MGI Symbol;Acc:MGI:95498]
#INFO:	QUERY:	FCGR4	FCGR4	Fc receptor, IgG, low affinity IV [Source:MGI Symbol;Acc:MGI:2179523]
#INFO:	QUERY:	FES	FES	feline sarcoma oncogene [Source:MGI Symbol;Acc:MGI:95514]
#INFO:	QUERY:	FGFR1OP2	FGFR1OP2	FGFR1 oncogene partner 2 [Source:MGI Symbol;Acc:MGI:1914779]
#INFO:	QUERY:	FIBP	FIBP	fibroblast growth factor (acidic) intracellular binding protein [Source:MGI Symbol;Acc:MGI:1926233]
#INFO:	QUERY:	FIGNL1	FIGNL1	fidgetin-like 1 [Source:MGI Symbol;Acc:MGI:1890648]
#INFO:	QUERY:	FIGNL2	FIGNL2	fidgetin-like 2 [Source:MGI Symbol;Acc:MGI:3646919]
#INFO:	QUERY:	FLT3L	FLT3L	FMS-like tyrosine kinase 3 ligand [Source:MGI Symbol;Acc:MGI:95560]
#INFO:	QUERY:	FLT4	FLT4	FMS-like tyrosine kinase 4 [Source:MGI Symbol;Acc:MGI:95561]
#INFO:	QUERY:	FN1	FN1	fibronectin 1 [Source:MGI Symbol;Acc:MGI:95566]
#INFO:	QUERY:	FSTL1	FSTL1	follistatin-like 1 [Source:MGI Symbol;Acc:MGI:102793]
#INFO:	QUERY:	FUBP1	FUBP1	far upstream element (FUSE) binding protein 1 [Source:MGI Symbol;Acc:MGI:1196294]
#INFO:	QUERY:	FYB	FYB	FYN binding protein [Source:MGI Symbol;Acc:MGI:1346327]
#INFO:	QUERY:	FYN	FYN	Fyn proto-oncogene [Source:MGI Symbol;Acc:MGI:95602]
#INFO:	QUERY:	G6PDX	G6PDX	glucose-6-phosphate dehydrogenase X-linked [Source:MGI Symbol;Acc:MGI:105979]
#INFO:	QUERY:	GAB2	GAB2	growth factor receptor bound protein 2-associated protein 2 [Source:MGI Symbol;Acc:MGI:1333854]
#INFO:	QUERY:	GABPA	GABPA	GA repeat binding protein, alpha [Source:MGI Symbol;Acc:MGI:95610]
#INFO:	QUERY:	GADD45G	GADD45G	growth arrest and DNA-damage-inducible 45 gamma [Source:MGI Symbol;Acc:MGI:1346325]
#INFO:	QUERY:	GALNT2	GALNT2/GM20388	predicted gene 20388 [Source:MGI Symbol;Acc:MGI:5141853]/UDP-N-acetyl-alpha-D-galactosamine:polypeptide N-acetylgalactosaminyltransferase 2 [Source:MGI Symbol;Acc:MGI:894694]
#INFO:	QUERY:	GATA1	GATA1	GATA binding protein 1 [Source:MGI Symbol;Acc:MGI:95661]
#INFO:	QUERY:	GATA2	GATA2	GATA binding protein 2 [Source:MGI Symbol;Acc:MGI:95662]
#INFO:	QUERY:	GBP2	GBP2	guanylate binding protein 2 [Source:MGI Symbol;Acc:MGI:102772]
#INFO:	QUERY:	GBP3	GBP3	guanylate binding protein 3 [Source:MGI Symbol;Acc:MGI:1926263]
#INFO:	QUERY:	GBP4	GBP3/GBP4	guanylate binding protein 3 [Source:MGI Symbol;Acc:MGI:1926263]/guanylate binding protein 4 [Source:MGI Symbol;Acc:MGI:97072]
#INFO:	QUERY:	GCH1	GCH1	GTP cyclohydrolase 1 [Source:MGI Symbol;Acc:MGI:95675]
#INFO:	QUERY:	GCLC	GCLC	glutamate-cysteine ligase, catalytic subunit [Source:MGI Symbol;Acc:MGI:104990]
#INFO:	QUERY:	GCLM	GCLM	glutamate-cysteine ligase, modifier subunit [Source:MGI Symbol;Acc:MGI:104995]
#INFO:	QUERY:	GCSAM	GCSAM	germinal center associated, signaling and motility [Source:MGI Symbol;Acc:MGI:102969]
#INFO:	QUERY:	GFAP	GFAP	glial fibrillary acidic protein [Source:MGI Symbol;Acc:MGI:95697]
#INFO:	QUERY:	GM20431	GM20431	predicted gene 20431 [Source:MGI Symbol;Acc:MGI:5141896]
#INFO:	QUERY:	GM21541	GM21541	predicted gene, 21541 [Source:MGI Symbol;Acc:MGI:5434896]
#INFO:	QUERY:	GM2564	GM2564	predicted gene 2564 [Source:MGI Symbol;Acc:MGI:3708691]
#INFO:	QUERY:	GNAS	GNAS	GNAS (guanine nucleotide binding protein, alpha stimulating) complex locus [Source:MGI Symbol;Acc:MGI:95777]
[truncated: 1,992 more rows]

## Sheet: Biological processes
GO term name	GO term ID	GO cluster	P-Value	Significance(-log10 P)	number of genes	genes
[truncated: 998 more rows]

[truncated: 1 more sheets: KEGG Pathways]
